# Supplementary material for: Use of human predictive patch test (HPPT) data for the classification of skin sensitization hazard and potency
Source: Arch Toxicol. 2024 Mar 14;98(5):1253–69. doi: 10.1007/s00204-023-03656-4 (PMC10965744; doi:10.1007/s00204-023-03656-4)
Supplement: Supplementary file 3 — (XLSX 525 KB) [file 204_2023_3656_MOESM3_ESM.xlsx]

## Sheet: EXPLANATIONS
Abbreviations			Tabs "DSA1+" and "DSA05"			Tab "LLNA_VS_DSA"
			Column	Explanation		Column	Explanation
CAS	Chemical Abstracts System		SYNONYMS	Available names/synonyms		SYNONYMS	Available names/synonyms
DSA	Dose per Skin Area (µg/cm2)		CASRN	CAS registry number		CASRN	CAS registry number
DSA1+	(Hypothetical) DSA causing sensitization in exactly one test subject		ECNO	EC number as assigned by ECHA		ECNO	EC number as assigned by ECHA
DSA05	(Hypothetical) DSA causing sensitization in exactly 5% of the test subjects		WoEBIN	WoE-based GHSBIN classification obtained by WoE of the individual classification outcomes obtained based on MLLP, MSPE and WoE score (where available)		LLNABIN	GHSBIN classification outcome based on LLNA
EC	European Community		WoESUB	WoE-based GHSSUB classification obtained by WoE of the individual classification outcomes obtained based on MLLP, MSPE and WoE score (where available)		LLNASUB	GHSSUB classification outcome based on LLNA
ECHA	European Chemicals Agency		WoEBORDER	WoE-based GHSBORDER classification obtained by WoE of the individual classification outcomes obtained based on MLLP, MSPE and WoE score (where available)		DSA1+BIN	GHSBIN classification outcome based on DSA1+
GHS	The United Nations' Globally Harmonized System of Classification and Labelling of Chemicals		CONCBIN	Concordance of MLLP, MSPE and overall WoE score GHSBIN classification outcomes, where available (concordant; single value: if only one parameter (MLLP, MSPE or overall WoE score) was available, na - not available)		DSA1+SUB	GHSSUB classification outcome based on DSA1+
GHSBIN	Binary classification scheme for skin sensitizers: sensitizer (GHS category Skin Sens. 1) or not classified (NC)		CONCSUB	Concordance of MLLP, MSPE and overall WoE score GHSSUB classification outcomes, where available (concordant; single value: if only one parameter (MLLP, MSPE or overall WoE score) was available, expert call: decided by rule-guided expert judgement; na - not available)		DSA05BIN	GHSBIN classification outcome based on DSA05
GHSSUB	Ternary classification scheme for skin sensitizers into GHS subcategories Skin Sens. 1A or Skin Sens. 1B, or not classified (NC)		CONCBORDER	Concordance of MLLP, MSPE and overall WoE score GHSBORDER classification outcomes, where available (concordant; consensus: if MLLP, MSPE and/or overall score were discordant, but GHSSUB could be obtained applying the WoE consensus rules; single value: if only one parameter (MLLP, MSPE or overall WoE score) was available; na - not available)		DSA05SUB	GHSSUB classification outcome based on DSA05
GHSBORDER	Extended classification scheme for skin senitizers containing additional ambiguous classification (sub-)categories		REPROBIN	Reproducibility (in %) of the WoE GHSBIN classification		COMPBIN	Comparison of the three GHSBIN classification outcomes obtained using LLNA, DSA1+ or DSA05 as far as available. If all availabe outcomes agreed, that outcome was entered here. If not, "WoE" was entered, to indicate that a WoE decision was required.
LLNA	Local Lymph Node Assay		REPROSUB	Reproducibility (in %) of the WoE GHSSUB classification		COMPSUB	Comparison of the three GHSSUB classification outcomes obtained using LLNA, DSA1+ or DSA05 as far as available. If all availabe outcomes agreed, that outcome was entered here. If not, "WoE" was entered, to indicate that a WoE decision was required.			y
MLLP	Median-Like Location Parameter		VMLLPBIN	MLLP value used in GHSBIN calculations		LLNA1A	Column to indicate whether an LLNA result with a clear 1A outcome (i.e. EC3 ≤ 2%) is available. If yes, the entry is "1A"; if not, it is "na".
MSPE	Median Sensitization Potency Estimate		VMLLPSUB	MLLP value used in GHSSUB calculations		DSA	Column to indicate whether a HPPT result with a clear 1A outcome (i.e. DSA ≤ 500 µg/cm2) is available. If yes, the entry is "1A"; if not, it is "na".
n	no		MLLPBIN	GHSBIN classification outcome based on MLLP		CLLNA	Classification outcome (incl. sub-categorisation, where applicable) acc. to the LLNA, in case it agreed with either DSA1+ or DSA05.
na	not available/not applicable		MLLPSUB	GHSSUB classification outcome based on MLLP		PMSPEALL	Pooled MSPE result of all LLNA and HPPT results included in the assessment.
NC	Not Classified		MLLPBORDER	GHSBORDER classification outcome based on MLLP		PMSPESUB	Pooled MSPE result of those LLNA and HPPT results included in the assessment, which are relevant for determinig a GHSSUB classification outcome.
ne	not evaluated		VMSPE	MSPE value		WOEBIN	GHSBIN WoE classification outcome based on all available HPPT and LLNA data
WoE	Weight of Evidence		MSPEBIN	GHSBIN classification outcome based on MSPE		WOESUB	GHSSUB WoE classification outcome based on all available HPPT and LLNA data
y	yes		MSPESUB	GHSSUB classification outcome based on MSPE		WOEBORDER	GHSBORDER WoE classification outcome based on all available HPPT and LLNA data
			MSPEBORDER	GHSBORDER classification outcome based on MSPE
			VWES	WoE score value
			WESBIN	GHSBIN classification outcome based on WoE score
			WESSUB	GHSSUB classification outcome based on WoE score
			WESBORDER	GHSBORDER classification outcome based on WoE score
			TR	Total number of test results with RRS < 5 available for this substance
			TRBIN	Total number of test results with RRS < 5 available for this substance, which are relevant for calculating the reproducibility of the GHSBIN classification outcomes
			TRSUB	Total number of test results with RRS < 5 available for this substance, which are relevant for calculating the reproducibility of the GHSSUB classification outcomes
			NC	Total number of test results with RRS < 5 available for this substance leading to the individual classification outcome NC
			NC/1B	Total number of test results with RRS < 5 available for this substance leading to the individual classification outcome NC/1B
			NC/1	Total number of test results with RRS < 5 available for this substance leading to the individual classification outcome NC/1
			1B	Total number of test results with RRS < 5 available for this substance leading to the individual classification outcome 1B
			1B+	Total number of test results with RRS < 5 available for this substance leading to the individual classification outcome 1B+
			1	Total number of test results with RRS < 5 available for this substance leading to the individual classification outcome 1
			1A-	Total number of test results with RRS < 5 available for this substance leading to the individual classification outcome 1A-
			1A	Total number of test results with RRS < 5 available for this substance leading to the individual classification outcome classification outcome 1A

## Sheet: DSA1+
SYNONYMS	CASRN	ECNO	WoEBIN	WoESUB	WoEBORDER	CONCBIN	CONCSUB	CONCBORDER	REPROBIN	REPROSUB	VMLLPBIN	VMLLPSUB	MLLPBIN	MLLPSUB	MLLPBORDER	VMSPE	MSPEBIN	MSPESUB	MSPEBORDER	VWES	WESBIN	WESSUB	WESBORDER	TR	TRBIN	TRSUB	NC	NC/1B	NC/1	1B	1B+	1	1A-	1A
p-methoxyacetophenone; acetanisole; p-acetylanisole; 4-methoxyacetophenone; 1-(4-methoxyphenyl)ethan-1-one	100-06-1	202-815-9	na	na	NC/1B	na	na	single value	na	na	na	na	na	na	na	na	na	na	na	0.5	na	na	NC/1B	1	0	0	0	1	0	0	0	0	0	0
ethyl benzene; ethyl benzol; phenyl ethane; ethylbenzene	100-41-4	202-849-4	na	na	NC/1B	na	na	single value	na	na	na	na	na	na	na	na	na	na	na	0.5	na	na	NC/1B	1	0	0	0	1	0	0	0	0	0	0
benzonitrile; phenyl cyanide; benzoic acid nitrile	100-47-0	202-855-7	na	na	NC/1B	na	na	single value	na	na	na	na	na	na	na	na	na	na	na	0.5	na	na	NC/1B	2	0	0	0	2	0	0	0	0	0	0
benzyl alcohol; benzenemethanol; benzylic alcohol; alpha-hydroxytoluene; phenyl carbinol; phenylcarbinol; phenylmethanol; phenylmethyl alcohol; alpha-toluenol	100-51-6	202-859-9	1	1B	1B	concordant	concordant	concordant	100	100	4724	4724	1	1B	1B	3543	1	1B	1B	0.8	1	1B	1B	5	3	3	0	2	0	3	0	0	0	0
benzaldehyde; benzoic aldehyde	100-52-7	202-860-4	1	1A	1B	concordant	expert call	consensus	na	25	NC/1B	NC/1B	na	na	NC/1B	492	1	1A	1	0.81	1	1B	1B	4	1	4	0	3	0	0	0	0	1	0
anisole; methoxybenzene; methyl phenyl ether	100-66-3	202-876-1	na	na	NC/1B	na	na	single value	na	na	na	na	na	na	na	na	na	na	na	0.5	na	na	NC/1B	1	0	0	0	1	0	0	0	0	0	0
dimethylbenzyl carbinol; alpha,alpha-dimethylphenethyl alcohol; 1,1-dimethyl-2-phenylethanol; 2-methyl-1-phenylpropan-2-ol	100-86-7	202-896-0	na	na	NC/1B	na	na	single value	na	na	na	na	na	na	na	na	na	na	na	0.5	na	na	NC/1B	4	0	0	0	4	0	0	0	0	0	0
p-ethoxybenzaldehyde; 4-ethoxybenzaldehyde	10031-82-0	233-093-3	na	na	NC/1B	na	na	single value	na	na	na	na	na	na	na	na	na	na	na	0.5	na	na	NC/1B	1	0	0	0	1	0	0	0	0	0	0
ethyl octine carbonate; ethyl 2-nonynoate; ethyl octyne carboxylate; ethyl non-2-ynoate	10031-92-2	233-098-0	na	na	NC/1B	na	na	single value	na	na	na	na	na	na	na	na	na	na	na	0.5	na	na	NC/1B	1	0	0	0	1	0	0	0	0	0	0
eugenyl formate; 4-allyl-2-methoxyphenyl formate; 4-(2-propenyl)-2-methoxyphenyl formate; eugenol formate	10031-96-6	233-099-6	na	na	NC/1B	na	na	single value	na	na	na	na	na	na	na	na	na	na	na	0.5	na	na	NC/1B	1	0	0	0	1	0	0	0	0	0	0
geranyl acetoacetate; (E)-3,7-dimethyl-2,6-octadienyl acetoacetate	10032-00-5	233-101-5	na	na	NC/1B	na	na	single value	na	na	na	na	na	na	na	na	na	na	na	0.5	na	na	NC/1B	1	0	0	0	1	0	0	0	0	0	0
geranyl caproate; geranyl hexanoate; trans-3.7-dimethylocta-2,6-dien-1-yl n-hexanoate	10032-02-7	233-102-0	na	na	NC/1B	na	na	single value	na	na	na	na	na	na	na	na	na	na	na	0.5	na	na	NC/1B	1	0	0	0	1	0	0	0	0	0	0
aldehyde C-7 dimethyl acetal; heptanal dimethyl acetal; heptaldehyde dimethylacetal; 1,1-dimethoxyheptane	10032-05-0	233-103-6	na	na	NC/1B	na	na	single value	na	na	na	na	na	na	na	na	na	na	na	0.5	na	na	NC/1B	1	0	0	0	1	0	0	0	0	0	0
hexyl isovalerate; hexyl 3-methylbutanoate; hexyl isopentanoate; hexyl isovalerianate	10032-13-0	233-105-7	na	na	NC/1B	na	na	single value	na	na	na	na	na	na	na	na	na	na	na	0.5	na	na	NC/1B	1	0	0	0	1	0	0	0	0	0	0
hexyl 2-methylbutyrate; 2-methylbutanoic acid, n-hexyl ester	10032-15-2	233-106-2	na	na	NC/1B	na	na	single value	na	na	na	na	na	na	na	na	na	na	na	0.5	na	na	NC/1B	1	0	0	0	1	0	0	0	0	0	0
1,1-dimethyl-2-phenylethyl formate; alpha,alpha-dimethylphenethyl formate; benzeneethanol, alpha,alpha-dimethyl-, formate; benzyl dimethyl carbinyl formate; 2-benzyl-2-propyl formate; dimethyl benzyl carbinyl formate; DMBC formate; benzeneethanol, α,α-dimethyl-, 1-formate	10058-43-2	600-112-5	na	na	NC/1B	na	na	single value	na	na	na	na	na	na	na	na	na	na	na	0.5	na	na	NC/1B	1	0	0	0	1	0	0	0	0	0	0
dimethylbenzyl carbinyl butyrate; 1,1-dimethyl-2-phenylethyl butyrate; alpha,alpha-Dimethylphenylethyl butyrate; benzyl dimethyl carbinyl butyrate; 2-benzyl-2-propyl butyrate; butanoic acid, 1,1-dimethyl-2-phenylethyl ester; DMBC butyrate; 2-methyl-1-phenyl-2-propyl butyrate	10094-34-5	233-221-8	na	na	NC/1B	na	na	single value	na	na	na	na	na	na	na	na	na	na	na	0.5	na	na	NC/1B	1	0	0	0	1	0	0	0	0	0	0
3,4,4'-trichlorocarbanilide; triclocarban; trichlocarban	101-20-2	202-924-1	na	na	NC/1B	na	na	single value	na	na	na	na	na	na	na	na	na	na	na	0.5	na	na	NC/1B	2	0	0	0	2	0	0	0	0	0	0
alpha-methylcinnamic aldehyde; alpha-methylcinnamaldehyde; alpha-methylcinnimal; 2-methyl-3-phenyl-2-propenal	101-39-3	202-938-8	na	na	NC/1B	na	na	single value	na	na	na	na	na	na	na	na	na	na	na	0.5	na	na	NC/1B	1	0	0	0	1	0	0	0	0	0	0
methyl phenylacetate; methyl alpha-toluate	101-41-7	202-940-9	na	na	NC/1B	na	na	single value	na	na	na	na	na	na	na	na	na	na	na	0.5	na	na	NC/1B	1	0	0	0	1	0	0	0	0	0	0
phenylacetaldehyde dimethyl acetal; alpha-tolyl aldehyde dimethyl acetal; 1,1-dimethoxy-2-phenylethane	101-48-4	202-945-6	1	1A	1	concordant	expert call	consensus	na	50	185	185	1	1A	1A	185	1	1A	1A	1.25	1	1B	1B	2	1	2	0	1	0	0	0	0	0	1
phenylacetaldehyde ethyleneglycol acetal; 2-benzyldioxolane; 2-benzyl-1,3-dioxolane	101-49-5	202-946-1	na	na	NC/1B	na	na	single value	na	na	na	na	na	na	na	na	na	na	na	0.5	na	na	NC/1B	1	0	0	0	1	0	0	0	0	0	0
diphenylmethane; benzylbenzene	101-81-5	202-978-6	na	na	NC/1B	na	na	single value	na	na	na	na	na	na	na	na	na	na	na	0.5	na	na	NC/1B	1	0	0	0	1	0	0	0	0	0	0
diphenyl oxide; diphenyl ether; phenyl ether	101-84-8	202-981-2	na	na	NC/1B	na	na	single value	na	na	na	na	na	na	na	na	na	na	na	0.5	na	na	NC/1B	1	0	0	0	1	0	0	0	0	0	0
alpha-amylcinnamyl alcohol; alpha-amylcinnamic alcohol; amylcinnamyl alcohol; 2-amyl-3-phenyl-2-propen-1-ol; 2-benzylideneheptanol;2-(phenylmethylene)-1-heptanol; alpha-pentylcinnamyl alcohol; 2-pentyl-3-phenylprop-2-en-1-ol	101-85-9	202-982-8	na	na	NC/1B	na	na	single value	na	na	na	na	na	na	na	na	na	na	na	0.5	na	na	NC/1B	2	0	0	0	2	0	0	0	0	0	0
hexyl cinnamic aldehyde; alpha-n-hexyl cinnamic aldehyde	101-86-0	202-983-3	na	na	NC/1B	na	na	single value	na	na	na	na	na	na	na	na	na	na	na	0.5	na	na	NC/1B	2	0	0	0	2	0	0	0	0	0	0
p-cresyl phenylacetate; p-tolyl phenylacetate	101-94-0	202-990-1	na	na	NC/1B	na	na	single value	na	na	na	na	na	na	na	na	na	na	na	0.5	na	na	NC/1B	1	0	0	0	1	0	0	0	0	0	0
ethyl phenylacetate; ethyl alpha-toluate	101-97-3	202-993-8	na	na	NC/1B	na	na	single value	na	na	na	na	na	na	na	na	na	na	na	0.5	na	na	NC/1B	1	0	0	0	1	0	0	0	0	0	0
chromium sulfate; dichromium tris(sulphate)	10101-53-8	233-253-2	1	1B	1B	concordant	concordant	concordant	na	na	1411	1411	1	1B	1B	1411	1	1B	1B	1	1	1B	1B	1	1	1	0	0	0	1	0	0	0	0
bicyclohexylidene-2-one; 1-cyclohexylidene-2-cyclohexanone; dianon; havanol; LRA 241; 2-cyclohexylidenecyclohexanone	1011-12-7	213-779-9	na	na	NC/1B	na	na	single value	na	na	na	na	na	na	na	na	na	na	na	0.5	na	na	NC/1B	1	0	0	0	1	0	0	0	0	0	0
1-phenyl-2-(naphtho[2,1-d]oxazol-2 yl)ethylene; calcofluor AF	10110-26-6	na	na	na	na	na	na	na	na	na	na	na	na	na	na	na	na	na	na	na	na	na	na	1	0	0	0	0	1	0	0	0	0	0
cobaltous sulfate; cobaltous sulphate; cobalt sulphate; cobalt(II) sulfate	10124-43-3	233-334-2	1	1B	1B	concordant	concordant	concordant	100	100	1552	1552	1	1B	1B	1552	1	1B	1B	1.08	1	1B	1B	3	3	3	0	0	0	2	1	0	0	0
ammoniated mercury; aminomercury chloride	10124-48-8	233-335-8	1	1B	1B	concordant	concordant	concordant	100	77.7778	1194	1194	1	1B	1B	1194	1	1B	1B	1.11	1	1B	1B	22	18	18	0	3	1	14	0	0	1	3
isobutyl phenylacetate; isobutyl alpha-toluate	102-13-6	203-007-9	na	na	NC/1B	na	na	single value	na	na	na	na	na	na	na	na	na	na	na	0.5	na	na	NC/1B	1	0	0	0	1	0	0	0	0	0	0
benzyl phenylacetate; benzyl alpha-toluate	102-16-9	203-008-4	na	na	NC/1B	na	na	single value	na	na	na	na	na	na	na	na	na	na	na	0.5	na	na	NC/1B	1	0	0	0	1	0	0	0	0	0	0
anisyl phenylacetate; p-methoxybenzyl phenylacetate; phenylacetic acid, p-methoxybenzyl ester; 4-methoxybenzyl phenylacetate	102-17-0	203-010-5	na	na	NC/1B	na	na	single value	na	na	na	na	na	na	na	na	na	na	na	0.5	na	na	NC/1B	1	0	0	0	1	0	0	0	0	0	0
isoamyl phenylacetate; isopentyl phenylacetate	102-19-2	203-012-6	na	na	NC/1B	na	na	single value	na	na	na	na	na	na	na	na	na	na	na	0.5	na	na	NC/1B	1	0	0	0	1	0	0	0	0	0	0
phenylethyl phenylacetate; phenethyl phenylacetate; phenethyl alpha-toluate	102-20-5	203-013-1	na	na	NC/1B	na	na	single value	na	na	na	na	na	na	na	na	na	na	na	0.5	na	na	NC/1B	3	0	0	0	1	2	0	0	0	0	0
geranyl phenylacetate; trans-3,7-dimethyl-2,6-octadien-1-yl phenyl acetate	102-22-7	203-014-7	na	na	NC/1B	na	na	single value	na	na	na	na	na	na	na	na	na	na	na	0.5	na	na	NC/1B	1	0	0	0	1	0	0	0	0	0	0
triacetin; glyceryl triacetate	102-76-1	203-051-9	na	na	NC/1B	na	na	single value	na	na	na	na	na	na	na	na	na	na	na	0.5	na	na	NC/1B	1	0	0	0	1	0	0	0	0	0	0
3-methyl-1-isobutylbutyl acetate	10250-45-0	233-588-4	na	na	NC/1B	na	na	single value	na	na	na	na	na	na	na	na	na	na	na	0.5	na	na	NC/1B	2	0	0	0	2	0	0	0	0	0	0
dimethylphenylethyl carbinol; alpha,alpha-dimethyl-7-phenylpropyl alcohol; 1,1-dimethyl-3-phenylpropanol; 2-methyl-4-phenylbutan-2-ol	103-05-9	203-074-4	na	na	NC/1B	na	na	single value	na	na	na	na	na	na	na	na	na	na	na	0.5	na	na	NC/1B	1	0	0	0	1	0	0	0	0	0	0
2-methyl-4-phenyl-2-butyl acetate; benzenepropanol, .alpha.,.alpha.-dimethyl-, 1-acetate; dimethylphenylethylcarbinyl acetate; 1,1-dimethyl-3-phenylpropan-1-yl acetate; 1,1-dimethyl-3-phenylpropyl acetate; D.M.P.E.C. acetate	103-07-1	203-077-0	na	na	NC/1B	na	na	single value	na	na	na	na	na	na	na	na	na	na	na	0.5	na	na	NC/1B	1	0	0	0	1	0	0	0	0	0	0
2-ethylhexyl acetate; beta-ethylhexyl acetate; 2-ethylhexanyl acetate	103-09-3	203-079-1	na	na	NC/1B	na	na	single value	na	na	na	na	na	na	na	na	na	na	na	0.5	na	na	NC/1B	1	0	0	0	1	0	0	0	0	0	0
monobenzyl ether of hydroquinone; monobenzone	103-16-2	203-083-3	1	1B	1B	concordant	concordant	consensus	100	62.5	674.5	674.5	1	1B	1B	674.5	1	1B	1B	1.36	1	1B	1	24	24	24	0	0	0	14	1	0	2	7
methyl cinnamate; methyl 3-phenylpropenoate	103-26-4	203-093-8	na	na	NC/1B	na	na	single value	na	na	na	na	na	na	na	na	na	na	na	0.5	na	na	NC/1B	2	0	0	0	2	0	0	0	0	0	0
benzyl isobutyrate; benzyl 2-methylpropanoate, propanoic acid, 2-methyl-, phenylmethyl ester	103-28-6	203-095-9	na	na	NC/1B	na	na	single value	na	na	na	na	na	na	na	na	na	na	na	0.5	na	na	NC/1B	1	0	0	0	1	0	0	0	0	0	0
dibenzyl; 1,2-diphenylethane	103-29-7	203-096-4	na	na	NC/1B	na	na	single value	na	na	na	na	na	na	na	na	na	na	na	0.5	na	na	NC/1B	1	0	0	0	1	0	0	0	0	0	0
ethyl cinnamate; ethyl phenylacrylate; ethyl 3-phenyl-propenoate; 2-propenoic acid, 3-phenyl-, ethyl ester; ethyl benzylideneacetate; ethyl 3-phenyl-2-propenoate; 3-phenyl-2-propenoic acid, ethyl ester	103-36-6	203-104-6	na	na	NC/1B	na	na	single value	na	na	na	na	na	na	na	na	na	na	na	0.5	na	na	NC/1B	1	0	0	0	1	0	0	0	0	0	0
benzyl butyrate, benzyl n-butyrate, benzyl n-butanoate; benzyl butanoate; butanoic acid, phenylmethyl ester	103-37-7	203-105-1	na	na	NC/1B	na	na	single value	na	na	na	na	na	na	na	na	na	na	na	0.5	na	na	NC/1B	1	0	0	0	1	0	0	0	0	0	0
benzyl isovalerate; benzyl isopentanoate	103-38-8	203-106-7	na	na	NC/1B	na	na	single value	na	na	na	na	na	na	na	na	na	na	na	0.5	na	na	NC/1B	1	0	0	0	1	0	0	0	0	0	0
benzyl cinnamate; benzyl-beta-phenylacrylate; cinnamein; gamma-phenylacrylate; benzyl 3-phenylpropenoate; phenylmethyl 3-phenyl-2-propenoate; 2-Propenoic acid, 3-phenyl-, phenylmethyl ester; cinnamic acid, benzyl ester	103-41-3	203-109-3	na	na	NC/1B	na	na	single value	na	na	na	na	na	na	na	na	na	na	na	0.5	na	na	NC/1B	3	0	0	0	3	0	0	0	0	0	0
phenylethyl acetate; beta-phenethyl acetate; 2-phenylethyl acetate	103-45-7	203-113-5	na	na	NC/1B	na	na	single value	na	na	na	na	na	na	na	na	na	na	na	0.5	na	na	NC/1B	2	0	0	0	2	0	0	0	0	0	0
phenylethyl isobutyrate; 2-phenylethyl isobutyrate; phenethyl isobutyrate	103-48-0	203-116-1	na	na	NC/1B	na	na	single value	na	na	na	na	na	na	na	na	na	na	na	0.5	na	na	NC/1B	1	0	0	0	1	0	0	0	0	0	0
dibenzyl ether; benzyl ether; benzyl oxide	103-50-4	203-118-2	na	na	NC/1B	na	na	single value	na	na	na	na	na	na	na	na	na	na	na	0.5	na	na	NC/1B	1	0	0	0	1	0	0	0	0	0	0
phenylethyl butyrate; beta-phenethyl n-butanoate; phenethyl butyrate	103-52-6	203-119-8	na	na	NC/1B	na	na	single value	na	na	na	na	na	na	na	na	na	na	na	0.5	na	na	NC/1B	3	0	0	0	3	0	0	0	0	0	0
phenethyl cinnamate; benzylcarbinyl cinnamate; beta-phenethyl beta-phenylacrylate; phenylethyl cinnamate; 2-phenylethyl cinnamate; 2-phenylethyl 3-phenylpropenoate; 2-propenoic acid, 3-phenyl-, 2-phenylethyl ester	103-53-7	203-120-3	na	na	NC/1B	na	na	single value	na	na	na	na	na	na	na	na	na	na	na	0.5	na	na	NC/1B	2	0	0	0	2	0	0	0	0	0	0
cinnamyl acetate; 3-phenyl-2-propen-1-yl acetate	103-54-8	203-121-9	na	na	NC/1B	na	na	single value	na	na	na	na	na	na	na	na	na	na	na	0.5	na	na	NC/1B	1	0	0	0	1	0	0	0	0	0	0
cinnamyl propionate; 3-phenylallyl propionate; 3-phenyl-2-propenyl propanoate; 3-phenyl-2-propen-1-yl propionate; 2-propen-1-ol, 3-phenyl-, propanoate	103-56-0	203-124-5	na	na	NC/1B	na	na	single value	na	na	na	na	na	na	na	na	na	na	na	0.5	na	na	NC/1B	1	0	0	0	1	0	0	0	0	0	0
dimethylphenylethylcarbinyl acetate; 2-methyl-4-phenyl-2-butyl acetate; 3-phenylpropyl isobutyrate; hydrocinnamyl isobutyrate; hydrocinnamyl 2-methylpropanoate; b-phenylpropyl 2-methylpropanoate; 3-phenylpropyl 2-methylpropanoate; propanoic acid, 2-methyl-3-phenylpropyl ester	103-58-2	203-125-0	na	na	NC/1B	na	na	single value	na	na	na	na	na	na	na	na	na	na	na	0.5	na	na	NC/1B	2	0	0	0	2	0	0	0	0	0	0
cinnamyl isobutyrate; cinnamyl 2-methylpropanoate; 3-phenyl-2-propen-1-yl isobutyrate; 3-phenyl-2-propen-1-yl 2-methylpropanoate; propanoic acid, 2-methyl-, 3-phenyl-2-propenyl ester	103-59-3	203-126-6	na	na	NC/1B	na	na	single value	na	na	na	na	na	na	na	na	na	na	na	0.5	na	na	NC/1B	1	0	0	0	1	0	0	0	0	0	0
phenoxyethyl isobutyrate; 2-phenoxyethyl isobutyrate	103-60-6	203-127-1	na	na	NC/1B	na	na	single value	na	na	na	na	na	na	na	na	na	na	na	0.5	na	na	NC/1B	2	0	0	0	1	1	0	0	0	0	0
cinnamyl butyrate; butanoic acid, 3-phenyl-2-propenyl ester; 3-phenylallyl butyrate; 3-phenyl-2-propen-1-yl butanoate; phenylpropenyl n-butyrate	103-61-7	203-128-7	na	na	NC/1B	na	na	single value	na	na	na	na	na	na	na	na	na	na	na	0.5	na	na	NC/1B	1	0	0	0	1	0	0	0	0	0	0
bromstyrol; alpha-bromo-beta-phenylethylene; beta-bromostyrene	103-64-0	203-131-3	na	na	NC/1B	na	na	single value	na	na	na	na	na	na	na	na	na	na	na	0.5	na	na	NC/1B	1	0	0	0	1	0	0	0	0	0	0
phenylacetic acid; alpha-toluic acid	103-82-2	203-148-6	na	na	NC/1B	na	na	single value	na	na	na	na	na	na	na	na	na	na	na	0.5	na	na	NC/1B	1	0	0	0	1	0	0	0	0	0	0
p-cresyl isobutyrate; p-tolyl isobutyrate	103-93-5	203-159-6	na	na	NC/1B	na	na	single value	na	na	na	na	na	na	na	na	na	na	na	0.5	na	na	NC/1B	1	0	0	0	1	0	0	0	0	0	0
cyclamen aldehyde; p-Isopropyl-alpha-methylhydrocinnamaldehyde; 2-methyl-3-(p-isopropylphenyl)propionaldehyde; 3-p-cumenyl-2-methylpropionaldehyde	103-95-7	203-161-7	na	na	NC/1B	na	na	single value	na	na	na	na	na	na	na	na	na	na	na	0.5	na	na	NC/1B	2	0	0	0	2	0	0	0	0	0	0
3,7-dimethyl-1,6-nonadien-3-ol; ethyl linalool; 1,6-nonadien-3-ol, 3,7-dimethyl-; 3,7-dimethylnona-1,6-dien-3-ol	10339-55-6	233-732-6	NC	NC	NC	concordant	concordant	concordant	na	na	NC	NC	NC	NC	NC	NC	NC	NC	NC	0	NC	NC	NC	1	1	1	1	0	0	0	0	0	0	0
beta,beta,3-trimethyl-benzenepropanol; 2,2-dimethyl-3-(3-methylphenyl)propanol; 2,2-dimethyl-3-(3-tolyl)propan-1-ol; majantol; 3-(2,2-dimethyl-3-hydroxypropyl)toluene, majantol	103694-68-4	403-140-4	na	na	NC/1B	na	na	single value	na	na	na	na	na	na	na	na	na	na	na	0.5	na	na	NC/1B	2	0	0	0	2	0	0	0	0	0	0
p-tolyl acetaldehyde; p-methylphenyl acetaldehyde; p-tolylacetaldehyde	104-09-6	203-173-2	na	na	NC/1B	na	na	single value	na	na	na	na	na	na	na	na	na	na	na	0.5	na	na	NC/1B	1	0	0	0	1	0	0	0	0	0	0
4-(p-methoxyphenyl)butan-2-one; anisyl acetone; p-methoxyphenylbutanone	104-20-1	203-184-2	na	na	NC/1B	na	na	single value	na	na	na	na	na	na	na	na	na	na	na	0.5	na	na	NC/1B	1	0	0	0	1	0	0	0	0	0	0
p-anisyl acetate; acetic acid, 4-methoxybenzyl ester; benzenemethanol, 4-methoxy-, acetate; benzyl alcohol, p-methoxy-, acetate; cassie ketone; 1-methoxy-4-acetoxymethylbenzene; 4-methoxybenzyl acetate; p-methoxybenzyl acetate	104-21-2	203-185-8	1	1B	1B	single value	single value	consensus	100	100	NC/1B	NC/1B	na	na	NC/1B	1944	1	1B	1B	0.7	na	na	NC/1B	5	2	2	0	3	0	2	0	0	0	0
alpha-methylanisalacetone; 1-(4-Methoxyphenyl)-1-penten-3-one; 1-(4-methoxyphenyl)pent-1-en-3-one	104-27-8	203-190-5	1	1A	1A	concordant	concordant	concordant	na	na	338	338	1	1A	1A	338	1	1A	1A	2	1	1A	1A	1	1	1	0	0	0	0	0	0	0	1
dihydroanethole; p-n-propyl anisole; 4-propylanisole; p-propylanisole	104-45-0	203-203-4	1	1B	1B	concordant	concordant	consensus	na	na	6480	6480	1	1B	1B	6480	1	1B	1B	0.75	na	na	NC/1B	2	1	1	0	1	0	1	0	0	0	0
gamma-octalactone; octanolide-1,4; gamma-n-butyl-gama-butyrolactone; octan-4-olide	104-50-7	203-208-1	na	na	NC/1B	na	na	single value	na	na	na	na	na	na	na	na	na	na	na	0.5	na	na	NC/1B	1	0	0	0	1	0	0	0	0	0	0
phenylpropyl aldehyde; 3-phenylpropionaldehyde	104-53-0	203-211-8	na	na	NC/1B	na	na	single value	na	na	na	na	na	na	na	na	na	na	na	0.5	na	na	NC/1B	1	0	0	0	1	0	0	0	0	0	0
cinnamic alcohol; cinnamyl alcohol; 3-phenyl-2-propen-1-ol; 2-propen-1-ol, 3-phenyl-; styryl carbinol; zimtalcohol	104-54-1	203-212-3	1	1B	1B	concordant	concordant	concordant	100	100	2400	2575	1	1B	1B	2250	1	1B	1B	0.91	1	1B	1B	27	21	20	0	6	0	20	0	1	0	0
cinnamaldehyde; cinnamic aldehyde; cinnamal; phenylacrolein; 3-phenylpropenal; 3-phenyl-2-propen-1-al; 3-phenyl-2-propenal	104-55-2	203-213-9	1	1A	1A	concordant	expert call	consensus	100	56.25	343.5	343.5	1	1A	1A	338	1	1A	1A	1.45	1	1B	1	18	12	16	0	4	2	2	1	0	0	9
benzyl formate; benzyl methanoate; formic acid, phenylmethyl ester; benzylformiat	104-57-4	203-214-4	na	na	NC/1B	na	na	single value	na	na	na	na	na	na	na	na	na	na	na	0.5	na	na	NC/1B	1	0	0	0	1	0	0	0	0	0	0
gamma-nonalactone; 4-hydroxynonanoic acid gamma-lactone; aldehyde C-18 (so-called); dihydro-5-pentyl-2(3H)-furanone; nonan-4-olide	104-61-0	203-219-1	na	na	NC/1B	na	na	single value	na	na	na	na	na	na	na	na	na	na	na	0.5	na	na	NC/1B	1	0	0	0	1	0	0	0	0	0	0
phenylethyl formate; phenethyl formate	104-62-1	203-220-7	na	na	NC/1B	na	na	single value	na	na	na	na	na	na	na	na	na	na	na	0.5	na	na	NC/1B	1	0	0	0	1	0	0	0	0	0	0
phenylpropyl formate; 3-phenyl-1-propyl formate; hydrocinnamyl formate; 3-phenylpropyl formate	104-64-3	203-222-8	na	na	NC/1B	na	na	single value	na	na	na	na	na	na	na	na	na	na	na	0.5	na	na	NC/1B	1	0	0	0	1	0	0	0	0	0	0
cinnamyl formate; 3-phenylallyl formate; 3-phenyl-2-propen-1-yl formate	104-65-4	203-223-3	na	na	NC/1B	na	na	single value	na	na	na	na	na	na	na	na	na	na	na	0.5	na	na	NC/1B	1	0	0	0	1	0	0	0	0	0	0
gamma-undecalactone; aldehyde C-14, peach aldehyde; 5-heptyldihydro-2(3H)-furanone; undecan-4-olide	104-67-6	203-225-4	na	na	NC/1B	na	na	single value	na	na	na	na	na	na	na	na	na	na	na	0.5	na	na	NC/1B	1	0	0	0	1	0	0	0	0	0	0
2-ethylhexanol; 2-ethylhexyl alcohol; 2-ethylhexan-1-ol	104-76-7	203-234-3	na	na	NC/1B	na	na	single value	na	na	na	na	na	na	na	na	na	na	na	0.5	na	na	NC/1B	1	0	0	0	1	0	0	0	0	0	0
p-cresyl methyl ether; methyl p-cresol; p-methylanisole; 4-methylphenol methyl ether; 4-methyl-1-methoxybenzene; 4-methylanisole	104-93-8	203-253-7	na	na	NC/1B	na	na	single value	na	na	na	na	na	na	na	na	na	na	na	0.5	na	na	NC/1B	1	0	0	0	1	0	0	0	0	0	0
eugenyl phenylacetate; eugenol phenylacetate; 4-allyl-2-methoxyphenyl phenylacetate	10402-33-2	233-868-6	1	1B	1B	concordant	concordant	consensus	na	na	8100	8100	1	1B	1B	8100	1	1B	1B	0.75	na	na	NC/1B	2	1	1	0	1	0	1	0	0	0	0
hydratropic acetate; alpha-methylphenylethyl acetate; 2-phenylpropyl acetate; hydratropyl acetate	10402-52-5	233-871-2	na	na	NC/1B	na	na	single value	na	na	na	na	na	na	na	na	na	na	na	0.5	na	na	NC/1B	2	0	0	0	2	0	0	0	0	0	0
1-phenyl-3-methyl-3-pentanol; 3-methyl-1-phenyl-3-pentanol; P.E.M.E.C.; 3-pentanol, 3-methyl-1-phenyl-; phenylethyl methyl ethyl carbinol; 3-methyl-1-phenylpentan-3-ol	10415-87-9	233-889-0	na	na	NC/1B	na	na	single value	na	na	na	na	na	na	na	na	na	na	na	0.5	na	na	NC/1B	2	0	0	0	2	0	0	0	0	0	0
geranylhydroquinone; geroquinol	10457-66-6	na	1	1A	1A	concordant	concordant	concordant	na	na	18	18	1	1A	1A	18	1	1A	1A	2	1	1A	1A	1	1	1	0	0	0	0	0	0	0	1
amyl isoeugenol; isoeugenol amyl ether; 1-pentoxy-2-methoxy-4-propenylbenzene; 2-pentyloxy-5-prop-1-enylanisole	10484-36-3	233-996-2	na	na	NC/1B	na	na	single value	na	na	na	na	na	na	na	na	na	na	na	0.5	na	na	NC/1B	1	0	0	0	1	0	0	0	0	0	0
rhodinyl phenylacetate; rhodinyl alpha-toluate; 3,7,dimethyl-7-octenyl phenylacetate	10486-14-3	234-003-5	na	na	NC/1B	na	na	single value	na	na	na	na	na	na	na	na	na	na	na	0.5	na	na	NC/1B	1	0	0	0	1	0	0	0	0	0	0
isobutyl furylpropionate; isobutyl 2-furanpropionate; isobutyl furan-2-propionate	105-01-1	203-261-0	na	na	NC/1B	na	na	single value	na	na	na	na	na	na	na	na	na	na	na	0.5	na	na	NC/1B	1	0	0	0	1	0	0	0	0	0	0
anisyl alcohol; anisic alcohol; p-methoxybenzyl alcohol; 4-methoxybenzyl alcohol	105-13-5	203-273-6	na	na	NC/1B	na	na	single value	na	na	na	na	na	na	na	na	na	na	na	0.5	na	na	NC/1B	1	0	0	0	1	0	0	0	0	0	0
gamma-heptalactone; heptanolide-4,1; 4-hydroxyheptanoic acid, gamma-lactone; heptan-4-olide	105-21-5	203-279-9	1	1B	1B	single value	single value	consensus	na	na	NC/1B	NC/1B	na	na	NC/1B	2700	1	1B	1B	0.67	na	na	NC/1B	3	1	1	0	2	0	1	0	0	0	0
ethyl propionate; ethyl propanoate	105-37-3	203-291-4	na	na	NC/1B	na	na	single value	na	na	na	na	na	na	na	na	na	na	na	0.5	na	na	NC/1B	1	0	0	0	1	0	0	0	0	0	0
methyl acetoacetate; methyl-3-oxobutanoate; methyl acetyl acetate	105-45-3	203-299-8	na	na	NC/1B	na	na	single value	na	na	na	na	na	na	na	na	na	na	na	0.5	na	na	NC/1B	1	0	0	0	1	0	0	0	0	0	0
diethyl malonate; ethyl malonate; ethyl methanedicarboxylate; ethyl propanedioate; malonic ester; propanedioic acid, diethyl ester	105-53-3	203-305-9	na	na	NC/1B	na	na	single value	na	na	na	na	na	na	na	na	na	na	na	0.5	na	na	NC/1B	2	0	0	0	2	0	0	0	0	0	0
ethyl butyrate; ethyl n-butanoate; butyric ether	105-54-4	203-306-4	na	na	NC/1B	na	na	single value	na	na	na	na	na	na	na	na	na	na	na	0.5	na	na	NC/1B	1	0	0	0	1	0	0	0	0	0	0
acetaldehyde diethyl acetal; acetal; diethyl acetal; 1,1-diethoxyethane	105-57-7	203-310-6	na	na	NC/1B	na	na	single value	na	na	na	na	na	na	na	na	na	na	na	0.5	na	na	NC/1B	1	0	0	0	1	0	0	0	0	0	0
isoamyl propionate; isopentyl propionate	105-68-0	203-322-1	na	na	NC/1B	na	na	single value	na	na	na	na	na	na	na	na	na	na	na	0.5	na	na	NC/1B	1	0	0	0	1	0	0	0	0	0	0
isobutyl caproate; isobutyl hexanoate	105-79-3	203-332-6	na	na	NC/1B	na	na	single value	na	na	na	na	na	na	na	na	na	na	na	0.5	na	na	NC/1B	1	0	0	0	1	0	0	0	0	0	0
n-propyl acetal; acetaldehyde-di-n-propyl acetal; dipropyl acetal; 1,1-dipropoxyethane	105-82-8	203-335-2	na	na	NC/1B	na	na	single value	na	na	na	na	na	na	na	na	na	na	na	0.5	na	na	NC/1B	1	0	0	0	1	0	0	0	0	0	0
citronellyl formate; 2,6-dimethyl-(1-or-2)-octen-8-yl formate; 3,7-dimethyl-6-octen-yl formate	105-85-1	203-338-9	na	na	NC/1B	na	na	single value	na	na	na	na	na	na	na	na	na	na	na	0.5	na	na	NC/1B	1	0	0	0	1	0	0	0	0	0	0
geranyl formate; trans-3,7-dimethyl-2,6-octadien-1-yl formate	105-86-2	203-339-4	na	na	NC/1B	na	na	single value	na	na	na	na	na	na	na	na	na	na	na	0.5	na	na	NC/1B	1	0	0	0	1	0	0	0	0	0	0
geranyl acetate; trans-3,7-dimethyl-2,6-octadien-1-yl acetate; geraniol acetate	105-87-3	203-341-5	na	na	NC/1B	na	na	single value	na	na	na	na	na	na	na	na	na	na	na	0.5	na	na	NC/1B	1	0	0	0	1	0	0	0	0	0	0
rhodinyl propionate	105-89-5	203-343-6	na	na	NC/1B	na	na	single value	na	na	na	na	na	na	na	na	na	na	na	0.5	na	na	NC/1B	1	0	0	0	1	0	0	0	0	0	0
geranyl propionate; trans-3,7-dimethyl-2,6-octadien-l-yl propionate	105-90-8	203-344-1	na	na	NC/1B	na	na	single value	na	na	na	na	na	na	na	na	na	na	na	0.5	na	na	NC/1B	1	0	0	0	1	0	0	0	0	0	0
neryl propionate; 2-cis-3,7-dimethyl-2,6-octadien-1-yl propionate	105-91-9	203-345-7	na	na	NC/1B	na	na	single value	na	na	na	na	na	na	na	na	na	na	na	0.5	na	na	NC/1B	1	0	0	0	1	0	0	0	0	0	0
ethylene brassylate; cyclic ethylene glycol tridecanedioate; cyclo-1,13-ethylenedioxytridecan-1,13-dione; 1,4-dioxacycloheptadecane-5,17-dione; ethylene glycol brassylate, cyclic diester; ethylene-tridecane-dioate; ethylene undecane dicarboxylate; musk T; tridecanedioic acid cyclic ethylene glycol diester	105-95-3	203-347-8	na	na	NC/1B	na	na	concordant	na	na	NC/1B	NC/1B	na	na	NC/1B	NC/1B	na	na	NC/1B	0.52	na	na	NC/1B	25	3	0	1	22	0	2	0	0	0	0
decahydro-beta-naphthyl acetate; decahydro-2-naphthyl acetate; 2 naphthalenol, decahydro-, acetate	10519-11-6	234-054-3	na	na	NC/1B	na	na	single value	na	na	na	na	na	na	na	na	na	na	na	0.5	na	na	NC/1B	1	0	0	0	1	0	0	0	0	0	0
decahydro-beta-naphthyl formate; decahydro-2-naphthyl formate	10519-12-7	234-055-9	na	na	NC/1B	na	na	single value	na	na	na	na	na	na	na	na	na	na	na	0.5	na	na	NC/1B	1	0	0	0	1	0	0	0	0	0	0
omega-pentadecalactone; angelica lactone; cyclopentadecanolid; cyclopentadecanolide; exaltex; exaltolide; 15-hydroxypentadecanoic acid, omega-lactone; macrolide; muskalactone; oxacyclohexadecan-2-one; pentadecalactone; pentadecanolide; pentalide; thibetolide; pentadecan-15-olide	106-02-5	203-354-6	na	na	NC/1B	na	na	single value	na	na	na	na	na	na	na	na	na	na	na	0.5	na	na	NC/1B	3	0	0	0	1	2	0	0	0	0	0
3,7-dimethyl-1-octanol; tetrahydrogeraniol; dihydrocitronellol; 3,7-dimethyloctan-1-ol; 1-octanol,3,7-dimethyl-	106-21-8	203-374-5	na	na	NC/1B	na	na	single value	na	na	na	na	na	na	na	na	na	na	na	0.5	na	na	NC/1B	2	0	0	0	2	0	0	0	0	0	0
citronellol; DL-citronellol; (±)-3,7-dimethyloct-6-en-1-ol	106-22-9	203-375-0	NC	NC	NC	concordant	concordant	concordant	na	na	NC	NC	NC	NC	NC	NC	NC	NC	NC	0.25	NC	NC	NC	2	1	1	1	1	0	0	0	0	0	0
citronellal; 3,7-dimethyl-6-octen-1-al	106-23-0	203-376-6	1	1B	1B	single value	single value	consensus	na	na	NC/1B	NC/1B	na	na	NC/1B	630	1	1B	1B	0.67	na	na	NC/1B	3	1	1	0	2	0	1	0	0	0	0
geraniol; 2,6-dimethyl-2,6-octadien-8-ol; trans-3,7-dimethyl-2,6-octadien-1-ol; trans-3,7-dimethyl-2,7-octadien-1-ol; geraniol coeur; meranol; 2,6-octadien-1-ol, 3,7-dimethyl-, (e)-	106-24-1	203-377-1	1	1B	1B	concordant	concordant	consensus	100	66.6667	NC/1B	NC/1B	na	na	NC/1B	3150	1	1B	1B	0.78	1	1B	1B	9	3	3	0	6	0	2	0	0	0	1
nerol; allerol; cis-2,6-diemethyl-2,6-octadien-8-ol; cis-3,7-dimethyl-2,6-otadien-1-ol; neraniol; Nergenol; 2,6-octadien-8-ol,2,6-diemthyl-,(Z)	106-25-2	203-378-7	na	na	NC/1B	na	na	single value	na	na	na	na	na	na	na	na	na	na	na	0.5	na	na	NC/1B	1	0	0	0	1	0	0	0	0	0	0
neral; (Z)-3,7-dimethylocta-2,6-dienal	106-26-3	203-379-2	1	1A	1A	concordant	concordant	concordant	na	na	191	191	1	1A	1A	191	1	1A	1A	2	1	1A	1A	1	1	1	0	0	0	0	0	0	0	1
isoamyl butyrate; isoamyl n-butyrate; 3-methylbutyl butyrate	106-27-4	203-380-8	na	na	NC/1B	na	na	single value	na	na	na	na	na	na	na	na	na	na	na	0.5	na	na	NC/1B	1	0	0	0	1	0	0	0	0	0	0
geranyl butyrate; trans-3,7-dimethyl-2,6-octadien-1-yl butyrate	106-29-6	203-381-3	na	na	NC/1B	na	na	single value	na	na	na	na	na	na	na	na	na	na	na	0.5	na	na	NC/1B	1	0	0	0	1	0	0	0	0	0	0
ethyl heptoate; ethyl heptanoate; ethyl heptylate; heptanoic acid, ethyl ester; ethyl oenanthate; ethyl enantate	106-30-9	203-382-9	na	na	NC/1B	na	na	single value	na	na	na	na	na	na	na	na	na	na	na	0.5	na	na	NC/1B	1	0	0	0	1	0	0	0	0	0	0
ethyl caprylate; ethyl octanoate	106-32-1	203-385-5	1	1B	1B	concordant	concordant	consensus	na	na	675	675	1	1B	1B	675	1	1B	1B	0.75	na	na	NC/1B	2	1	1	0	1	0	1	0	0	0	0
ethyl laurate; ethyl dodecanoate; ethyl dodecylate	106-33-2	203-386-0	na	na	NC/1B	na	na	single value	na	na	na	na	na	na	na	na	na	na	na	0.5	na	na	NC/1B	1	0	0	0	1	0	0	0	0	0	0
ethyl butyl ketone; 3-heptanone; heptan-3-one	106-35-4	203-388-1	na	na	NC/1B	na	na	single value	na	na	na	na	na	na	na	na	na	na	na	0.5	na	na	NC/1B	1	0	0	0	1	0	0	0	0	0	0
propyl propionate; propyl propanoate; n-propyl propionate	106-36-5	203-389-7	na	na	NC/1B	na	na	single value	na	na	na	na	na	na	na	na	na	na	na	0.5	na	na	NC/1B	2	0	0	0	2	0	0	0	0	0	0
p-cresol; 4-hydroxytoluene; 1-methyl-4-hydroxybenzene	106-44-5	203-398-6	na	na	NC/1B	na	na	single value	na	na	na	na	na	na	na	na	na	na	na	0.5	na	na	NC/1B	1	0	0	0	1	0	0	0	0	0	0
p-phenylenediamine; 4-phenylenediamine	106-50-3	203-404-7	1	1A	1A	concordant	concordant	concordant	100	92.3077	18	18	1	1A	1A	18	1	1A	1A	1.92	1	1A	1A	13	13	13	0	0	0	1	0	0	0	12
dimethyl succinate; methyl succinate; succinic acid, dimethyl ester; butanedioic acid, dimethyl ester; dimethyl butanedioate	106-65-0	203-419-9	na	na	NC/1B	na	na	single value	na	na	na	na	na	na	na	na	na	na	na	0.5	na	na	NC/1B	1	0	0	0	1	0	0	0	0	0	0
ethyl amyl ketone; 3-octanone; octan-3-one	106-68-3	203-423-0	na	na	NC/1B	na	na	single value	na	na	na	na	na	na	na	na	na	na	na	0.5	na	na	NC/1B	1	0	0	0	1	0	0	0	0	0	0
methyl caproate; methyl hexanoate; methyl hexylate; methyl hexoate	106-70-7	203-425-1	na	na	NC/1B	na	na	single value	na	na	na	na	na	na	na	na	na	na	na	0.5	na	na	NC/1B	1	0	0	0	1	0	0	0	0	0	0
dimethylheptenal; 2,6-dimethyl-5-heptenal; 2,6-dimethyl-2-hepten-7-al; 5-heptenal, 2,6-dimethyl-, melonal; 2,6-dimethylhept-5-enal	106-72-9	203-427-2	na	na	NC/1B	na	na	single value	na	na	na	na	na	na	na	na	na	na	na	0.5	na	na	NC/1B	1	0	0	0	1	0	0	0	0	0	0
methyl heptanoate; methyl heptylate; methyl heptoate; methyl oenanthylate	106-73-0	203-428-8	na	na	NC/1B	na	na	single value	na	na	na	na	na	na	na	na	na	na	na	0.5	na	na	NC/1B	1	0	0	0	1	0	0	0	0	0	0
glyoxal	107-22-2	203-474-9	1	1A	1A	concordant	concordant	concordant	na	na	259	259	1	1A	1A	259	1	1A	1A	2	1	1A	1A	1	1	1	0	0	0	0	0	0	0	1
hexylene glycol; 2-methyl-2,4-pentanediol; 2-methylpentane-2,4-diol	107-41-5	203-489-0	na	na	NC/1B	na	na	single value	na	na	na	na	na	na	na	na	na	na	na	0.5	na	na	NC/1B	1	0	0	0	1	0	0	0	0	0	0
hydroxycitronellol; citronellolhydrate; 3,7-dimethyloctane-1,7-diol; 3,7-Dimethyl-1,7-octanediol; hydroxydihydrocitronellol; 1,7-octanediol, 3,7-dimethyl	107-74-4	203-517-1	na	na	NC/1B	na	na	single value	na	na	na	na	na	na	na	na	na	na	na	0.5	na	na	NC/1B	1	0	0	0	1	0	0	0	0	0	0
hydroxycitronellal; 7-hydroxy-3,7-dimethyloctan-1-al; 7-hydroxycitronellal	107-75-5	203-518-7	1	1B	1B	concordant	concordant	concordant	100	100	4650	4650	1	1B	1B	3937.5	1	1B	1B	0.82	1	1B	1B	19	12	12	0	7	0	12	0	0	0	0
n-butyric acid; ethylacetic acid; n-butanoic acid; butanoic acid; butyric acid	107-92-6	203-532-3	na	na	NC/1B	na	na	single value	na	na	na	na	na	na	na	na	na	na	na	0.5	na	na	NC/1B	1	0	0	0	1	0	0	0	0	0	0
3-mercaptopropionic acid; 3-sulfanylpropionic acid	107-96-0	203-537-0	na	na	NC/1B	na	na	single value	na	na	na	na	na	na	na	na	na	na	na	0.5	na	na	NC/1B	1	0	0	0	1	0	0	0	0	0	0
3,3-dimethyl-5-(2,2,3-trimethyl-3-cyclopenten-1-yl)-4-penten-2-ol; (+/-) trans-3,3-dimethyl-5-(2,2,3-trimethyl-cyclopent-3-en-1-yl)pent-4-en-2-ol	107898-54-4	411-580-3; 600-853-4	1	1B	1B	concordant	concordant	consensus	na	na	5000	5000	1	1B	1B	5000	1	1B	1B	0.75	na	na	NC/1B	2	1	1	0	1	0	1	0	0	0	0
myrtenyl acetate; 2-pinen-10-ol acetate; (1S)-(6,6-dimethylbicyclo[3.1.1]hept-2-en-2-yl)methyl acetate	1079-01-2	214-088-5	na	na	NC/1B	na	na	single value	na	na	na	na	na	na	na	na	na	na	na	0.5	na	na	NC/1B	1	0	0	0	1	0	0	0	0	0	0
gamma-valerolactone; 4-hydroxypentanoic acid lactone; gamma-methyl-gamma-butyrolactone; gamma-pentalactone; 4-valerolactone; 4-hydroxyvaleric acid lactone; 4-pentanolide	108-29-2	203-569-5	na	na	NC/1B	na	na	single value	na	na	na	na	na	na	na	na	na	na	na	0.5	na	na	NC/1B	1	0	0	0	1	0	0	0	0	0	0
resorcinol; benzene-1,3-diol	108-46-3	203-585-2	na	na	NC/1B	na	na	single value	na	na	na	na	na	na	na	na	na	na	na	0.5	na	na	NC/1B	1	0	0	0	1	0	0	0	0	0	0
dimethyl malonate; methyl malonate	108-59-8	203-597-8	na	na	NC/1B	na	na	single value	na	na	na	na	na	na	na	na	na	na	na	0.5	na	na	NC/1B	1	0	0	0	1	0	0	0	0	0	0
ethyl isovalerate	108-64-5	203-602-3	na	na	NC/1B	na	na	single value	na	na	na	na	na	na	na	na	na	na	na	0.5	na	na	NC/1B	1	0	0	0	1	0	0	0	0	0	0
cyclohexanol; hexalin; hexahydrophenol	108-93-0	203-630-6	na	na	NC/1B	na	na	single value	na	na	na	na	na	na	na	na	na	na	na	0.5	na	na	NC/1B	1	0	0	0	1	0	0	0	0	0	0
phenol	108-95-2	203-632-7	na	na	NC/1B	na	na	single value	na	na	na	na	na	na	na	na	na	na	na	0.5	na	na	NC/1B	1	0	0	0	1	0	0	0	0	0	0
octyl isobutyrate	109-15-9	203-651-0	na	na	NC/1B	na	na	single value	na	na	na	na	na	na	na	na	na	na	na	0.5	na	na	NC/1B	1	0	0	0	1	0	0	0	0	0	0
n-butyl isovalerate; n-butyl isopentanoate; butyl isovalerianate; isovaleric acid, butyl ester; butanoic acid, 3-methyl-, butyl ester; butyl 3-methylbutyrate	109-19-3	203-654-7	na	na	NC/1B	na	na	single value	na	na	na	na	na	na	na	na	na	na	na	0.5	na	na	NC/1B	1	0	0	0	1	0	0	0	0	0	0
geranyl isovalerate; trans-3,7-dimethyl-2,6-octadienyl isopentanoate	109-20-6	203-655-2	na	na	NC/1B	na	na	single value	na	na	na	na	na	na	na	na	na	na	na	0.5	na	na	NC/1B	1	0	0	0	1	0	0	0	0	0	0
butyl n-butyrate; n-butyl n-butanoate; butyl butyrate	109-21-7	203-656-8	na	na	NC/1B	na	na	single value	na	na	na	na	na	na	na	na	na	na	na	0.5	na	na	NC/1B	1	0	0	0	1	0	0	0	0	0	0
hexadecanolide; dihydroambrettolide; cyclohexadecanolide; 16-hydroxyhexadecanoic acid lactone; oxacycloheptadecan-2-one; dihydro ambrettolide; hexadecanolactone	109-29-5	203-662-0	na	na	NC/1B	na	na	single value	na	na	na	na	na	na	na	na	na	na	na	0.5	na	na	NC/1B	3	0	0	0	2	1	0	0	0	0	0
butyl undecylenate; butyl 10-undecenoate; butyl undec-10-enoate	109-42-2	203-670-4	na	na	NC/1B	na	na	single value	na	na	na	na	na	na	na	na	na	na	na	0.5	na	na	NC/1B	1	0	0	0	1	0	0	0	0	0	0
ethyl formate; formic ether	109-94-4	203-721-0	na	na	NC/1B	na	na	single value	na	na	na	na	na	na	na	na	na	na	na	0.5	na	na	NC/1B	1	0	0	0	1	0	0	0	0	0	0
isobutyl acetate	110-19-0	203-745-1	na	na	NC/1B	na	na	single value	na	na	na	na	na	na	na	na	na	na	na	0.5	na	na	NC/1B	1	0	0	0	1	0	0	0	0	0	0
isopropyl myristate; isopropyl tetradecanoate	110-27-0	203-751-4	na	na	NC/1B	na	na	single value	na	na	na	na	na	na	na	na	na	na	na	0.5	na	na	NC/1B	1	0	0	0	1	0	0	0	0	0	0
ethyl caprate; ethyl decylate; ethyl decanoate	110-38-3	203-761-9	na	na	NC/1B	na	na	single value	na	na	na	na	na	na	na	na	na	na	na	0.5	na	na	NC/1B	1	0	0	0	1	0	0	0	0	0	0
diethyl sebacate; ethyl sebacate	110-40-7	203-764-5	na	na	NC/1B	na	na	single value	na	na	na	na	na	na	na	na	na	na	na	0.5	na	na	NC/1B	1	0	0	0	1	0	0	0	0	0	0
aldehyde C-12, MNA; methyl n-nonyl acetaldehyde; 2-methylundecanal	110-41-8	203-765-0	na	na	NC/1B	na	na	single value	na	na	na	na	na	na	na	na	na	na	na	0.5	na	na	NC/1B	1	0	0	0	1	0	0	0	0	0	0
methyl n-amyl ketone; 2-heptanone; amyl methyl ketone; heptan-2-one	110-43-0	203-767-1	na	na	NC/1B	na	na	single value	na	na	na	na	na	na	na	na	na	na	na	0.5	na	na	NC/1B	1	0	0	0	1	0	0	0	0	0	0
sorbic acid; hexa-2,4-dienoic acid	110-44-1	203-768-7	1	1B	1B	concordant	concordant	consensus	100	100	13950	13950	1	1B	1B	13950	1	1B	1B	0.75	na	na	NC/1B	4	2	2	0	2	0	2	0	0	0	0
isoamyl formate; isopentyl formate	110-45-2	203-769-2	na	na	NC/1B	na	na	single value	na	na	na	na	na	na	na	na	na	na	na	0.5	na	na	NC/1B	1	0	0	0	1	0	0	0	0	0	0
hexane; n-hexane	110-54-3	203-777-6	NC	NC	NC	concordant	concordant	concordant	na	na	NC	NC	NC	NC	NC	NC	NC	NC	NC	0	NC	NC	NC	1	1	1	1	0	0	0	0	0	0	0
n-valeraldehyde; n-pentanal; n-valeric aldehyde; valeral	110-62-3	203-784-4	na	na	NC/1B	na	na	single value	na	na	na	na	na	na	na	na	na	na	na	0.5	na	na	NC/1B	1	0	0	0	1	0	0	0	0	0	0
pyridine	110-86-1	203-809-9	1	1B	1B	concordant	concordant	concordant	na	na	31034	31034	1	1B	1B	31034	1	1B	1B	1	1	1B	1B	1	1	1	0	0	0	1	0	0	0	0
dipropylene glycol; 1,1'-oxydipropan-2-ol	110-98-5	203-821-4	na	na	NC/1B	na	na	single value	na	na	na	na	na	na	na	na	na	na	na	0.5	na	na	NC/1B	1	0	0	0	1	0	0	0	0	0	0
santalol	11031-45-1	234-262-4	na	na	NC/1B	na	na	single value	na	na	na	na	na	na	na	na	na	na	na	0.5	na	na	NC/1B	1	0	0	0	1	0	0	0	0	0	0
isojasmone; 2-methyl-3-pent-2-enylcyclopent-2-enone	11050-62-7	234-273-4	na	na	NC/1B	na	na	single value	na	na	na	na	na	na	na	na	na	na	na	0.5	na	na	NC/1B	2	0	0	0	1	1	0	0	0	0	0
methyl heptine carbonate; methyl 2-octynoate; methyl oct-2-ynoate	111-12-6	203-836-6	1	1A	1A	concordant	concordant	consensus	100	76.9231	304	270	1	1A	1A	270	1	1A	1A	1.66	1	1A	1	20	12	13	0	2	6	1	0	1	1	9
methyl hexyl ketone; 2-octanone; n-hexyl methyl ketone; octan-2-one	111-13-7	203-837-1	na	na	NC/1B	na	na	single value	na	na	na	na	na	na	na	na	na	na	na	0.5	na	na	NC/1B	1	0	0	0	1	0	0	0	0	0	0
alcohol C-6; n-hexyl alcohol; hexan-1-ol	111-27-3	203-852-3; 247-346-0	na	na	NC/1B	na	na	single value	na	na	na	na	na	na	na	na	na	na	na	0.5	na	na	NC/1B	1	0	0	0	1	0	0	0	0	0	0
glutaraldehyde; glutaral	111-30-8	203-856-5	1	1A	1	concordant	concordant	concordant	na	na	498	498	1	1A	1	498	1	1A	1	1.75	1	1A	1	2	1	1	0	0	1	0	0	0	1	0
diethylenetriamine; 2,2'-iminodi(ethylamine)	111-40-0	203-865-4	1	1A	1A	concordant	concordant	concordant	na	na	296	296	1	1A	1A	296	1	1A	1A	2	1	1A	1A	1	1	1	0	0	0	0	0	0	0	1
ethyl stearate; ethyl octadecanoate	111-61-5	203-887-4	na	na	NC/1B	na	na	single value	na	na	na	na	na	na	na	na	na	na	na	0.5	na	na	NC/1B	1	0	0	0	1	0	0	0	0	0	0
ethyl oleate; ethyl 9-octadecenoate; oleic acid, ethyl ester	111-62-6	203-889-5	na	na	NC/1B	na	na	single value	na	na	na	na	na	na	na	na	na	na	na	0.5	na	na	NC/1B	1	0	0	0	1	0	0	0	0	0	0
alcohol C-7; n-heptyl alcohol; heptan-1-ol	111-70-6	203-897-9; 258-615-7	na	na	NC/1B	na	na	single value	na	na	na	na	na	na	na	na	na	na	na	0.5	na	na	NC/1B	1	0	0	0	1	0	0	0	0	0	0
aldehyde C-7; n-heptaldehyde; heptanal	111-71-7	203-898-4	na	na	NC/1B	na	na	single value	na	na	na	na	na	na	na	na	na	na	na	0.5	na	na	NC/1B	1	0	0	0	1	0	0	0	0	0	0
diethylene glycol monoethyl either; ethyl diethylene glycol; 2-(2-methoxyethoxy)ethanol	111-77-3	203-906-6	na	na	NC/1B	na	na	single value	na	na	na	na	na	na	na	na	na	na	na	0.5	na	na	NC/1B	1	0	0	0	1	0	0	0	0	0	0
methyl nonylenate; methyl 2-nonenoate; methyl non-2-enoate	111-79-5	203-908-7	na	na	NC/1B	na	na	single value	na	na	na	na	na	na	na	na	na	na	na	0.5	na	na	NC/1B	1	0	0	0	1	0	0	0	0	0	0
methyl octine carbonate; methyl 2-nonynoate; methyl octyne carbonate; methyl non-2-ynoate	111-80-8	203-909-2	1	na	1	concordant	expert call	expert call	na	na	NC/1B	NC/1B	na	na	NC/1B	20	1	1A	1A	1	1	1B	1B	5	1	0	0	2	2	0	0	0	0	1
alcohol C-8; 1-octanol; n-octyl alcohol; octan-1-al; octanol	111-87-5	203-917-6	na	na	NC/1B	na	na	single value	na	na	na	na	na	na	na	na	na	na	na	0.5	na	na	NC/1B	1	0	0	0	1	0	0	0	0	0	0
diethylene glycol monomethyl ether; methyl diethylene glycol; 2-(2-ethoxyethoxy)ethanol	111-90-0	203-919-7	na	na	NC/1B	na	na	single value	na	na	na	na	na	na	na	na	na	na	na	0.5	na	na	NC/1B	1	0	0	0	1	0	0	0	0	0	0
geranyl linalool; E,E-3,7,11,15-tetramethyi- 1,6,10,14-hexadecatetraen-3-ol; (E,E)-3,7,11,15-tetramethylhexadeca-1,6,10,14-tetraen-3-ol	1113-21-9	214-201-8	na	na	NC/1B	na	na	single value	na	na	na	na	na	na	na	na	na	na	na	0.5	na	na	NC/1B	1	0	0	0	1	0	0	0	0	0	0
3,6,10-trimethyl-3,5,9-undecatrien-2-one; methylisopseudoionone; 2,6,9-trimethylundeca-2,6,8-trien-10-one; pseudo-alpha-isomethyl ionone; 3,6,10-trimethylundeca-3,5,9-trien-2-one	1117-41-5	214-245-8	1	1B	1B	concordant	concordant	consensus	na	na	900	900	1	1B	1B	900	1	1B	1B	0.75	na	na	NC/1B	2	1	1	0	1	0	1	0	0	0	0
hexyl caprylate; hexyl octanoate	1117-55-1	214-247-9	1	1B	1B	concordant	concordant	concordant	na	na	2700	2700	1	1B	1B	2700	1	1B	1B	1	1	1B	1B	1	1	1	0	0	0	1	0	0	0	0
myrcenyl acetate; 3-methylene-7-methyl-1-octen-7-yl acetate	1118-39-4	214-262-0	na	na	NC/1B	na	na	single value	na	na	na	na	na	na	na	na	na	na	na	0.5	na	na	NC/1B	1	0	0	0	1	0	0	0	0	0	0
pseudo linalyl acetate; reaction mass of 2-methyl-6-methylideneoct-7-en-2-yl acetate and 2-(4-methylcyclohex-3-en-1-yl)propan-2-yl acetate and 1-methyl-4-(propan-2-ylidene)cyclohexyl acetate	1118-39-4 + 80-26-2 + 10235-63-9	944-488-1 (214-262-0 + 201-265-7 + 233-564-3)	na	na	NC/1B	na	na	single value	na	na	na	na	na	na	na	na	na	na	na	0.5	na	na	NC/1B	2	0	0	0	2	0	0	0	0	0	0
pelargonic acid; nonanoic acid	112-05-0	203-931-2	na	na	NC/1B	na	na	single value	na	na	na	na	na	na	na	na	na	na	na	0.5	na	na	NC/1B	1	0	0	0	1	0	0	0	0	0	0
acetate C-7; n-heptyl acetate; heptanyl acetate; heptyl acetate	112-06-1	203-932-8	na	na	NC/1B	na	na	single value	na	na	na	na	na	na	na	na	na	na	na	0.5	na	na	NC/1B	1	0	0	0	1	0	0	0	0	0	0
methyl nonyl ketone; 2-hendecanone; undecanone-2; undecan-2-one	112-12-9	203-937-5	na	na	NC/1B	na	na	single value	na	na	na	na	na	na	na	na	na	na	na	0.5	na	na	NC/1B	1	0	0	0	1	0	0	0	0	0	0
acetate C-8; n-octyl acetate; n-octanyl acetate; octyl acetate	112-14-1	203-939-6	na	na	NC/1B	na	na	single value	na	na	na	na	na	na	na	na	na	na	na	0.5	na	na	NC/1B	1	0	0	0	1	0	0	0	0	0	0
acetate C-10; decyl acetate	112-17-4	203-942-2	na	na	NC/1B	na	na	single value	na	na	na	na	na	na	na	na	na	na	na	0.5	na	na	NC/1B	1	0	0	0	1	0	0	0	0	0	0
acetate C-11; undecenyl acetate; 10-undecen-1-yl acetate; 10-hendecen-1-yl acetate; undec-10-enyl acetate; undec-10-en-1-yl acetate	112-19-6	203-944-3	na	na	NC/1B	na	na	single value	na	na	na	na	na	na	na	na	na	na	na	0.5	na	na	NC/1B	1	0	0	0	1	0	0	0	0	0	0
heptyl formate; n-heptyl methanoate	112-23-2	203-949-0	na	na	NC/1B	na	na	single value	na	na	na	na	na	na	na	na	na	na	na	0.5	na	na	NC/1B	1	0	0	0	1	0	0	0	0	0	0
triethylene glycol; ethylene glycol-bis-(2-hydroxyethyl ether); TEG; 2,2'-(ethylenedioxy)diethanol	112-27-6	203-953-2	na	na	NC/1B	na	na	single value	na	na	na	na	na	na	na	na	na	na	na	0.5	na	na	NC/1B	1	0	0	0	1	0	0	0	0	0	0
octyl formate; formic acid, octyl ester	112-32-3	203-959-5	na	na	NC/1B	na	na	single value	na	na	na	na	na	na	na	na	na	na	na	0.5	na	na	NC/1B	1	0	0	0	1	0	0	0	0	0	0
undecylenic acid; 10-undecenoic acid; undec-10-enoic acid	112-38-9	203-965-8	na	na	NC/1B	na	na	single value	na	na	na	na	na	na	na	na	na	na	na	0.5	na	na	NC/1B	1	0	0	0	1	0	0	0	0	0	0
alcohol C-11, undecylic; undecyl alcohol; undecanol-1; undecanol	112-42-5	203-970-5	na	na	NC/1B	na	na	single value	na	na	na	na	na	na	na	na	na	na	na	0.5	na	na	NC/1B	1	0	0	0	1	0	0	0	0	0	0
alcohol C-11; 10-undecen-1-ol; undecylenic alcohol; undece-10-en-1-ol; undecenol	112-43-6	203-971-0	na	na	NC/1B	na	na	single value	na	na	na	na	na	na	na	na	na	na	na	0.5	na	na	NC/1B	1	0	0	0	1	0	0	0	0	0	0
aldehyde C-11, undecylic; undecanal; hendecanal	112-44-7	203-972-6	na	na	NC/1B	na	na	single value	na	na	na	na	na	na	na	na	na	na	na	0.5	na	na	NC/1B	1	0	0	0	1	0	0	0	0	0	0
aldehyde C-11, undecylenic; undecenal; undecytenaldehyde; hendecenal; undecene-10-al; undec-10-enal	112-45-8	203-973-1	na	na	NC/1B	na	na	single value	na	na	na	na	na	na	na	na	na	na	na	0.5	na	na	NC/1B	1	0	0	0	1	0	0	0	0	0	0
alcohol C-12; 1-dodecanol; lauric alcohol; dodecan-1-ol; dodecanol	112-53-8	203-982-0	na	na	NC/1B	na	na	single value	na	na	na	na	na	na	na	na	na	na	na	0.5	na	na	NC/1B	1	0	0	0	1	0	0	0	0	0	0
aldehyde C-12, lauric; lauryl aldehyde; dodecanal; n-dodecylic aldehyde; duodecylic aldehyde	112-54-9	203-983-6	na	na	NC/1B	na	na	single value	na	na	na	na	na	na	na	na	na	na	na	0.5	na	na	NC/1B	1	0	0	0	1	0	0	0	0	0	0
acetate C-12; n-dodecyl acetate; lauryl acetate; dodecyl acetate	112-66-3	203-995-1	na	na	NC/1B	na	na	single value	na	na	na	na	na	na	na	na	na	na	na	0.5	na	na	NC/1B	1	0	0	0	1	0	0	0	0	0	0
alcohol C-14 myristic; myristic alcohol; myristyl alcohol; 1-tetradecanol; tetradecanol; tetradecan-1-ol	112-72-1	204-000-3	1	1B	1B	concordant	concordant	consensus	na	na	3888	3888	1	1B	1B	3888	1	1B	1B	0.75	na	na	NC/1B	2	1	1	0	1	0	1	0	0	0	0
hydratropic alcohol; hydratropyl alcohol; alpha-methyl phenylethyl alcohol; 2-phenylpropan-1-ol	1123-85-9	214-379-7	na	na	NC/1B	na	na	single value	na	na	na	na	na	na	na	na	na	na	na	0.5	na	na	NC/1B	2	0	0	0	2	0	0	0	0	0	0
benzaldehyde dimethylacetal; alpha,alpha-dimethoxytoluene	1125-88-8	214-413-0	na	na	NC/1B	na	na	single value	na	na	na	na	na	na	na	na	na	na	na	0.5	na	na	NC/1B	1	0	0	0	1	0	0	0	0	0	0
dihydrojasmone; 2-pentyl-3-methyl-2-cyclopenten-1-one; 3-methyl-2-(n-pentanyl)-2-cyclopentene-1-one; 3-methyl-2-pentylcyclopent-2-enone	1128-08-1	214-434-5	na	na	NC/1B	na	na	single value	na	na	na	na	na	na	na	na	na	na	na	0.5	na	na	NC/1B	2	0	0	0	2	0	0	0	0	0	0
chlortrimeton; chlorphenamine hydrogen maleate; chlorpheniramine maleate	113-92-8	204-037-5	NC	NC	NC	concordant	concordant	concordant	na	na	NC	NC	NC	NC	NC	NC	NC	NC	NC	0	NC	NC	NC	1	1	1	1	0	0	0	0	0	0	0
butanoic acid, 3a,4,5,6,7,7a-hexahydro-4,7-methano-1H-indenyl ester	113889-23-9	441-420-8	na	na	NC/1B	na	na	single value	na	na	na	na	na	na	na	na	na	na	na	0.5	na	na	NC/1B	1	0	0	0	1	0	0	0	0	0	0
caryophyllene oxide; caryophyllene epoxide; beta-caryophyllene oxide; 4,11,11-trimethyl-8-methylene-5-oxatricyclo[8.2.0.0(4,6)]dodecane; [1R-(1R*,4R*,6R*,10S*)]-4,12,12-trimethyl-9-methylene-5-oxatricyclo[8.2.0.04,6]dodecane	1139-30-6	214-519-7	na	na	NC/1B	na	na	single value	na	na	na	na	na	na	na	na	na	na	na	0.5	na	na	NC/1B	2	0	0	0	1	1	0	0	0	0	0
erythromycin	114-07-8	204-040-1	NC	NC	NC	concordant	concordant	concordant	na	na	NC	NC	NC	NC	NC	NC	NC	NC	NC	0	NC	NC	NC	1	1	1	1	0	0	0	0	0	0	0
linalyl acetate; bergamol; 3,7-dimethyl-1,6-octadien-3-yl acetate; linalool acetate; linalyl acetate synthetic; 3,7-dimethyl-1,6-octadien-3-ol acetate	115-95-7	204-116-4	1	1B	1B	single value	single value	consensus	100	100	NC/1B	NC/1B	na	na	NC/1B	4995	1	1B	1B	0.64	na	na	NC/1B	7	2	2	0	5	0	2	0	0	0	0
linalyl formate; 3,7-dimethyl-1,6-octadien-3-yl formate; linalool formate; 3,7-dimethyl-1,6-octadien-3-ol formate	115-99-1	204-120-6	na	na	NC/1B	na	na	single value	na	na	na	na	na	na	na	na	na	na	na	0.5	na	na	NC/1B	1	0	0	0	1	0	0	0	0	0	0
tetrachlorosalicylanilide; 3,3',4',5-tetrachlorosalicylanilide; 3,5-dichloro-N-(3,4-dichlorophenyl)-2-hydroxybenzamide	1154-59-2	214-576-8	1	1A	1A	concordant	concordant	concordant	100	100	129	129	1	1A	1A	83	1	1A	1A	2	1	1A	1A	13	12	12	0	0	1	0	0	0	0	12
3,5,5-trimethylcyclohexanol; trimethylcyclohexanol: 1-methyl-3,3-dimethylcyclohexanol-5; homomenthol	116-02-9	204-122-7	na	na	NC/1B	na	na	single value	na	na	na	na	na	na	na	na	na	na	na	0.5	na	na	NC/1B	1	0	0	0	1	0	0	0	0	0	0
2,6,6-trimethylcyclohexa-1,3-dienyl methanal; 2,3-dihydro-2,2,6-trimethylbenzaldehyde; dehydro-,B-cyclocitral; safranal; 2,6,6-trimethyl-1,3-cyclohexadienal; 2,6,6-trimethyl-1,3-cyclohexadiene-1-carboxaldehyde; 1,1,3-trimethyl-2-formylcyclohexa-2,4-diene	116-26-7	204-133-7	1	1A	1A	concordant	concordant	concordant	na	na	60	60	1	1A	1A	60	1	1A	1A	2	1	1A	1A	2	1	1	0	0	1	0	0	0	0	1
1,1,3,3,5-pentamethyl-4,6-dinitroindane; moskene; 1,1,3,3,5-pentamethyl-4,6-dinitroindan	116-66-5	204-149-4	na	na	NC/1B	na	na	single value	na	na	na	na	na	na	na	na	na	na	na	0.5	na	na	NC/1B	1	0	0	0	1	0	0	0	0	0	0
vetiver acetate; vetivert acetate; vetiveryl acetate; 1,2,3,3alpha,4,5,6,8alpha-octahydro-2-isopropylidene-4,8-dimethylazulen-6-yl acetate	117-98-6	204-225-7	1	1B	1B	concordant	concordant	concordant	100	100	10326.5	10326.5	1	1B	1B	5039	1	1B	1B	0.81	1	1B	1B	8	5	5	0	3	0	5	0	0	0	0
phenyl salicylate; 2-hydroxybenzoic acid phenyl ester; 2-phenoxycarbonylphenol; phenyl-2-hydroxybenzoate; salol	118-55-8	204-259-2	na	na	NC/1B	na	na	single value	na	na	na	na	na	na	na	na	na	na	na	0.5	na	na	NC/1B	1	0	0	0	1	0	0	0	0	0	0
homomenthyl salicylate; homosalate	118-56-9	204-260-8	na	na	na	na	na	na	na	na	na	na	na	na	na	na	na	na	na	na	na	na	na	1	0	0	0	0	1	0	0	0	0	0
benzyl salicylate; amyl(iso) salicylate; benzoic acid, 2hydroxy-, phenylmethyl ester; benzyl 2-hydroxybenzoate; benzyl o-hydroxybenzoate; 2-hydroxybenozic acid; phenylmethyl 2-hydroxybenozate; salicylic acid, benzyl ester	118-58-1	204-262-9	na	na	NC/1B	na	na	concordant	na	na	NC/1B	NC/1B	na	na	NC/1B	NC/1B	na	na	NC/1B	0.43	na	na	NC/1B	8	5	0	3	2	1	2	0	0	0	0
ethyl hexyl salicylate; 2-hydroxybenzoic acid 2-ethylhexyl ester; Dermoblock OS; Escalol 587; 2-ethylhexyl 2-hydroxybenzoate; ethylhexyl salicylate; 2-ethylhexyl salicylate; Eusolex OS; Heliosol 2; Neo Heliopan; Type OS; Neotan L; salicylic acid 2-ethylhexyl ester; Trivent OS; 3,7-dimethyl-1,6-nonadien-3-ol; octisalate	118-60-5	204-263-4	na	na	NC/1B	na	na	single value	na	na	na	na	na	na	na	na	na	na	na	0.5	na	na	NC/1B	1	0	0	0	1	0	0	0	0	0	0
ethyl salicylate; ethyl o-hydroxybenzoate	118-61-6	204-265-5	na	na	NC/1B	na	na	single value	na	na	na	na	na	na	na	na	na	na	na	0.5	na	na	NC/1B	1	0	0	0	1	0	0	0	0	0	0
maltol; 3-hydroxy-2-methyl-4-pyrone; 2-ethyl-3-hydroxy-4-pyrone	118-71-8	204-271-8	na	na	NC/1B	na	na	single value	na	na	na	na	na	na	na	na	na	na	na	0.5	na	na	NC/1B	1	0	0	0	1	0	0	0	0	0	0
benzene hexachloride; hexachlorobenzene	118-74-1	204-273-9	na	na	NC/1B	na	na	single value	na	na	na	na	na	na	na	na	na	na	na	0.5	na	na	NC/1B	1	0	0	0	1	0	0	0	0	0	0
methyl salicylate; 2-hydroxenzoic acid methyl ester; 2-carbomethoxyphenol; 2-hydroxybenzoic acid, methyl ester; methyl 2-hydroxybenozate; salicylic acid, methyl ester; o-hydroxybenzoate	119-36-8	204-317-7	na	na	NC/1B	na	na	single value	na	na	na	na	na	na	na	na	na	na	na	0.5	na	na	NC/1B	2	0	0	0	2	0	0	0	0	0	0
dihydrocoumarin; 3,4-dihydrocoumarin; hydrocoumarin; 1,2-benzodihydropyrone	119-84-6	204-354-9	1	na	1	concordant	expert call	concordant	100	na	480.5	480.5	1	1A	1	480.5	1	1A	1	1.5	1	na	1	2	2	0	0	0	0	0	1	0	1	0
N-(2-mercaptoethyl)acetamide	1190-73-4	683-054-3	1	1A	1	concordant	concordant	concordant	na	na	472	472	1	1A	1	472	1	1A	1	1.75	1	1A	1	1	1	1	0	0	0	0	0	0	1	0
prenyl acetate; 3-methyl-2-butenyl acetate; 3,3-dimethylallyl acetate	1191-16-8	214-730-4	na	na	NC/1B	na	na	single value	na	na	na	na	na	na	na	na	na	na	na	0.5	na	na	NC/1B	3	0	0	0	1	2	0	0	0	0	0
1-cyclohexylethanol	1193-81-3	214-780-7	NC	NC	NC	concordant	concordant	concordant	na	na	NC	NC	NC	NC	NC	NC	NC	NC	NC	0	NC	NC	NC	1	1	1	1	0	0	0	0	0	0	0
fenchone; 1,3,3-trimethyl-2-norbornanone	1195-79-5	214-804-6	na	na	NC/1B	na	na	single value	na	na	na	na	na	na	na	na	na	na	na	0.5	na	na	NC/1B	1	0	0	0	1	0	0	0	0	0	0
p-alpha,alpha-trimethylbenzyl alcohol; benzenemethanol, alpha,alpha,4-trimethyl-; p-cymen-8-ol; dimethyl p-tolyl carbinol; 2-(4-methylphenyl)-2-propanol; 2-p-tolyl-2-propanol; alpha,alpha,4-trimethylbenzyl alcohol	1197-01-9	214-817-7	na	na	NC/1B	na	na	single value	na	na	na	na	na	na	na	na	na	na	na	0.5	na	na	NC/1B	1	0	0	0	1	0	0	0	0	0	0
benzyl isoeugenol; isoeugenol benzyl ether; benzyl 2-methoxy-4-propenylphenyl ether; benzyl 2-methoxy-4-prop-1-enylphenyl ether	120-11-6	204-370-6	na	na	NC/1B	na	na	single value	na	na	na	na	na	na	na	na	na	na	na	0.5	na	na	NC/1B	1	0	0	0	1	0	0	0	0	0	0
veratraldehyde; p-veratric aldehyde; 3,4-dimethoxybenzaldehyde	120-14-9	204-373-2	na	na	NC/1B	na	na	single value	na	na	na	na	na	na	na	na	na	na	na	0.5	na	na	NC/1B	1	0	0	0	1	0	0	0	0	0	0
methylphenylcarbinyl propionate; alpha-methylbenzyl propanoate; styralyl propionate; phenylmethylcarbinyl propionate; styrolyl propionate; 1-phenylethyl propionate	120-45-6	204-397-3	na	na	NC/1B	na	na	single value	na	na	na	na	na	na	na	na	na	na	na	0.5	na	na	NC/1B	1	0	0	0	1	0	0	0	0	0	0
butyl benzoate; benzoic acid, butyl ester; benzoic acid, n-butyl ester; butylbenzoate	120-50-3	204-401-3	na	na	NC/1B	na	na	single value	na	na	na	na	na	na	na	na	na	na	na	0.5	na	na	NC/1B	1	0	0	0	1	0	0	0	0	0	0
benzyl benzoate; benzoic acid benzyl ester	120-51-4	204-402-9	NC	NC	NC	concordant	concordant	concordant	na	na	NC	NC	NC	NC	NC	NC	NC	NC	NC	0	NC	NC	NC	1	1	1	1	0	0	0	0	0	0	0
heliotropine; heliotropin; piperonal; 3,4-methylenedioxybenzaldehyde	120-57-0	204-409-7	na	na	NC/1B	na	na	single value	na	na	na	na	na	na	na	na	na	na	na	0.5	na	na	NC/1B	1	0	0	0	1	0	0	0	0	0	0
isosafrole; 3,4-methylenedioxy-1-propenylbenzene; 4-propenylcatechol methylene ether; 5-prop-1-enyl-1,3-benzodioxole	120-58-1	204-410-2	na	na	NC/1B	na	na	single value	na	na	na	na	na	na	na	na	na	na	na	0.5	na	na	NC/1B	1	0	0	0	1	0	0	0	0	0	0
indole; benzopyrrole; 1-benzazole	120-72-9	204-420-7	na	na	NC/1B	na	na	single value	na	na	na	na	na	na	na	na	na	na	na	0.5	na	na	NC/1B	1	0	0	0	1	0	0	0	0	0	0
cyclopentanone; ketocyclopentane; adipic ketone	120-92-3	204-435-9	na	na	NC/1B	na	na	single value	na	na	na	na	na	na	na	na	na	na	na	0.5	na	na	NC/1B	1	0	0	0	1	0	0	0	0	0	0
isobornyl formate; Exo-1,7,7-trimethylbicyclo[2.2.1]hept-2-yl formate	1200-67-5	214-853-3	na	na	NC/1B	na	na	single value	na	na	na	na	na	na	na	na	na	na	na	0.5	na	na	NC/1B	1	0	0	0	1	0	0	0	0	0	0
L-carvyl acetate; 1-p-mentha-6(8,9)-dien-2-yl acetate; cis-2-methyl-5-(1-methylvinyl)cyclohex-2-en-1-yl acetate	1205-42-1	214-883-7	na	na	NC/1B	na	na	single value	na	na	na	na	na	na	na	na	na	na	na	0.5	na	na	NC/1B	1	0	0	0	1	0	0	0	0	0	0
[2-(cyclohexyloxy)ethyl]benzene	120811-92-9	430-150-6	na	na	na	na	na	na	na	na	na	na	na	na	na	na	na	na	na	na	na	na	na	2	0	0	0	0	2	0	0	0	0	0
ethyl vanillin; 3-ethoxy-4-hydroxybenzaldehyde; protocatechuic aldehyde-3-ethyl ether	121-32-4	204-464-7	na	na	NC/1B	na	na	single value	na	na	na	na	na	na	na	na	na	na	na	0.5	na	na	NC/1B	1	0	0	0	1	0	0	0	0	0	0
vanillin; 4-hydroxy-3-methoxybenzaldehyde; methyl protocatechuic aldehyde; protocatechualdehyde-3-methylether	121-33-5	204-465-2	na	na	NC/1B	na	na	single value	na	na	na	na	na	na	na	na	na	na	na	0.5	na	na	NC/1B	2	0	0	0	2	0	0	0	0	0	0
ethyl phenylglycidate; ethyl 3-phenylglycidate; ethyl alpha, beta-epoxy-alpha-phenylpropionate; ethyl 2,3-epoxy-3-phenylpropionate; ethyl 3-phenyloxirane-2-carboxylate	121-39-1	204-467-3	na	na	NC/1B	na	na	single value	na	na	na	na	na	na	na	na	na	na	na	0.5	na	na	NC/1B	1	0	0	0	1	0	0	0	0	0	0
technical malathion; malathion; diethyl (dimethoxythiophosphorylthio)succinate; S-1,2-bis(ethoxycarbonyl)ethyl O,O-dimethyl phosphorodithioate	121-75-5	204-497-7	1	1A	1A	concordant	concordant	consensus	100	60	248	248	1	1A	1A	248	1	1A	1A	1.7	1	1A	1	5	5	5	0	0	0	0	2	0	0	3
methyl anisate; methyl-p-methoxybenzoate; methyl p-anisate; methyl 4-anisate	121-98-2	204-513-2	na	na	NC/1B	na	na	single value	na	na	na	na	na	na	na	na	na	na	na	0.5	na	na	NC/1B	1	0	0	0	1	0	0	0	0	0	0
methyl jasmonate; cyclopentaneacetic acid, 3-oxo-2-(2-pentenyl)-, methyl ester (1R,2bZ); methyl 3-oxo-2-(2-pentenyl)cyclopentyl acetate; methyl (1R-(1a,2b(Z)))-3-oxo-2-(pent-2-enyl)cyclopentaneacetate; methyl (2-pent-2-enyl-3-oxo-1-cyclopentyl) acetate; methyl (3-oxo-2-pent-2-en-1-ylcyclopentyl)acetate	1211-29-6	214-918-6	na	na	NC/1B	na	na	single value	na	na	na	na	na	na	na	na	na	na	na	0.5	na	na	NC/1B	2	0	0	0	1	1	0	0	0	0	0
4′-methylacetophenone; 1-acetyl-4-methylbenzene; p-acetyltoluene; ethanone, 1-(4-methylphenyl)-; p-methylacetophenone; 1-methyl-4-acetyl benzene; methyl p-tolyl ketone; p-tolyl methyl ketone; methyl 4-methylphenyl ketone; 4-acetyltoluene; 1-(4-methylphenyl)ethanone; p-methyl acetophenone; methyl acetophenone; methyl acetophenone-para	122-00-9	204-514-8	na	na	NC/1B	na	na	single value	na	na	na	na	na	na	na	na	na	na	na	0.5	na	na	NC/1B	1	0	0	0	1	0	0	0	0	0	0
cuminaldehyde; cuminic aldehyde; p-isopropylbenzaldehyde; 4-isopropylbenzaldehyde	122-03-2	204-516-9	na	na	NC/1B	na	na	single value	na	na	na	na	na	na	na	na	na	na	na	0.5	na	na	NC/1B	1	0	0	0	1	0	0	0	0	0	0
diphenylamine	122-39-4	204-539-4	na	na	NC/1B	na	na	single value	na	na	na	na	na	na	na	na	na	na	na	0.5	na	na	NC/1B	1	0	0	0	1	0	0	0	0	0	0
alpha-amylcinnamaldehyde; amyl cinnamal; amyl cinnamic aldehyde; alpha-amyl beta-phenylacrolein; heptanal, 2-(phenylmethylene)-, alpha-pentylcinnamaldehyde; alpha-pentyl-beta-phenylacrolein; alpha-amyl cinnamic aldehyde; heptanal, 2-(phenylmethylene), 2-(phenylmethylene)heptanal; flomine; 2-benzylideneheptanal	122-40-7	204-541-5	na	na	NC/1B	na	na	single value	na	na	na	na	na	na	na	na	na	na	na	0.5	na	na	NC/1B	3	0	0	0	3	0	0	0	0	0	0
butyl phenylacetate; n-butyl phenylacetate; butyl benzene acetate; benzeneacetic acid, butyl ester; butyl alpha-toluate	122-43-0	204-543-6	na	na	NC/1B	na	na	single value	na	na	na	na	na	na	na	na	na	na	na	0.5	na	na	NC/1B	1	0	0	0	1	0	0	0	0	0	0
zingerone; 3-methoxy-4-hydroxy-benzylacetone; 4-(4-hydroxy-3-methoxyphenyl)-2-butanone; vanillyl acetone	122-48-5	204-548-3	na	na	NC/1B	na	na	single value	na	na	na	na	na	na	na	na	na	na	na	0.5	na	na	NC/1B	1	0	0	0	1	0	0	0	0	0	0
triethyl orthoformate; ethyl orthoformate; triethoxymethane	122-51-0	204-550-4	na	na	NC/1B	na	na	single value	na	na	na	na	na	na	na	na	na	na	na	0.5	na	na	NC/1B	1	0	0	0	1	0	0	0	0	0	0
benzylidene acetone; 4-phenyl-3-buten-2-one; benzalacetone; 4-phenylbutenone	122-57-6	204-555-1	1	1A	1A	concordant	concordant	concordant	100	100	231	231	1	1A	1A	231	1	1A	1A	2	1	1A	1A	2	2	2	0	0	0	0	0	0	0	2
phenoxyacetic acid; glycollic acid phenyl ether; phenoxyethanoic acid; o-phenylglycollic acid	122-59-8	204-556-7	na	na	NC/1B	na	na	single value	na	na	na	na	na	na	na	na	na	na	na	0.5	na	na	NC/1B	1	0	0	0	1	0	0	0	0	0	0
benzyl propionate; benzyl propanoate; propanoic acid, phenylmethyl ester	122-63-4	204-559-3	na	na	NC/1B	na	na	single value	na	na	na	na	na	na	na	na	na	na	na	0.5	na	na	NC/1B	1	0	0	0	1	0	0	0	0	0	0
isobutyl cinnamate; isobutyl beta-phenylacrylate; isobutyl 3-phenylpropenoate; labdanol; 2-methylpropyl cinnamate; 2-methylpropyl beta-phenylacrylate; 2-methylpropyl 3-phenylpropenoate; 3-phenyl-2-propenoic acid 2-methylpropyl ester	122-67-8	204-564-0	na	na	NC/1B	na	na	single value	na	na	na	na	na	na	na	na	na	na	na	0.5	na	na	NC/1B	1	0	0	0	1	0	0	0	0	0	0
phenylpropyl cinnamate; 3-phenylpropyl cinnamate; hydrocinnamyl cinnamate; cinnamic acid; 3-phenylpropyl ester; beta-phenylpropyl cinnamate; 3-phenylpropyl 3-phenylacrylate; 3-phenylpropyl beta-phenylacrylate; 3-phenylpropyl 3-phenylpropenoate; 2-propenoic acid, 3-phenyl-, 3-phenylpropyl ester	122-68-9	204-565-6	na	na	NC/1B	na	na	single value	na	na	na	na	na	na	na	na	na	na	na	0.5	na	na	NC/1B	1	0	0	0	1	0	0	0	0	0	0
cinnamyl cinnamate; phenylallyl cinnamate; styracin	122-69-0	204-566-1	na	na	NC/1B	na	na	single value	na	na	na	na	na	na	na	na	na	na	na	0.5	na	na	NC/1B	1	0	0	0	1	0	0	0	0	0	0
phenylethyl propionate; phenethyl propionate	122-70-3	204-567-7	na	na	NC/1B	na	na	single value	na	na	na	na	na	na	na	na	na	na	na	0.5	na	na	NC/1B	1	0	0	0	1	0	0	0	0	0	0
phenylpropyl acetate; 3-phenyl-1-propyl acetate; hydrocinnamyl acetate; 3-phenylpropyl acetate; benzenepropanol, acetate; beta-phenylpropyl acetate	122-72-5	204-569-8	na	na	NC/1B	na	na	single value	na	na	na	na	na	na	na	na	na	na	na	0.5	na	na	NC/1B	1	0	0	0	1	0	0	0	0	0	0
benzyl isoamyl ether; isoamyl benzyl ether; benzyl isopentyl ether	122-73-6	204-570-3	na	na	NC/1B	na	na	single value	na	na	na	na	na	na	na	na	na	na	na	0.5	na	na	NC/1B	1	0	0	0	1	0	0	0	0	0	0
phenylpropyl propionate; 3-phenylpropyl propionate; hydrocinnamyl propionate; beta-phenylpropyl propionate	122-74-7	204-571-9	1	1B	1B	concordant	concordant	concordant	100	100	5400	5400	1	1B	1B	5400	1	1B	1B	0.83	1	1B	1B	3	2	2	0	1	0	2	0	0	0	0
phenylacetaldehyde; alpha-tolualdehyde	122-78-1	204-574-5	1	1A	1	concordant	expert call	consensus	100	42.8571	648	648	1	1B	1B	221	1	1A	1A	1.21	1	1B	1B	7	4	7	0	3	0	1	0	0	0	3
p-methoxyphenylacetone; anisketone; 1-(p-methoxyphenyl)-2-propanone; anisic ketone; anisyl methyl ketone	122-84-9	204-578-7	na	na	NC/1B	na	na	single value	na	na	na	na	na	na	na	na	na	na	na	0.5	na	na	NC/1B	1	0	0	0	1	0	0	0	0	0	0
anisyl formate; p-methoxybenzyl formate	122-91-8	204-582-9	na	na	NC/1B	na	na	single value	na	na	na	na	na	na	na	na	na	na	na	0.5	na	na	NC/1B	1	0	0	0	1	0	0	0	0	0	0
3-phenyl-1-propanol; benzenepropanol; benzylethyl alcohol; dihydro cinnamyl alcohol; hydrocinnamyl alcohol; phenethyl carbinol; phenylpropyl alcohol; 3-phenylpropyl alcohol; 3-phenylpropan-1-ol	122-97-4	204-587-6	na	na	NC/1B	na	na	single value	na	na	na	na	na	na	na	na	na	na	na	0.5	na	na	NC/1B	2	0	0	0	2	0	0	0	0	0	0
2-phenoxyethanol; CoSept PHE; Dowanol EP; DowanolEPh; Dowanol EPh; Emeressence 1160; ethanol, 2-phenoxy-; ethylene glycol monophenyl ether; 2-hydroxyethyl phenyl ether; 1-hydroxy-2-phenoxyethane; Igepal OD 410; phenoxen; phenoxethol; phenoxetol; phenoxyethanol; 2-phenoxyethyl alcohol; phenoxyethyl alcohol/arosol; phenoxytol; phenyl cellosolve; Polioxol F-01; Protacide P-OH; REWOPAL MPG 10; Sepici…	122-99-6	204-589-7	1	1B	1B	single value	single value	consensus	na	na	NC/1B	NC/1B	na	na	NC/1B	6750	1	1B	1B	0.6	na	na	NC/1B	5	1	1	0	4	0	1	0	0	0	0
1,3,4,6,7,8-hexahydro-4,6,6,7,8,8-hexamethyl-cyclopenta-gamma-2-benzopyran; Galoxolide; 1,3,4,6,7,8-hexahydro-4,6,6,7,8,8-hexamethylindeno[5,6-c]pyran	1222-05-5	214-946-9	na	na	NC/1B	na	na	single value	na	na	na	na	na	na	na	na	na	na	na	0.5	na	na	NC/1B	1	0	0	0	1	0	0	0	0	0	0
4-methyl-8-methylenetricyclo[3.3.1.(3,7)]decan-2-yl acetate; prismylate; tricyclo[3.3.1.(3,7)] decan-2-ol, 4-methyl-8-methylene-, acetate; 4-methyl-8-methylenetricyclo[3.3.1.13,7]dec-2-yl acetate	122760-85-4	406-560-6	na	na	na	na	na	na	na	na	na	na	na	na	na	na	na	na	na	na	na	na	na	9	0	0	0	0	9	0	0	0	0	0
Lugol's solution (iodine)	12298-68-9	235-567-5	1	1B	1B	concordant	concordant	concordant	na	na	1379	1379	1	1B	1B	1379	1	1B	1B	1	1	1B	1B	1	1	1	0	0	0	1	0	0	0	0
2-ethylhexanal; ethylbutylacetaldehyde; 2-ethyl hexaldehyde	123-05-7	204-596-5	na	na	NC/1B	na	na	single value	na	na	na	na	na	na	na	na	na	na	na	0.5	na	na	NC/1B	1	0	0	0	1	0	0	0	0	0	0
anisic aldehyde; p-methoxybenzaldehyde; anisaldehyde; aubepine	123-11-5	201-602-8	na	na	NC/1B	na	na	single value	na	na	na	na	na	na	na	na	na	na	na	0.5	na	na	NC/1B	1	0	0	0	1	0	0	0	0	0	0
diethyl succinate; ethyl succinate; diethyl butanedioate	123-25-1	204-612-0	na	na	NC/1B	na	na	single value	na	na	na	na	na	na	na	na	na	na	na	0.5	na	na	NC/1B	1	0	0	0	1	0	0	0	0	0	0
ethyl pelargonate; ethyl nonanoate	123-29-5	204-615-7	na	na	NC/1B	na	na	single value	na	na	na	na	na	na	na	na	na	na	na	0.5	na	na	NC/1B	1	0	0	0	1	0	0	0	0	0	0
myrcene; 3-methylene-7-methyl-1,6-octadiene; 7-methyl-3-methyleneocta-1,6-diene	123-35-3	204-622-5	na	na	NC/1B	na	na	single value	na	na	na	na	na	na	na	na	na	na	na	0.5	na	na	NC/1B	1	0	0	0	1	0	0	0	0	0	0
isoamyl alcohol; 1-butanol, 3-methyl-; isobutyl carbinol; isopentanol; isopentyl alcohol; 3-methyl-1-butanol; 3-methylbutan-1-ol	123-51-3	204-633-5	na	na	NC/1B	na	na	single value	na	na	na	na	na	na	na	na	na	na	na	0.5	na	na	NC/1B	1	0	0	0	1	0	0	0	0	0	0
ethyl caproate; ethyl hexanoate	123-66-0	204-640-3	na	na	NC/1B	na	na	single value	na	na	na	na	na	na	na	na	na	na	na	0.5	na	na	NC/1B	1	0	0	0	1	0	0	0	0	0	0
allyl caproate; allyl hexanoate; 2-propenyl hexanoate	123-68-2	204-642-4	na	na	NC/1B	na	na	single value	na	na	na	na	na	na	na	na	na	na	na	0.5	na	na	NC/1B	1	0	0	0	1	0	0	0	0	0	0
n-butyraldehyde; n-butanal	123-72-8	204-646-6	na	na	NC/1B	na	na	single value	na	na	na	na	na	na	na	na	na	na	na	0.5	na	na	NC/1B	1	0	0	0	1	0	0	0	0	0	0
laevulinic acid; laevulic acid; acetopropionic acid; 4-oxopentanoic acid; 4-oxovaleric acid	123-76-2	204-649-2	na	na	NC/1B	na	na	single value	na	na	na	na	na	na	na	na	na	na	na	0.5	na	na	NC/1B	1	0	0	0	1	0	0	0	0	0	0
butyl acetate; n-butyl acetate	123-86-4	204-658-1	na	na	NC/1B	na	na	single value	na	na	na	na	na	na	na	na	na	na	na	0.5	na	na	NC/1B	1	0	0	0	1	0	0	0	0	0	0
isoamyl acetate; isopentyl acetate; 1-butanol, 3-methyl-, acetate; isoamyl ethanoate; 3-methylbutyl acetate; beta-methyl butyl acetate; 3-methyl-1-butanol acetate; acetic acid 3-methylbutyl ester; isopentyl ethanoate	123-92-2	204-662-3	na	na	NC/1B	na	na	single value	na	na	na	na	na	na	na	na	na	na	na	0.5	na	na	NC/1B	2	0	0	0	2	0	0	0	0	0	0
ethyl myristate; ethyl tetradecanoate	124-06-1	204-675-4	na	na	NC/1B	na	na	single value	na	na	na	na	na	na	na	na	na	na	na	0.5	na	na	NC/1B	1	0	0	0	1	0	0	0	0	0	0
caprylic acid; octanoic acid; n-octoic acid; C-8 acid; 1-heptanecarboxylic acid; octylic acid	124-07-2	204-677-5	na	na	NC/1B	na	na	single value	na	na	na	na	na	na	na	na	na	na	na	0.5	na	na	NC/1B	1	0	0	0	1	0	0	0	0	0	0
aldehyde C-8; 1-octanal; octyl aldehyde; octan-1-al; octanal	124-13-0	204-683-8	na	na	na	na	na	na	na	na	na	na	na	na	na	na	na	na	na	na	na	na	na	1	0	0	0	0	1	0	0	0	0	0
aldehyde C-9; 1-nonanal; pelargonaldehyde; nonan-1-al; nonanal	124-19-6	204-688-5	na	na	NC/1B	na	na	single value	na	na	na	na	na	na	na	na	na	na	na	0.5	na	na	NC/1B	1	0	0	0	1	0	0	0	0	0	0
aldehyde C-14, myristic; myristic aldehyde; tetradecanal	124-25-4	204-692-7	na	na	NC/1B	na	na	single value	na	na	na	na	na	na	na	na	na	na	na	0.5	na	na	NC/1B	1	0	0	0	1	0	0	0	0	0	0
isoborneol; bicyclo[2.2.1]heptan-2-ol,1,7,7-trimethyl-,exo-; exo-2-bornanol; borneol (iso); exo-2-camphanol; iso-camphol; isobornyl alcohol; Exo-1,7,7-trimethylbicyclo[2.2.1]heptan-2-ol; isocamphol; iso-borneol	124-76-5	204-712-4	na	na	NC/1B	na	na	single value	na	na	na	na	na	na	na	na	na	na	na	0.5	na	na	NC/1B	1	0	0	0	1	0	0	0	0	0	0
isobornyl acetate; 2-camphanyl acetate; bicyclo[-2,2,1]-1,7,7-trimethylheptanyl-2-acetate; exo-1,7,7-trimethylbicyclo[2.2.1]hept-2-yl acetate	125-12-2	204-727-6	na	na	NC/1B	na	na	single value	na	na	na	na	na	na	na	na	na	na	na	0.5	na	na	NC/1B	1	0	0	0	1	0	0	0	0	0	0
L-carveol; L-methyl-4-isopropenyl-6-cyclohexen-2-ol; L-p-mentha-6,8-dien-2-ol	1253216-40-8	na	na	na	NC/1B	na	na	single value	na	na	na	na	na	na	na	na	na	na	na	0.5	na	na	NC/1B	1	0	0	0	1	0	0	0	0	0	0
griseofulvin	126-07-8	204-767-4	1	1B	1B	concordant	concordant	concordant	na	na	15517	15517	1	1B	1B	15517	1	1B	1B	1	1	1B	1B	1	1	1	0	0	0	1	0	0	0	0
sucrose octaacetate; octaacetylsucrose	126-14-7	204-772-1	na	na	NC/1B	na	na	single value	na	na	na	na	na	na	na	na	na	na	na	0.5	na	na	NC/1B	2	0	0	0	2	0	0	0	0	0	0
linalyl benzoate; 3,7-dimethyl-1,6-octadien-3-yl benzoate; linalool benzoate; 3,7-dimethyl-1,6-octadien-3-ol benzoate; 1,5-dimethyl-1-vinylhex-4-en-1-yl benzoate	126-64-7	204-796-2	na	na	NC/1B	na	na	single value	na	na	na	na	na	na	na	na	na	na	na	0.5	na	na	NC/1B	1	0	0	0	1	0	0	0	0	0	0
methyl-alpha-ionone; alpha-Cetone; alpha-cyclocitrylidenebutanone; alpha-cyclocitrylidenemethyl ethyl ketone; methyl-aionone; alpha-methylionone; 1-penten-3-one, 1-(2,6,6-trimethyl-2-cyclohexen-1-yl)-, [R-(E)]-; (R-(E))-1-(2,6, 6-trimethyl-2-cyclohexen-1-yl)pent-1-en-3-one	127-42-4	204-842-1	na	na	na	na	na	na	na	na	na	na	na	na	na	na	na	na	na	na	na	na	na	1	0	0	0	0	1	0	0	0	0	0
alpha-iso-methylionone; 3-buten-2-one, 3-methyl-4-(2,6,6-trimethyl-2-cyclohexen-1-yl)-; iraldeine gamma; alpha-isomethylionone; isoraldeine 95, alpha-iso-methylionone; gamma-methylionone; alpha-methyl ionone; methyl-gamma-ionone, 3-methyl-4-(2,6,6-trimethyl-2-cyclohexen-1-yl)-3-buten-2-one; raldeine gamma	127-51-5	204-846-3	NC	NC	NC	concordant	concordant	consensus	100	100	NC	NC	NC	NC	NC	NC	NC	NC	NC	0.3	na	na	NC/1B	5	2	2	2	3	0	0	0	0	0	0
beta-pinene; nopinene; 2(10)-pinene; (-)-pin-2(10)-ene	127-91-3	204-872-5; 242-060-2	na	na	NC/1B	na	na	single value	na	na	na	na	na	na	na	na	na	na	na	0.5	na	na	NC/1B	1	0	0	0	1	0	0	0	0	0	0
nopol; 6,6-dimethylbicyclo-(3,1,1)-2-heptene-2-ethanol	128-50-7	204-890-3	na	na	NC/1B	na	na	single value	na	na	na	na	na	na	na	na	na	na	na	0.5	na	na	NC/1B	1	0	0	0	1	0	0	0	0	0	0
nopyl acetate; lignyl acetate; 6-6-dimethylbicyclo-(3,1,1)-2-heptene-2-ethyl acetate	128-51-8	204-891-9	na	na	NC/1B	na	na	single value	na	na	na	na	na	na	na	na	na	na	na	0.5	na	na	NC/1B	1	0	0	0	1	0	0	0	0	0	0
vioform; clioquinol	130-26-7	204-984-4	NC	NC	NC	concordant	concordant	consensus	na	na	NC	NC	NC	NC	NC	NC	NC	NC	NC	0.4	na	na	NC/1B	5	1	1	1	4	0	0	0	0	0	0
decylenic alcohol; 9-decenol-1; omega-decenol; dece-9-en-1-ol	13019-22-2	235-878-6	na	na	NC/1B	na	na	single value	na	na	na	na	na	na	na	na	na	na	na	0.5	na	na	NC/1B	1	0	0	0	1	0	0	0	0	0	0
2-hexylcyclopentanone; hexyl cyclopentanone	13074-65-2	235-970-6	na	na	NC/1B	na	na	single value	na	na	na	na	na	na	na	na	na	na	na	0.5	na	na	NC/1B	1	0	0	0	1	0	0	0	0	0	0
sodium pentachlorophenate; sodium pentachlorophenolate	131-52-2	205-025-2	1	1B	1B	concordant	concordant	concordant	na	na	1552	1552	1	1B	1B	1552	1	1B	1B	1	1	1B	1B	1	1	1	0	0	0	1	0	0	0	0
1-(2,4,4,5,5-pentamethyl-1-cyclopenten-1-yl)ethan-1-one; 2-acetyl-1,3,3,4,4-pentamethyl-1-cyclopentene; alpinone; ethanone, 1-(2,4,4,5,5-pentamethyl-1-cyclopenten-1-yl)-; 1-(2,4,4,5,5-pentamethylcyclopent-1-en-1-yl)ethanone	13144-88-2	236-080-0	na	na	na	na	na	na	na	na	na	na	na	na	na	na	na	na	na	na	na	na	na	1	0	0	0	0	1	0	0	0	0	0
4-acetyl-6-tert-butyl-1,1-dimethylindan; 4-acetyl-1,1-dimethyl-6-tert-butylindan; celestolide; 6-tert-butyl-1,1-dimethylindan-4-yl methyl ketone	13171-00-1	236-114-4	na	na	NC/1B	na	na	single value	na	na	na	na	na	na	na	na	na	na	na	0.5	na	na	NC/1B	1	0	0	0	1	0	0	0	0	0	0
2,6-dimethyl-2-heptanol; dimetol; freesiol; 2-heptanol, 2,6-dimethyl-; lolitol; 2,6-dimethylheptan-2-ol	13254-34-7	236-244-1	na	na	NC/1B	na	na	single value	na	na	na	na	na	na	na	na	na	na	na	0.5	na	na	NC/1B	4	0	0	0	3	1	0	0	0	0	0
2-nonyn-1-al dimethylacetal; 2-Nonynal dimethylacetal; parmavert; 1,1-dimethoxynon-2-yne	13257-44-8	236-249-9	na	na	NC/1B	na	na	single value	na	na	na	na	na	na	na	na	na	na	na	0.5	na	na	NC/1B	2	0	0	0	1	1	0	0	0	0	0
captan; N-trichloromethylmercapto-4-cyclohexene-1,2-dicarboximide	133-06-2	205-087-0	1	1A	1A	concordant	concordant	concordant	100	100	113.5	113.5	1	1A	1A	113.5	1	1A	1A	2	1	1A	1A	2	2	2	0	0	0	0	0	0	0	2
phenylethyl anthranilate; beta-phenethyl-o-aminobenzoate; phenethyl anthranilate	133-18-6	205-098-0	na	na	NC/1B	na	na	single value	na	na	na	na	na	na	na	na	na	na	na	0.5	na	na	NC/1B	1	0	0	0	1	0	0	0	0	0	0
disodium 4,4'-bis [(4.6-dianilino-s-triazin-2-yl)amino]-2.2'-stilbenedisulfonate; disodium 4,4'-bis[(4,6-dianilino-1,3,5-triazin-2-yl)amino]stilbene-2,2'-disulphonate	133-66-4	205-117-2	na	na	na	na	na	na	na	na	na	na	na	na	na	na	na	na	na	na	na	na	na	1	0	0	0	0	1	0	0	0	0	0
xylene	1330-20-7	215-535-7	NC	NC	NC	concordant	concordant	concordant	na	na	NC	NC	NC	NC	NC	NC	NC	NC	NC	0	NC	NC	NC	1	1	1	1	0	0	0	0	0	0	0
isopropyl quinoline; 6-isopropyl quinoline; p-isopropyl quinoline; isopropylquinoline	1333-53-5	215-595-4	na	na	NC/1B	na	na	single value	na	na	na	na	na	na	na	na	na	na	na	0.5	na	na	NC/1B	1	0	0	0	1	0	0	0	0	0	0
chromium trioxide	1333-82-0	215-607-8	1	1A	1A	concordant	concordant	concordant	na	na	143	143	1	1A	1A	143	1	1A	1A	2	1	1A	1A	1	1	1	0	0	0	0	0	0	0	1
methyl ionone (50% gamma)	1335-46-2	215-635-0	na	na	NC/1B	na	na	single value	na	na	na	na	na	na	na	na	na	na	na	0.5	na	na	NC/1B	1	0	0	0	1	0	0	0	0	0	0
isocyclocitral; 1,3,5-trimethyl-3-cyclohexene-1-carboxaldehyde; 2,3,5-trimethyl-4-cyclohexene-1-carboxaldehyde	1335-66-6	215-638-7	na	na	NC/1B	na	na	single value	na	na	na	na	na	na	na	na	na	na	na	0.5	na	na	NC/1B	1	0	0	0	1	0	0	0	0	0	0
octahydro-4,7-methano-1H-indene-5-ol; 4,7-Methano-1H-inden-5-ol, octahydro-; Tricyclo [5.2.1.02,6]decan-8-ol; Terriol; Octahydro-1H-4,7-methanoinden-5ol; Octahydro-4,7-methano-1H-indene-5-ol; octahydro-4,7-methano-1H-inden-5-ol	13380-89-7	236-455-9	na	na	NC/1B	na	na	single value	na	na	na	na	na	na	na	na	na	na	na	0.5	na	na	NC/1B	1	0	0	0	1	0	0	0	0	0	0
hydroabietyl alcohol; abitol	13393-93-6	236-476-3	1	1B	1B	concordant	concordant	concordant	100	na	2160	2160	1	1B	1B	2160	1	1B	1B	1.25	1	1B	1B	2	2	1	0	0	0	1	0	1	0	0
methyl anthranilate; methyl o-aminobenzoate; methyl 2-aminobenzoate	134-20-3	205-132-4	na	na	NC/1B	na	na	single value	na	na	na	na	na	na	na	na	na	na	na	0.5	na	na	NC/1B	2	0	0	0	2	0	0	0	0	0	0
zinc pyrithione; pyrithione zinc	13463-41-7	236-671-3	na	na	NC/1B	na	na	single value	na	na	na	na	na	na	na	na	na	na	na	0.5	na	na	NC/1B	4	0	0	0	4	0	0	0	0	0	0
delta3-carene; isodiprene; 3,7,7-trimethylbicyclo-[0,1,4]-3-heptene; 3,7,7-trimethylbicyclo[4.1.0]hept-3-ene	13466-78-9	236-719-3	na	na	NC/1B	na	na	single value	na	na	na	na	na	na	na	na	na	na	na	0.5	na	na	NC/1B	1	0	0	0	1	0	0	0	0	0	0
alpha-methylcyclohexylmethyl acetate; cyclohexanemethanol, alpha-methyl-, acetate; cyclohexylmethylcarbinyl acetate	13487-27-9	236-798-4	NC	NC	NC	concordant	concordant	concordant	na	na	NC	NC	NC	NC	NC	NC	NC	NC	NC	0	NC	NC	NC	1	1	1	1	0	0	0	0	0	0	0
o-methoxybenzaldehyde	135-02-4	205-171-7	na	na	NC/1B	na	na	single value	na	na	na	na	na	na	na	na	na	na	na	0.5	na	na	NC/1B	1	0	0	0	1	0	0	0	0	0	0
beryllium sulfate; beryllium sulphate	13510-49-1	236-842-2	1	1A	1A	concordant	concordant	concordant	na	na	172	172	1	1A	1A	172	1	1A	1A	2	1	1A	1A	1	1	1	0	0	0	0	0	0	0	1
butyl benzoate; benzoic acid, butyl ester; benzoic acid, n-butyl ester; butylbenzoate	136-60-7	205-252-7	na	na	NC/1B	na	na	single value	na	na	na	na	na	na	na	na	na	na	na	0.5	na	na	NC/1B	1	0	0	0	1	0	0	0	0	0	0
linalool oxide	1365-19-1	215-723-9	na	na	NC/1B	na	na	single value	na	na	na	na	na	na	na	na	na	na	na	0.5	na	na	NC/1B	1	0	0	0	1	0	0	0	0	0	0
2-n-heptyl cyclopentanone; alpha-heptyl cyclopentanone; alismone; cyclopentanone, 2-heptyl-; fleuramone; projasmon; heptone; heptone	137-03-1	205-273-1	na	na	NC/1B	na	na	single value	na	na	na	na	na	na	na	na	na	na	na	0.5	na	na	NC/1B	2	0	0	0	2	0	0	0	0	0	0
tetramethylthiuram disulphide; thiram; tetramethylthiuram disulfide	137-26-8	205-286-2	1	1B	1B	concordant	concordant	concordant	100	100	9698	9698	1	1B	1B	3879	1	1B	1B	0.88	1	1B	1B	8	6	6	0	2	0	6	0	0	0	0
xylocaine; lidocaine	137-58-6	205-302-8	NC	NC	NC	concordant	concordant	concordant	na	na	NC	NC	NC	NC	NC	NC	NC	NC	NC	0	NC	NC	NC	1	1	1	1	0	0	0	0	0	0	0
acetyl isovaleryl; 5-methyl-2,3-hexanedione; acetylisopentanoyl; 5-methylhexane-2,3-dione	13706-86-0	237-241-8	1	1B	1B	concordant	concordant	concordant	100	100	2531.5	2531.5	1	1B	1B	2531.5	1	1B	1B	1	1	1B	1B	2	2	2	0	0	0	2	0	0	0	0
1,5,9-trimethylcyclododeca-1,5,9-triene epoxide; 1,5,9-trimethyl-13-oxabicyclo[10.1.0]trideca-4,8-diene; trimethyl-13-oxabicyclo[10.1.0]trideca-4,8-diene	13786-79-3	237-443-6	na	na	na	na	na	na	na	na	na	na	na	na	na	na	na	na	na	na	na	na	na	1	0	0	0	0	1	0	0	0	0	0
butyl lactate; butyl alpha-hydroxypropionate	138-22-7	205-316-4	na	na	NC/1B	na	na	single value	na	na	na	na	na	na	na	na	na	na	na	0.5	na	na	NC/1B	1	0	0	0	1	0	0	0	0	0	0
rhodinyl isobutyrate; 3,7-dimethyloct-7-enyl isobutyrate	138-23-8	205-318-5	na	na	NC/1B	na	na	single value	na	na	na	na	na	na	na	na	na	na	na	0.5	na	na	NC/1B	1	0	0	0	1	0	0	0	0	0	0
mafenide; sulfamylon; 4-(aminomethyl)benzenesulfonamide	138-39-6	205-326-9	1	1B	1B	concordant	concordant	concordant	100	100	1744	1744	1	1B	1B	1744	1	1B	1B	1	1	1B	1B	3	3	3	0	0	0	3	0	0	0	0
cuminyl nitrile; p-isopropylbenzonitrile; 4-(1-methylethyl)benzonitrile; p-cyanocumene; benzonitrile, 4-(1-methylethyl)-; 4-isopropylbenzonitrile; cumin nitrile	13816-33-6	237-492-3	na	na	NC/1B	na	na	single value	na	na	na	na	na	na	na	na	na	na	na	0.5	na	na	NC/1B	1	0	0	0	1	0	0	0	0	0	0
cis-p-menthan-7-ol; cyclohexanemethanol, 4-(1-methylethyl)-,cis; cis-4-(isopropyl)cyclohexanemethanol; mayol	13828-37-0	237-539-8	na	na	NC/1B	na	na	single value	na	na	na	na	na	na	na	na	na	na	na	0.5	na	na	NC/1B	3	0	0	0	1	2	0	0	0	0	0
N-(2-mercaptoethyl)pyrrolidone; 1-(2-mercaptoethyl)pyrrolidin-2-one	13839-15-1	237-556-0	1	1A	1A	concordant	concordant	concordant	na	na	255	255	1	1A	1A	255	1	1A	1A	2	1	1A	1A	1	1	1	0	0	0	0	0	0	0	1
1,3,3-trimethyl-2-norbornanyl acetate; bicyclo [2.2.1]heptan-2-ol, 1,3,3-trimethyl-, acetate; 3,3-dimethyl-8,9-dinorbornan-2-yl acetate; fenchyl acetate; 1,3,3-trimethylbicyclo [2.2.1]hept-2-yl acetate	13851-11-1	237-588-5	na	na	NC/1B	na	na	single value	na	na	na	na	na	na	na	na	na	na	na	0.5	na	na	NC/1B	1	0	0	0	1	0	0	0	0	0	0
2-hexyl-2-decenal; 2-octylidene-octanal-1	13893-39-5	na	na	na	NC/1B	na	na	single value	na	na	na	na	na	na	na	na	na	na	na	0.5	na	na	NC/1B	1	0	0	0	1	0	0	0	0	0	0
citronellyl phenylacetate; 3,7-dimethyl-6-octen-1-yl phenylacetate; 3,7-dimethyl-6-octenyl phenylacetate	139-70-8	205-373-5	na	na	NC/1B	na	na	single value	na	na	na	na	na	na	na	na	na	na	na	0.5	na	na	NC/1B	1	0	0	0	1	0	0	0	0	0	0
amphotericin B	1397-89-3	215-742-2	NC	NC	NC	concordant	concordant	concordant	na	na	NC	NC	NC	NC	NC	NC	NC	NC	NC	0	NC	NC	NC	1	1	1	1	0	0	0	0	0	0	0
benzyl acetate; acetic acid, phenylmethyl ester; benteine; benzyl ethanoate; methyl alpha-toluate; methyl phenylethanoate; methyl benzeneacetate; acetic acid, benzyl ester; phenylmethyl acetate	140-11-4	205-399-7	1	1B	1B	single value	single value	consensus	na	na	NC/1B	NC/1B	na	na	NC/1B	8504	1	1B	1B	0.55	na	na	NC/1B	11	1	1	0	10	0	1	0	0	0	0
benzyl laurate; benzyl dodecanoate	140-25-0	205-405-8	NC	NC	NC	concordant	concordant	concordant	na	na	NC	NC	NC	NC	NC	NC	NC	NC	NC	0	NC	NC	NC	1	1	1	1	0	0	0	0	0	0	0
phenylethyl isovalerate; phenethyl isovalerate; benzylcarbinyl isovalerate; benzylcarbinyl 3-methylbutanoate; butanoic acid, 3-methyl-, 2-phenylethyl ester; phenethyl 3-methylbutyrate; 2-phenylethyl isovalerate; 2-phenylethyl 3-methylbutanoate; phenyl ethyl isopentanoate	140-26-1	205-406-3	na	na	NC/1B	na	na	single value	na	na	na	na	na	na	na	na	na	na	na	0.5	na	na	NC/1B	1	0	0	0	1	0	0	0	0	0	0
cinnamyl isovalerate; butanoic acid, 3-methyl-, 3-phenyl-2-propenyl ester; cinnamyl 3-methylbutanoate; 3-phenylallyl isovalerate; 3-phenylallyl 3-methylbutanoate; 3-phenyl-2-propen-1-yl 3-methylbutanoate	140-27-2	205-407-9	na	na	NC/1B	na	na	single value	na	na	na	na	na	na	na	na	na	na	na	0.5	na	na	NC/1B	1	0	0	0	1	0	0	0	0	0	0
phenyl acetyl nitrile; phenylacetonitrile; benzyl cyanide; benzyl nitrile	140-29-4	205-410-5	na	na	NC/1B	na	na	single value	na	na	na	na	na	na	na	na	na	na	na	0.5	na	na	NC/1B	1	0	0	0	1	0	0	0	0	0	0
p-cresyl acetate; p-tolyl acetate; 4-methylbenzoic acid methyl ester	140-39-6	205-413-1	1	1B	1B	concordant	concordant	consensus	na	na	2760	2760	1	1B	1B	2760	1	1B	1B	0.75	na	na	NC/1B	2	1	1	0	1	0	1	0	0	0	0
methyl chavicol; estragole; p-allylanisole; chavicol methyl ether; 4-allylanisole	140-67-0	205-427-8	na	na	NC/1B	na	na	single value	na	na	na	na	na	na	na	na	na	na	na	0.5	na	na	NC/1B	1	0	0	0	1	0	0	0	0	0	0
ethyl acrylate; ethyl propenoate	140-88-5	205-438-8	1	1B	1B	concordant	expert call	consensus	100	33.3333	709	709	1	1B	1B	420	1	1A	1	1.15	1	1B	1B	5	3	3	0	2	0	1	0	0	1	1
neomycin; 4,6-diamino-2,3-dihydroxycyclohexyl 2,6-diamino-2,6-dideoxy-alpha-D-glucopyranoside	1404-04-2	215-766-3	1	1B	1B	concordant	concordant	consensus	100	100	2217	2217	1	1B	1B	2217	1	1B	1B	0.75	na	na	NC/1B	6	3	3	0	3	0	3	0	0	0	0
polymyxin B	1404-26-8	215-768-4	NC	NC	NC	concordant	concordant	concordant	na	na	NC	NC	NC	NC	NC	NC	NC	NC	NC	0	NC	NC	NC	1	1	1	1	0	0	0	0	0	0	0
neomycin sulfate; neomycin, sulphate (salt)	1405-10-3	215-773-1	1	1B	1B	concordant	concordant	concordant	94.1176	88.2353	1936	1936	1	1B	1B	1936	1	1B	1B	0.96	1	1B	1B	20	17	17	1	2	1	14	1	0	0	1
bacitracin	1405-87-4	215-786-2	NC	NC	NC	concordant	concordant	concordant	na	na	NC	NC	NC	NC	NC	NC	NC	NC	NC	0	NC	NC	NC	1	1	1	1	0	0	0	0	0	0	0
cedrenyl acetate; cedr-8-en-15-yl acetate; [3R-(3alpha,3abeta,7beta,8aalpha)]-2,3,4,7,8,8a-hexahydro-3,8,8-trimethyl-1H-3a,7-methanoazulene-6-methyl acetate	1405-92-1	215-789-9	na	na	NC/1B	na	na	single value	na	na	na	na	na	na	na	na	na	na	na	0.5	na	na	NC/1B	1	0	0	0	1	0	0	0	0	0	0
diisobutyl adipate; adipic acid bis(2-methylpropyl) ester; adipic acid, diisobutyl ester; adipic acid di-iso-butyl ester; DIBA	141-04-8	205-450-3	na	na	NC/1B	na	na	single value	na	na	na	na	na	na	na	na	na	na	na	0.5	na	na	NC/1B	1	0	0	0	1	0	0	0	0	0	0
diethyl maleate; ethyl maleate	141-05-9	205-451-9	1	1A	1A	concordant	concordant	consensus	100	75	179.5	179.5	1	1A	1A	179.5	1	1A	1A	1.75	1	1A	1	4	4	4	0	0	0	1	0	0	0	3
rhodinyl formate	141-09-3	205-456-6	na	na	NC/1B	na	na	single value	na	na	na	na	na	na	na	na	na	na	na	0.5	na	na	NC/1B	1	0	0	0	1	0	0	0	0	0	0
6,10-dimethyl-3,5,9-undecatriene-2-one; citrylideneacetone; 2,6-dimethylundeca-2,6,8-triene-1 0-one; pseudoionone; 6,10-dimethylundeca-3,5,9-trien-2-one	141-10-6	205-457-1	1	1B	1B	concordant	concordant	concordant	100	100	2700	2700	1	1B	1B	2700	1	1B	1B	1	1	1B	1B	4	4	4	0	0	0	4	0	0	0	0
rhodinyl acetate; 3,7-Dimethyloct-7-en-1-yl acetate; 7-Octen-1-ol, 3,7-dimethyl-, acetate	141-11-7	205-458-7	na	na	NC/1B	na	na	single value	na	na	na	na	na	na	na	na	na	na	na	0.5	na	na	NC/1B	2	0	0	0	2	0	0	0	0	0	0
neryl acetate; 2-cis-3,7-dimethyl-2,6-octadien-1-yl acetate	141-12-8	205-459-2	na	na	NC/1B	na	na	single value	na	na	na	na	na	na	na	na	na	na	na	0.5	na	na	NC/1B	1	0	0	0	1	0	0	0	0	0	0
2,6,10-trimethyl-9-undecenal; adoxal; farenal; trimethyl undecylenic aldehyde; 2,6,10-trimethylundec-9-enal	141-13-9	205-460-8	na	na	NC/1B	na	na	single value	na	na	na	na	na	na	na	na	na	na	na	0.5	na	na	NC/1B	1	0	0	0	1	0	0	0	0	0	0
citronellyl propionate; 3,7-dimethyl-6-octen-1-yl propionate	141-14-0	205-461-3	na	na	NC/1B	na	na	single value	na	na	na	na	na	na	na	na	na	na	na	0.5	na	na	NC/1B	1	0	0	0	1	0	0	0	0	0	0
rhodinyl butyrate	141-15-1	205-462-9	na	na	NC/1B	na	na	single value	na	na	na	na	na	na	na	na	na	na	na	0.5	na	na	NC/1B	1	0	0	0	1	0	0	0	0	0	0
citronellyl n-butyrate; 3,7-dimethyl-6-octen-1-yl n-butyrate; 2,6-dimethyl-2-octen-8-yl n-butyrate; citronellyl butyrate	141-16-2	205-463-4	na	na	NC/1B	na	na	single value	na	na	na	na	na	na	na	na	na	na	na	0.5	na	na	NC/1B	1	0	0	0	1	0	0	0	0	0	0
ethyl acetate; acetic ether	141-78-6	205-500-4	na	na	NC/1B	na	na	single value	na	na	na	na	na	na	na	na	na	na	na	0.5	na	na	NC/1B	1	0	0	0	1	0	0	0	0	0	0
hydroxycitronellal dimethylacetal; 1,1-dimethoxy-3,7-dimethyl-octan-7-ol; 8,8-dimethoxy-2,6-dimethyloctan-2-ol	141-92-4	205-510-9	na	na	NC/1B	na	na	single value	na	na	na	na	na	na	na	na	na	na	na	0.5	na	na	NC/1B	1	0	0	0	1	0	0	0	0	0	0
ethyl acetoacetate; acetoacetic ester; ethyl-3-oxobutanoate	141-97-9	205-516-1	na	na	NC/1B	na	na	single value	na	na	na	na	na	na	na	na	na	na	na	0.5	na	na	NC/1B	1	0	0	0	1	0	0	0	0	0	0
allyl heptylate; allyl heptanoate; allyl heptoate	142-19-8	205-527-1	na	na	NC/1B	na	na	single value	na	na	na	na	na	na	na	na	na	na	na	0.5	na	na	NC/1B	2	0	0	0	2	0	0	0	0	0	0
nerolidol; 3,7,11 -trimethyl- 1,6,10-dodecatrien-3-ol	142-50-7	205-540-2	na	na	NC/1B	na	na	single value	na	na	na	na	na	na	na	na	na	na	na	0.5	na	na	NC/1B	1	0	0	0	1	0	0	0	0	0	0
hexanoic acid; butylacetic acid; caproic acid; capronic acid; hexoic acid; pentanecarboxylic acid; pentylformic acid	142-62-1	205-550-7	na	na	NC/1B	na	na	single value	na	na	na	na	na	na	na	na	na	na	na	0.5	na	na	NC/1B	1	0	0	0	1	0	0	0	0	0	0
butyl oleate; n-butyl oleate	142-77-8	205-559-6	na	na	NC/1B	na	na	single value	na	na	na	na	na	na	na	na	na	na	na	0.5	na	na	NC/1B	1	0	0	0	1	0	0	0	0	0	0
trans,trans-2,4-hexadienal; 3-propyleneacrolein; sorbaldehyde; sorbic aldehyde; hexa-2,4-dienal	142-83-6	205-564-3	1	1B	1B	concordant	concordant	consensus	na	na	675	675	1	1B	1B	675	1	1B	1B	0.75	na	na	NC/1B	2	1	1	0	1	0	1	0	0	0	0
isopropyl palmitate; isopropyl hexadecanoate; palmitic acid, isopropyl ester; hexadecanoic acid, isopropyl ester	142-91-6	205-571-1	na	na	NC/1B	na	na	single value	na	na	na	na	na	na	na	na	na	na	na	0.5	na	na	NC/1B	1	0	0	0	1	0	0	0	0	0	0
hexyl acetate; n-hexyl acetate; acetate C-6; acetic acid hexyl ester	142-92-7	205-572-7	na	na	NC/1B	na	na	single value	na	na	na	na	na	na	na	na	na	na	na	0.5	na	na	NC/1B	1	0	0	0	1	0	0	0	0	0	0
alcohol C-9; 1-nonanol; pelargonic alcohol; nonan-1-ol; nonanol	143-08-8	205-583-7; 249-048-6	na	na	NC/1B	na	na	single value	na	na	na	na	na	na	na	na	na	na	na	0.5	na	na	NC/1B	1	0	0	0	1	0	0	0	0	0	0
acetate C-9; 1-nonyl acetate; pelargonyl acetate; nonyl acetate	143-13-5	205-585-8	na	na	NC/1B	na	na	single value	na	na	na	na	na	na	na	na	na	na	na	0.5	na	na	NC/1B	1	0	0	0	1	0	0	0	0	0	0
4-isopropyl-1-methyl-2-propenylbenzene; verdoracine; 2-prop-1-enyl-p-cymene	14374-92-6	238-347-7	na	na	NC/1B	na	na	single value	na	na	na	na	na	na	na	na	na	na	na	0.5	na	na	NC/1B	1	0	0	0	1	0	0	0	0	0	0
linalyl propionate; 3,7-dimethyl-1,6-octadien-3-yl propanoate; 3,7-dimethyl-1,6-octadien-3-yl propionate; linalool propanoate; 3,7-dimethyl-1,6-octadien-3-ol propanoate	144-39-8	205-627-5	na	na	NC/1B	na	na	single value	na	na	na	na	na	na	na	na	na	na	na	0.5	na	na	NC/1B	1	0	0	0	1	0	0	0	0	0	0
sodium sulfathiazole; sulfathiazole sodium	144-74-1	205-638-5	1	1B	1B	concordant	concordant	consensus	75	75	15517	15517	1	1B	1B	15517	1	1B	1B	0.75	na	na	NC/1B	4	4	4	1	0	0	3	0	0	0	0
musk tibetene; musk tibetine; 5-tert-butyl-1,2,3-trimethyl-4,6-dinitrobenzene; 1-tert-butyl-3,4,5-trimethyl-2,6-dinitrobenzene	145-39-1	205-651-6	na	na	NC/1B	na	na	single value	na	na	na	na	na	na	na	na	na	na	na	0.5	na	na	NC/1B	1	0	0	0	1	0	0	0	0	0	0
2-Mercaptoethyl methyl sulfone; 2-(2-sulfanylethanesulfonyl)ethane-1-thiol	145626-87-5	690-816-9	1	1A	1A	concordant	concordant	concordant	na	na	217	217	1	1A	1A	217	1	1A	1A	2	1	1A	1A	1	1	1	0	0	0	0	0	0	0	1
4-cyclopentadecen-1-one, (Z); 4-cyclopentadecen-1-one, (4Z)-; 4-cyclopentadecen-1-one, (Z)-; cis-4-cyclopentadecenone; cis-4-cyclopentadecen-1-one; exaltenone; musk pentane; (4Z)-cyclopentadec-4-en-1-one	14595-54-1	630-473-4	na	na	NC/1B	na	na	single value	na	na	na	na	na	na	na	na	na	na	na	0.5	na	na	NC/1B	2	0	0	0	2	0	0	0	0	0	0
zirconium sulfate	14644-61-2	238-694-4	1	1B	1B	concordant	concordant	concordant	na	na	15517	15517	1	1B	1B	15517	1	1B	1B	1	1	1B	1B	1	1	1	0	0	0	1	0	0	0	0
benadryl; diphenhydramine hydrochloride	147-24-0	205-687-2	NC	NC	NC	concordant	concordant	concordant	na	na	NC	NC	NC	NC	NC	NC	NC	NC	NC	0	NC	NC	NC	1	1	1	1	0	0	0	0	0	0	0
citrathal; citral reaction product with ethyl alcohol; 2,6-Octadienal, 3,7-dimethyl-, reaction products with ethyl alcohol.	147060-73-9	630-486-5	na	na	NC/1B	na	na	single value	na	na	na	na	na	na	na	na	na	na	na	0.5	na	na	NC/1B	1	0	0	0	1	0	0	0	0	0	0
2-sec-butylcyclohexanone; o-sec-butylcyclohexanone; 2-(1-methylpropyl)cyclohexanone; freskomenthe; 2-sec-butylcyclohexan-1-one	14765-30-1	238-830-2	na	na	NC/1B	na	na	single value	na	na	na	na	na	na	na	na	na	na	na	0.5	na	na	NC/1B	1	0	0	0	1	0	0	0	0	0	0
thiabendazole	148-79-8	205-725-8	NC	NC	NC	concordant	concordant	concordant	na	na	NC	NC	NC	NC	NC	NC	NC	NC	NC	0	NC	NC	NC	1	1	1	1	0	0	0	0	0	0	0
butyn sulfate; butacaine sulphate	149-15-5	205-733-1	1	1B	1B	concordant	concordant	concordant	100	100	1940	1940	1	1B	1B	1940	1	1B	1B	0.8	1	1B	1B	5	3	3	0	2	0	3	0	0	0	0
mercaptobenzothiazole; 2-mercaptobenzothiazole; MBT; benzothiazole-2-thiol	149-30-4	205-736-8	1	1B	1B	concordant	concordant	concordant	100	100	1724	1724	1	1B	1B	1482.5	1	1B	1B	0.83	1	1B	1B	3	2	2	0	1	0	2	0	0	0	0
p-aminobenzoic acid; 4-aminobenzoic acid	150-13-0	205-753-0	NC	NC	NC	concordant	concordant	concordant	100	100	NC	NC	NC	NC	NC	NC	NC	NC	NC	0	NC	NC	NC	4	4	4	4	0	0	0	0	0	0	0
dimethylhydroquinone; hydroquinone dimethyl ether; p-dimethoxybenzene; 1,4-dimethoxybenzene	150-78-7	205-771-9	na	na	NC/1B	na	na	single value	na	na	na	na	na	na	na	na	na	na	na	0.5	na	na	NC/1B	1	0	0	0	1	0	0	0	0	0	0
citronellyl acetate; 2,6-dimethyl-(1 or 2)-octene-8-yl acetate; 3,7-dimethyl-6-octen-l-yl acetate	150-84-5	205-775-0	na	na	NC/1B	na	na	single value	na	na	na	na	na	na	na	na	na	na	na	0.5	na	na	NC/1B	1	0	0	0	1	0	0	0	0	0	0
phytol; 3,7,11,15-tetramethyl-2-hexadecen-1-ol; 2-hexadecen-1-ol, 3,7,11,15-tetramethyl-, [R-[R*,R*-(E)]]-; [R-[R*,R*-(E)]]-3,7,11,15-tetramethyl-2-hexadecen-1-ol; 3,7,11,15-tetramethylhexadec-2-en-1-ol	150-86-7	205-776-6	1	1B	1B	concordant	concordant	concordant	na	na	6750	6750	1	1B	1B	6750	1	1B	1B	1	1	1B	1B	1	1	1	0	0	0	1	0	0	0	0
methylcinnamic alcohol; alpha-methylcinnamyl alcohol; 3-phenyl-2-methyl-propen-2-ol-1; alpha-methylcinnamic alcohol; beta-methylcinnamic alcohol	1504-55-8	216-128-7	na	na	NC/1B	na	na	single value	na	na	na	na	na	na	na	na	na	na	na	0.5	na	na	NC/1B	1	0	0	0	1	0	0	0	0	0	0
o-methoxycinnamic aldehyde; beta-(o-methoxyphenyl)acrolein; 2-methoxycinnamaldehyde; 2'-methoxycinnamaldehyde	1504-74-1	216-131-3	na	na	NC/1B	na	na	single value	na	na	na	na	na	na	na	na	na	na	na	0.5	na	na	NC/1B	1	0	0	0	1	0	0	0	0	0	0
1,1-dimethyl-2-phenylethyl acetate; benzeneethanol, alpha,alpha-dimethyl-, acetate; benzyl dimethyl carbinyl acetate; 2-benzyl-2-propyl acetate; dimethylbenzyl carbinyl acetate; alpha,alpha-dimethylphenethyl acetate; DMBCA; 1-phenyl-2-methyl-2-propyl acetate	151-05-3	205-781-3	na	na	NC/1B	na	na	single value	na	na	na	na	na	na	na	na	na	na	na	0.5	na	na	NC/1B	4	0	0	0	4	0	0	0	0	0	0
m-dimethoxybenzene; 1,3-dimethoxybenzene; benzene, m-dimethoxy-; dimethyl resorcinol; 3-methoxyanisole; m-methoxyanisole; resorcinol dimethyl ether	151-10-0	205-783-4	na	na	NC/1B	na	na	single value	na	na	na	na	na	na	na	na	na	na	na	0.5	na	na	NC/1B	1	0	0	0	1	0	0	0	0	0	0
3,6-dimethyl-3-octanol; 3,6-dimethyloctan-3-ol	151-19-9	205-787-6	1	1B	1B	concordant	concordant	consensus	na	na	3240	3240	1	1B	1B	3240	1	1B	1B	0.75	na	na	NC/1B	2	1	1	0	1	0	1	0	0	0	0
sodium lauryl sulfate; sodium dodecyl sulphate; sodium dodecyl sulfate	151-21-3	205-788-1	NC	NC	NC	concordant	concordant	concordant	na	na	NC	NC	NC	NC	NC	NC	NC	NC	NC	0.5	NC	NC	NC	1	1	1	1	0	0	0	0	0	0	0
2-(4-methylphenoxy)ethanol; ethanol, 2-(4-methylphenoxy)-; ethylene glycolmono-p-tolyl ether; 2-(p-tolyloxy)ethanol; methyl para phenoxy ethanol	15149-10-7	239-209-9	na	na	NC/1B	na	na	single value	na	na	na	na	na	na	na	na	na	na	na	0.5	na	na	NC/1B	2	0	0	0	2	0	0	0	0	0	0
5-acetyl-1,1,2,3,3,6-hexamethylindan	15323-35-0	239-360-0	na	na	NC/1B	na	na	single value	na	na	na	na	na	na	na	na	na	na	na	0.5	na	na	NC/1B	1	0	0	0	1	0	0	0	0	0	0
cyclohexyl butyrate; cyclohexyl butanoate	1551-44-6	216-290-9	na	na	NC/1B	na	na	single value	na	na	na	na	na	na	na	na	na	na	na	0.5	na	na	NC/1B	1	0	0	0	1	0	0	0	0	0	0
(Z)-2-penten-1-ol; 2-penten-1-ol, (Z)-; pent-2-en-1-ol; cis-pent-2-en-1-ol; cis-2-pentenol; cis-pent-2-ene-1-ol	1576-95-0	216-415-7	na	na	na	na	na	na	na	na	na	na	na	na	na	na	na	na	na	na	na	na	na	1	0	0	0	0	1	0	0	0	0	0
6-methyl-3,5-heptadien-2-one	1604-28-0	216-507-7	1	1A	1	concordant	concordant	concordant	na	na	459	459	1	1A	1	459	1	1A	1	1.75	1	1A	1	1	1	1	0	0	0	0	0	0	1	0
1,3,5-undecatriene; undeca-1,3,5-triene	16356-11-9	240-416-1	na	na	NC/1B	na	na	single value	na	na	na	na	na	na	na	na	na	na	na	0.5	na	na	NC/1B	2	0	0	0	1	1	0	0	0	0	0
tetrahydro-4-methyl-2-(2-methylpropen-1-yl)pyran; rosenoxide; rose oxide; rosoxide; tetrahydro-4-methyl-2-(2-methylprop-1-enyl)pyran	16409-43-1	240-457-5	1	1B	1B	concordant	concordant	consensus	na	na	930	930	1	1B	1B	930	1	1B	1B	0.67	na	na	NC/1B	3	1	1	0	2	0	1	0	0	0	0
menthyl acetate; menthyl acetate racemic; DL-menthyl acetate; (±)-menthyl acetate	16409-45-3	240-459-6	na	na	NC/1B	na	na	single value	na	na	na	na	na	na	na	na	na	na	na	0.5	na	na	NC/1B	1	0	0	0	1	0	0	0	0	0	0
menthyl isovalerate; menth-3-yl isovalerate; menthyl 3-methylbutyrate	16409-46-4	240-460-1	na	na	NC/1B	na	na	single value	na	na	na	na	na	na	na	na	na	na	na	0.5	na	na	NC/1B	1	0	0	0	1	0	0	0	0	0	0
2,4-hexadienyl isobutyrate; 2,4-hexadienyl 2-methylpropanoate; hexa-2,4-dienyl isobutyrate	16491-24-0	240-551-6	na	na	NC/1B	na	na	single value	na	na	na	na	na	na	na	na	na	na	na	0.5	na	na	NC/1B	1	0	0	0	1	0	0	0	0	0	0
cis-3-hexenyl butyrate; butyric acid , 3-hexenyl ester ,(Z)-; cis-3-hexenyl butanoat e; (Z)- hex -3-enyl butyrate; cis-3-hexen-1-yl butyrat e; (Z)-hex-3-enyl butyrate	16491-36-4	240-553-7	na	na	NC/1B	na	na	single value	na	na	na	na	na	na	na	na	na	na	na	0.5	na	na	NC/1B	1	0	0	0	1	0	0	0	0	0	0
4-tert-amylcyclohexanone; 4-(1,1-dimethylpropyl)cyclohexanone; 4-tert-pentylcyclohexanone	16587-71-6	240-642-0	na	na	NC/1B	na	na	single value	na	na	na	na	na	na	na	na	na	na	na	0.5	na	na	NC/1B	1	0	0	0	1	0	0	0	0	0	0
hexyl tiglate; n-hexyl tiglinate; n-hexyl trans-2-methyl-2-butenoate; hexyl crotonate; (2E)-2-methylbut-2-enoic acid hexyl ester; hexyl (2E)-2-methylbut-2-enoate	16930-96-4	240-997-1	na	na	NC/1B	na	na	single value	na	na	na	na	na	na	na	na	na	na	na	0.5	na	na	NC/1B	1	0	0	0	1	0	0	0	0	0	0
benzal glyceryl acetal; heptaldehyde, ethylene glycol acetal	1708-39-0	216-962-1	na	na	NC/1B	na	na	single value	na	na	na	na	na	na	na	na	na	na	na	0.5	na	na	NC/1B	1	0	0	0	1	0	0	0	0	0	0
10-oxahexadecanolide; 9-[(6-hydroxyhexyl)oxy]nonanoic acid omicron-lactone; oxalide; 1,8-Dioxacycloheptadecan-9-one	1725-01-5	217-033-3	na	na	NC/1B	na	na	single value	na	na	na	na	na	na	na	na	na	na	na	0.5	na	na	NC/1B	1	0	0	0	1	0	0	0	0	0	0
isopropyl tiglate; isopropyl alpha-methyl crotonate; isopropyl 2-methyl-2-butenoate; isopropyl 2-methylcrotonate	1733-25-1	217-067-9	na	na	NC/1B	na	na	single value	na	na	na	na	na	na	na	na	na	na	na	0.5	na	na	NC/1B	1	0	0	0	1	0	0	0	0	0	0
propylidene phthalide; 3-propylidenephthalide	17369-59-4	241-402-8	1	1B	1B	concordant	concordant	concordant	na	na	900	900	1	1B	1B	900	1	1B	1B	1	1	1B	1B	1	1	1	0	0	0	1	0	0	0	0
2-hexylidenecyclopentanone; cyclopentanone, 2-hexylidene; alpha-hexylidenecyclopentanone; jasmalone	17373-89-6	241-411-7	1	1A	1	concordant	concordant	concordant	100	66.6667	422	422	1	1A	1	422	1	1A	1	1.58	1	1A	1	4	3	3	0	0	1	1	0	0	1	1
tricyclodecenyl propionate; cyclaprop	17511-60-3	241-514-7	na	na	NC/1B	na	na	single value	na	na	na	na	na	na	na	na	na	na	na	0.5	na	na	NC/1B	1	0	0	0	1	0	0	0	0	0	0
hexoxyacetaldehyde dimethylacetal; 2-hexoxyacetaldehyde dimethylacetal; beta-hexoxyacetaldehyde dimethylacetal; 1-(2,2-dimethoxyethoxy)hexane	17597-95-4	241-563-4	na	na	NC/1B	na	na	single value	na	na	na	na	na	na	na	na	na	na	na	0.5	na	na	NC/1B	1	0	0	0	1	0	0	0	0	0	0
3,5,7-nonatrien-2-one; hexadienylidene acetone; nona-3,5,7-trien-2-one	17609-32-4	na	na	na	NC/1B	na	na	single value	na	na	na	na	na	na	na	na	na	na	na	0.5	na	na	NC/1B	1	0	0	0	1	0	0	0	0	0	0
nerol oxide; 3,6-dihydro-4-methyl-2-(2-methylpropen- 1-yl)-2H-pyran	1786-08-9	217-241-4	1	1B	1B	concordant	concordant	consensus	na	na	13500	13500	1	1B	1B	13500	1	1B	1B	0.75	na	na	NC/1B	2	1	1	0	1	0	1	0	0	0	0
4,6-dimethyl-8-tert-butylcoumarin; 8-tert-butyl-4,6-dimethyl-2-benzopyrone	17874-34-9	241-827-9	1	1B	1B	concordant	concordant	concordant	na	na	5400	5400	1	1B	1B	5400	1	1B	1B	1	1	1B	1B	1	1	1	0	0	0	1	0	0	0	0
allyl phenylacetate; 2-propenyl phenylacetate (pure: allyl alcohol impurity removed); 2-propenyl phenylacetate, including 0.3% allyl alcohol as impurity	1797-74-6	217-281-2	1	1B	1B	concordant	concordant	consensus	100	50	675	675	1	1B	1B	POS	1	na	1	1.17	1	1B	1B	3	2	2	0	1	0	1	0	0	0	1
p-tert-butyldihydrocinnamaldehyde; bourgeonal	18127-01-0	242-016-2	na	na	NC/1B	na	na	single value	na	na	na	na	na	na	na	na	na	na	na	0.5	na	na	NC/1B	1	0	0	0	1	0	0	0	0	0	0
1-cyclohexene-1-acetic acid; cyclohex-1-enylacetic acid	18294-87-6	242-172-1	na	na	na	na	na	na	na	na	na	na	na	na	na	na	na	na	na	na	na	na	na	1	0	0	0	0	1	0	0	0	0	0
trans-2-hexenal dimethyl acetal; 1,1-dimethoxy-trans-2-hexene; (E)-1,1-dimethoxyhex-2-ene	18318-83-7	242-204-4	1	1B	1B	concordant	concordant	consensus	100	50	2945.5	2945.5	1	1B	1B	2945.5	1	1B	1B	1.38	1	1B	1	2	2	2	0	0	0	1	0	0	1	0
tetrahydromyrcenol; 2,6-dimethyloctan-2-ol, 2,6-dimethyl-2-octanol, 2-octanol, 2,6-dimethyl	18479-57-7	242-361-9	na	na	NC/1B	na	na	single value	na	na	na	na	na	na	na	na	na	na	na	0.5	na	na	NC/1B	1	0	0	0	1	0	0	0	0	0	0
dihydromyrcenol; 2,6-dimethyl-7-octen-2-ol; 2,6-dimethyloct-7-en-2-ol	18479-58-8	242-362-4	na	na	NC/1B	na	na	single value	na	na	na	na	na	na	na	na	na	na	na	0.5	na	na	NC/1B	1	0	0	0	1	0	0	0	0	0	0
1-[(1R,2S)-1,2,3,4,5,6,7,8-octahydro-1,2,8,8-tetramethyl-2- naphthalenylethanone; (2R*,3S*)-2-acetyl-1,2,3,4,5,6,7,8-octahydro-2,3,8,8-tetramethylnaphthalene; reaction mass of: (1R*,2S*)-2-acetyl-1,2,3,4,5,6,7,8-octahydro-1,2,8,8-tetramethylnaphthalene	185429-83-8	425-570-1; 639-040-4	na	na	na	na	na	na	na	na	na	na	na	na	na	na	na	na	na	na	na	na	na	1	0	0	0	0	1	0	0	0	0	0
allyl cinnamate; allyl beta-phenylacrylate; allyl 3-phenyl-2-propenoate; 2-propenoic acid, 3-phenyl-, 2-propenyl ester; propenyl cinnamate; 2-propen-1-yl 3-phenyl-2-propenoate; vinyl carbinyl cinnamate	1866-31-5	217-477-8	na	na	NC/1B	na	na	single value	na	na	na	na	na	na	na	na	na	na	na	0.5	na	na	NC/1B	1	0	0	0	1	0	0	0	0	0	0
trans-2-heptenal; 3-Butylacrolein; beta-butylacrolein; (E)-2-hepten-1-al; 2-heptenal; (E)-hept-2-enal	18829-55-5	242-608-0	1	1B	1B	concordant	concordant	consensus	100	50	1519	1519	1	1B	1B	1519	1	1B	1B	1.5	1	na	1	2	2	2	0	0	0	1	0	0	0	1
cinnamyl nitrile; cinnamonitrile	1885-38-7	217-552-5	1	1B	1B	concordant	concordant	concordant	100	100	1000	1000	1	1B	1B	887.5	1	1B	1B	0.83	1	1B	1B	3	2	2	0	1	0	2	0	0	0	0
4-acetoxy-3-pentyltetrahydropyran; 3-amyl-4-acetoxytetrahydropyran; jasmal; jasmophyil; jasmopyrane; tetrahydro-3-pentyl-2H-pyran-4-ol acetate; tetrahydro-3-pentyl-2H-pyran-4-yl acetate	18871-14-2	242-640-5	na	na	NC/1B	na	na	single value	na	na	na	na	na	na	na	na	na	na	na	0.5	na	na	NC/1B	1	0	0	0	1	0	0	0	0	0	0
3-amino-4-mercaptobenzoic acid	18889-18-4	na	1	1A	1A	concordant	concordant	concordant	na	na	354	354	1	1A	1A	354	1	1A	1A	2	1	1A	1A	1	1	1	0	0	0	0	0	0	0	1
methyl octyl acetaldehyde; 2-methyldecanal; 2-methyldecan-1-al	19009-56-4	242-745-6	na	na	NC/1B	na	na	single value	na	na	na	na	na	na	na	na	na	na	na	0.5	na	na	NC/1B	1	0	0	0	1	0	0	0	0	0	0
hexyl crotonate; hexyl 2-butenoate	19089-92-0	242-808-8	na	na	NC/1B	na	na	single value	na	na	na	na	na	na	na	na	na	na	na	0.5	na	na	NC/1B	1	0	0	0	1	0	0	0	0	0	0
dihexyl fumarate; hexyl fumarate; dihexyl trans-butene dioate	19139-31-2	242-833-4	na	na	NC/1B	na	na	single value	na	na	na	na	na	na	na	na	na	na	na	0.5	na	na	NC/1B	1	0	0	0	1	0	0	0	0	0	0
decanenitrile; 1-cyanononane; decanonitrile	1975-78-6	217-830-6	na	na	NC/1B	na	na	single value	na	na	na	na	na	na	na	na	na	na	na	0.5	na	na	NC/1B	1	0	0	0	1	0	0	0	0	0	0
2-methoxyethyl mercaptoacetate; 2-methoxyethyl 2-sulfanylacetate; methoxyethyl thioglycolate; 2-methoxyethyl 2-mercaptoacetate; acetic acid, mercapto-, 2-methoxyethyl ester	19788-48-8	na	1	1A	1A	concordant	concordant	concordant	na	na	185	185	1	1A	1A	185	1	1A	1A	2	1	1A	1A	1	1	1	0	0	0	0	0	0	0	1
o-tolylethanol; benzeneethanol, 2-methyl-; blanc rose; 2-(2-methylphenyl)ethanol; peomosa; 2-o-tolylethanol	19819-98-8	243-349-6	na	na	NC/1B	na	na	single value	na	na	na	na	na	na	na	na	na	na	na	0.5	na	na	NC/1B	1	0	0	0	1	0	0	0	0	0	0
3,4-diethoxybenzaldehyde	2029-94-9	217-979-7	na	na	NC/1B	na	na	single value	na	na	na	na	na	na	na	na	na	na	na	0.5	na	na	NC/1B	1	0	0	0	1	0	0	0	0	0	0
isoamyl caprylate; isoamyl octanoate; isopentyl octanoate	2035-99-6	218-004-8	na	na	NC/1B	na	na	single value	na	na	na	na	na	na	na	na	na	na	na	0.5	na	na	NC/1B	1	0	0	0	1	0	0	0	0	0	0
pentyl salicylate; amyl salicylate; benzoic acid, 2-hydroxy-, pentyl ester; 2-hydroxybenzoic acid, pentyl ester; pentyl 2-hydroxybenzoate; salicylic acid, pentyl ester	2050-08-0	218-080-2	na	na	NC/1B	na	na	single value	na	na	na	na	na	na	na	na	na	na	na	0.5	na	na	NC/1B	3	0	0	0	3	0	0	0	0	0	0
allyl butyrate; allyl n-butyrate; vinyl carbinyl butyrate	2051-78-7	218-129-8	na	na	NC/1B	na	na	single value	na	na	na	na	na	na	na	na	na	na	na	0.5	na	na	NC/1B	1	0	0	0	1	0	0	0	0	0	0
2-amino-5-diethylaminotoluene hydrochloride; N5,N5-diethyltoluene-2,5-diamine dihydrochloride	2051-79-8	218-130-3	1	1B	1B	concordant	concordant	concordant	na	na	817	817	1	1B	1B	817	1	1B	1B	1	1	1B	1B	1	1	1	0	0	0	1	0	0	0	0
butyl salicylate; benzoic acid, 2-hydroxy-, butyl ester; n-butyl o-hydroxybenzoate, butyl salicylate; n-butyl salicylate	2052-14-4	218-142-9	na	na	NC/1B	na	na	single value	na	na	na	na	na	na	na	na	na	na	na	0.5	na	na	NC/1B	1	0	0	0	1	0	0	0	0	0	0
butyl laevulinate; butyl 4-oxopentanoate; n-butyl laevulinate; butyl levulinate; N-butyl 4-oxopentanoate	2052-15-5	218-143-4	na	na	NC/1B	na	na	single value	na	na	na	na	na	na	na	na	na	na	na	0.5	na	na	NC/1B	1	0	0	0	1	0	0	0	0	0	0
dihydrocarvyl acetate; dihydrocarveol acetate; p-menth-8-en-2-yl acetate; 2-methyl-5-(1-methylethenyl)cyclohexyl acetate; (1α,2β,5α)-2-methyl-5-(1-methylvinyl)cyclohexyl acetate	20777-49-5	244-029-9	na	na	NC/1B	na	na	single value	na	na	na	na	na	na	na	na	na	na	na	0.5	na	na	NC/1B	1	0	0	0	1	0	0	0	0	0	0
3,7-dimethyloctanyl acetate; 1-octanol, 3,7-dimethyl-, acetate; tetrahydrogeranyl acetate; dihydrocitronellyl acetate; 3,7-dimethyl-1-octyl acetate	20780-49-8	244-034-6	na	na	NC/1B	na	na	single value	na	na	na	na	na	na	na	na	na	na	na	0.5	na	na	NC/1B	2	0	0	0	2	0	0	0	0	0	0
alpha,alpha,4-trimethylphenethyl alcohol; benzeneethanol; alpha,alpha,4-trimethyl-; methyl-p dimethyl benzyl carbinol; 2-methyl-1-(4-methylphenyl)propan-2-ol	20834-59-7	244-072-3	na	na	NC/1B	na	na	single value	na	na	na	na	na	na	na	na	na	na	na	0.5	na	na	NC/1B	1	0	0	0	1	0	0	0	0	0	0
3-phenyl-2-butenyl acetate	20883-16-3	244-098-5	na	na	NC/1B	na	na	single value	na	na	na	na	na	na	na	na	na	na	na	0.5	na	na	NC/1B	2	0	0	0	2	0	0	0	0	0	0
perilla aldehyde; p-mentha-1,8-dien-7-al; dihydrocuminyl aldehyde; 4-isopropenyl-1-cyclohexene-1-carboxaldehyde; perillaldehyde; 4-isopropenylcyclohex-1-enecarbaldehyde	2111-75-3	218-302-8	1	1B	1B	concordant	concordant	consensus	100	100	1125	1125	1	1B	1B	1125	1	1B	1B	0.75	na	na	NC/1B	4	2	2	0	2	0	2	0	0	0	0
1,4-dimethoxy-2-tert-butylbenzene; 2-tert-butyl-1 ,4-dimethoxybenzene; tert-butylhydroquinone, dimethyl ether; benzene, 2-tert-butyl1,4-dimethoxy-; mono-tert-butylhydroquinone dimethyl ether; compound 77B	21112-37-8	244-216-5	na	na	NC/1B	na	na	single value	na	na	na	na	na	na	na	na	na	na	na	0.5	na	na	NC/1B	2	0	0	0	1	1	0	0	0	0	0
N-(mercaptoacetyl)glycine; 2-[(2-sulfanylacetyl)amino]acetic acid	21115-85-5	na	1	1B	1B	concordant	concordant	concordant	na	na	728	728	1	1B	1B	728	1	1B	1B	1	1	1B	1B	1	1	1	0	0	0	1	0	0	0	0
(4aR,5R,7aS,9R)-octahydro-2,2,5,8,8,9ahexamethyl4H-4a,9-methanoazuleno[5,6-d]-1,3-dioxole; (1R,8R,10S,13R)-5,5,7,9,9,13-hexamethyl-4,6-dioxatetracyclo[6.5.1.0^{1,10}.0^{3,7}]tetradecane	211299-54-6	427-580-1; 620-551-6	na	na	na	na	na	na	na	na	na	na	na	na	na	na	na	na	na	na	na	na	na	1	0	0	0	0	1	0	0	0	0	0
ethyl phenyl carbinyl acetate; acetic acid, alpha-ethylbenzyl ester; 1-acetoxy-1-phenylpropane; benzenemethanol, alpha-ethyl-, acetate; benzyl alcohol, alpha-ethyl-, acetate; 1-phenyl-1-propanol acetate; 1-phenylpropyl acetate	2114-29-6	218-312-2	na	na	NC/1B	na	na	single value	na	na	na	na	na	na	na	na	na	na	na	0.5	na	na	NC/1B	1	0	0	0	1	0	0	0	0	0	0
methylbenzylcarbinyl acetate; alpha-methyl-beta-phenylethyl acetate; benzylmethylcarbinyl acetate; 2-acetoxy-1-phenylpropane; 1-phenyl-2-propanol acetate; alpha-methylphenethyl acetate	2114-33-2	218-314-3	na	na	NC/1B	na	na	single value	na	na	na	na	na	na	na	na	na	na	na	0.5	na	na	NC/1B	1	0	0	0	1	0	0	0	0	0	0
6-acetyl-1,1,2,4,4,7-hexamethyltetraline; 1-(5,6,7,8-tetrahydro-3,5,5,6,8,8-hexamethyl-2-naphthyl)ethan-1-one; AHTN	21145-77-7	244-240-6	na	na	na	na	na	na	na	na	na	na	na	na	na	na	na	na	na	na	na	na	na	1	0	0	0	0	1	0	0	0	0	0
phenoxyacetaldehyde; cortex aldehyde	2120-70-9	218-329-5	na	na	NC/1B	na	na	single value	na	na	na	na	na	na	na	na	na	na	na	0.5	na	na	NC/1B	1	0	0	0	1	0	0	0	0	0	0
lactoscatone; decahydro-4a-hydroxy-2,8,8-trimethyl-2-naphthoic acid, delta-lactone; decahydro-2,8,8-trimethylnaphthalene-2,4a-carbolactone	21280-29-5	244-310-6	na	na	NC/1B	na	na	single value	na	na	na	na	na	na	na	na	na	na	na	0.5	na	na	NC/1B	1	0	0	0	1	0	0	0	0	0	0
neryl formate; 2-cis-3,7-dimethyl-2,6-octadien-1-yl formate	2142-94-1	218-401-6	na	na	NC/1B	na	na	single value	na	na	na	na	na	na	na	na	na	na	na	0.5	na	na	NC/1B	1	0	0	0	1	0	0	0	0	0	0
terpinyl formate; 3-Cyclohexene-1-methanol, alpha,alpha,4-trimethyl-, formate; p-Menth-1-en-8-yl formate; 1-methyl-1-(4-methylcyclohex-3-en-1-yl)ethyl formate	2153-26-6	218-444-0	na	na	NC/1B	na	na	single value	na	na	na	na	na	na	na	na	na	na	na	0.5	na	na	NC/1B	1	0	0	0	1	0	0	0	0	0	0
cis-4-decen-1-al; (Z)-4-decenal; (4Z)-4-decenal	21662-09-9	244-514-5	na	na	NC/1B	na	na	single value	na	na	na	na	na	na	na	na	na	na	na	0.5	na	na	NC/1B	1	0	0	0	1	0	0	0	0	0	0
cyclohexylethyl acetate; cyclohexane ethyl acetate; ethylcyclohexyl acetate; hexahydrophenyl ethyl acetate; 2-cyclohexylethyl acetate	21722-83-8	244-543-3	na	na	NC/1B	na	na	single value	na	na	na	na	na	na	na	na	na	na	na	0.5	na	na	NC/1B	1	0	0	0	1	0	0	0	0	0	0
beta-naphthyl isobutyl ether; fragarol; 2-isobutoxynaphthalene; isobutyl beta-naphthyl ether; beta-naphthol isobutyl ether; nerolin fragarol; isobutyl 2-naphthyl ether	2173-57-1	218-529-2	na	na	NC/1B	na	na	single value	na	na	na	na	na	na	na	na	na	na	na	0.5	na	na	NC/1B	1	0	0	0	1	0	0	0	0	0	0
diallyl disulphide; allyl disulphide; 2-propenyl disulphide; 4,5-dithia-1,7-octadiene	2179-57-9	218-548-6	na	na	NC/1B	na	na	single value	na	na	na	na	na	na	na	na	na	na	na	0.5	na	na	NC/1B	1	0	0	0	1	0	0	0	0	0	0
3-ethyl-2-hydroxy-2-cyclopenten-1-one; 2-cyclopenten-1-one, 3-ethyl-2-hydroxy-; 3-ethyl-2-hydroxycyclopent-2-en-1-one; ethyl cyclotene	21835-01-8	244-606-5	na	na	na	na	na	na	na	na	na	na	na	na	na	na	na	na	na	na	na	na	na	1	0	0	0	0	1	0	0	0	0	0
isoamyl caproate; isoamyl hexanoate; isopentyl n-hexanoate; isopentyl hexanoate	2198-61-0	218-600-8	na	na	NC/1B	na	na	single value	na	na	na	na	na	na	na	na	na	na	na	0.5	na	na	NC/1B	1	0	0	0	1	0	0	0	0	0	0
beta-ionol; 4-(2,6,6-Trimethyl- l-cyclohexen- 1-yl)-3-buten-2-ol; 4-(2,6,6-trimethyl-1-cyclohexen-1-yl)-3-buten-2-ol	22029-76-1	244-735-7	na	na	NC/1B	na	na	single value	na	na	na	na	na	na	na	na	na	na	na	0.5	na	na	NC/1B	1	0	0	0	1	0	0	0	0	0	0
4-methylbenzyl acetate, p-acetoxymethyltoluene, benzenemethanol, 4-methyl-, acetate; p-methylbenzyl acetate; p-xylyl acetate	2216-45-7	218-689-3	na	na	NC/1B	na	na	single value	na	na	na	na	na	na	na	na	na	na	na	0.5	na	na	NC/1B	1	0	0	0	1	0	0	0	0	0	0
L-menthol; 3-p-menthanol; p-menthan-3-ol; 4-isopropyl-1-methylcyclohexan-3-ol	2216-51-5	218-690-9	na	na	NC/1B	na	na	single value	na	na	na	na	na	na	na	na	na	na	na	0.5	na	na	NC/1B	1	0	0	0	1	0	0	0	0	0	0
1-spiro[4.5]dec-7-en-7-yl-4-pent-1-one; spirogalbanone pure: 1-spiro(4,5)-7-decen-7-yl-4-penten-1-one	224031-70-3	438-060-9; 620-555-8	na	na	na	na	na	na	na	na	na	na	na	na	na	na	na	na	na	na	na	na	na	1	0	0	0	0	1	0	0	0	0	0
D-carvone; D-p-mentha-6,8(9)-dien-2-one; D-1-methyl-4-isopropenyl-6-cyclohexen-2-one; (S)-2-methyl-5-(1-methylvinyl)cyclohex-2-en-1-one	2244-16-8	218-827-2	na	na	NC/1B	na	na	single value	na	na	na	na	na	na	na	na	na	na	na	0.5	na	na	NC/1B	1	0	0	0	1	0	0	0	0	0	0
trans-3,7-dimethyl-1,6-octadien-3-ol; allo-ocimenol; (E)-7-methyl-3-methyleneocta-4,6-dien-2-ol; muguol	22451-63-4	245-008-7	na	na	NC/1B	na	na	single value	na	na	na	na	na	na	na	na	na	na	na	0.5	na	na	NC/1B	1	0	0	0	1	0	0	0	0	0	0
5-methyl-3-heptanone oxime; ethyl 2-methylbutyl ketoxime; stemone; 5-methylheptan-3-one oxime	22457-23-4	245-010-8	na	na	NC/1B	na	na	single value	na	na	na	na	na	na	na	na	na	na	na	0.5	na	na	NC/1B	1	0	0	0	1	0	0	0	0	0	0
1-(3,3-dimethylcyclohex-1-en-1-yl)ethanone	22463-19-0	na	na	na	NC/1B	na	na	single value	na	na	na	na	na	na	na	na	na	na	na	0.5	na	na	NC/1B	1	0	0	0	1	0	0	0	0	0	0
cis-6-nonenal; cis-6-nonen-1-al; (Z)-non-6-enal	2277-19-2	218-900-9	na	na	NC/1B	na	na	single value	na	na	na	na	na	na	na	na	na	na	na	0.5	na	na	NC/1B	1	0	0	0	1	0	0	0	0	0	0
gamma-dodecalactone; dodecanolide-1,4; gamma-n-octyl-gamma-n-butyrolactone; dodecan-4-olide; dihydro-5-octylfuran-2(3H)-one	2305-05-7	218-971-6	na	na	NC/1B	na	na	single value	na	na	na	na	na	na	na	na	na	na	na	0.5	na	na	NC/1B	1	0	0	0	1	0	0	0	0	0	0
1-(2,5,5-trimethylcycloheptyl)ethan-1-one; ethanone, 1-(2,5,5-trimethylcycloheptyl)-; 1(2,5,5-trimethylcycloheptyl)ethanone; trimethyl acetyl cycloheptane	23361-88-8	245-611-5	na	na	NC/1B	na	na	single value	na	na	na	na	na	na	na	na	na	na	na	0.5	na	na	NC/1B	1	0	0	0	1	0	0	0	0	0	0
neryl isobutyrate; cis-3,7-dimethyl-2,6-octadien-1-yl isobutyrate	2345-24-6	219-061-1	na	na	NC/1B	na	na	single value	na	na	na	na	na	na	na	na	na	na	na	0.5	na	na	NC/1B	1	0	0	0	1	0	0	0	0	0	0
geranyl isobutyrate; trans-3,7-dimethyl-2,6-octadienyl isobutyrate	2345-26-8	219-062-7	na	na	NC/1B	na	na	single value	na	na	na	na	na	na	na	na	na	na	na	0.5	na	na	NC/1B	1	0	0	0	1	0	0	0	0	0	0
hexyl isobutyrate; n-hexyl isobutanoate	2349-07-7	219-075-8	na	na	NC/1B	na	na	single value	na	na	na	na	na	na	na	na	na	na	na	0.5	na	na	NC/1B	1	0	0	0	1	0	0	0	0	0	0
phenoxyethyl propionate; ethyleneglycol monophenyl ether propionate; 2-phenoxyethyl propionate	23495-12-7	245-692-7	na	na	NC/1B	na	na	single value	na	na	na	na	na	na	na	na	na	na	na	0.5	na	na	NC/1B	1	0	0	0	1	0	0	0	0	0	0
2,4-decadienal; deca-2,4-dienal; heptenyl acrolein	2363-88-4	219-114-9	na	na	NC/1B	na	na	single value	na	na	na	na	na	na	na	na	na	na	na	0.5	na	na	NC/1B	1	0	0	0	1	0	0	0	0	0	0
damascenone; 2-buten-1-one, 1-(2,6,6-trimethyl-1,3-cyclohexadien-1-yl); 1-(2,6,6-trimethylcyclohexa-1,3-dienyl)-2-buten-1-one; floriffone	23696-85-7	245-833-2	1	na	1	concordant	na	concordant	100	na	POS	na	1	na	na	POS	1	na	1	1.5	1	na	1	3	2	0	0	0	1	0	0	2	0	0
isolongifolanone; Isolongifolene ketone; Piconia; Timberone; Valanone B; (2a.,4a.a.,8a.)-hexahydro-l, 1,5,5-tetramethyl-2H-2,4a-methanonaphthalen-8(5H)-one; 1,3,4,6,7.Sa-exahydro-l , I,5,5-tetramethyl-2H-2,4a-methanonaphthalen-8(5H)-one; 2H- 2,4a-methanonaphthalen-8(5H)-one, 1,3,4,6,7.Sa-hexahydro-I, I,5,5-tetramethyl-; 2H-2,4a-methanonaphthalen-8(5H)-one, hexahydro-I, I,5,5-tetramethyl-,(2a,4a,8…	23787-90-8	245-890-3	na	na	NC/1B	na	na	single value	na	na	na	na	na	na	na	na	na	na	na	0.5	na	na	NC/1B	4	0	0	0	4	0	0	0	0	0	0
3-methyl-1-octen-3-ol; Aprol 160	24089-00-7	246-015-8	1	1B	1B	concordant	concordant	consensus	na	na	6750	6750	1	1B	1B	6750	1	1B	1B	0.75	na	na	NC/1B	2	1	1	0	1	0	1	0	0	0	0
6-butyl-2,4-dimethyldihydropyrane; gyrane; 6-butyl-3,6-dihydro-2,4-dimethyl-2H-pyran	24237-00-1	246-098-0	na	na	NC/1B	na	na	single value	na	na	na	na	na	na	na	na	na	na	na	0.5	na	na	NC/1B	1	0	0	0	1	0	0	0	0	0	0
1,7,7-trimethylbicyclo[4.4.0]dec-3-yl acetate; decahydro-5,5,8a-trimethyl-2-naphthyl acetate; 2-naphthalenol, decahydro-5,5,8a-trimethyl-, acetate; 2-naphthol, decahydro-5,5,8a-trimethyl-, acetate; polywood; 1,7,7-trimethylbicyclo[4.4.0]decan-3-yl acetate	24238-95-7	246-105-7	na	na	na	na	na	na	na	na	na	na	na	na	na	na	na	na	na	na	na	na	na	1	0	0	0	0	1	0	0	0	0	0
butyl glycidyl ether; butyl 2,3-epoxypropyl ether; butylglycidyl ether	2426-08-6	219-376-4	1	1A	1A	concordant	concordant	concordant	na	na	327	327	1	1A	1A	327	1	1A	1A	2	1	1A	1A	1	1	1	0	0	0	0	0	0	0	1
2-heptyltetrahydrofuran; florane	2435-16-7	219-423-9	na	na	NC/1B	na	na	single value	na	na	na	na	na	na	na	na	na	na	na	0.5	na	na	NC/1B	1	0	0	0	1	0	0	0	0	0	0
dihydromyrcene; 3,7-dimethyl-1,6-octadiene; citronellene; 3,7-dimethylocta-1,6-diene	2436-90-0	219-433-3	na	na	NC/1B	na	na	single value	na	na	na	na	na	na	na	na	na	na	na	0.5	na	na	NC/1B	1	0	0	0	1	0	0	0	0	0	0
dodecanenitrile	2437-25-4	219-440-1	na	na	NC/1B	na	na	single value	na	na	na	na	na	na	na	na	na	na	na	0.5	na	na	NC/1B	1	0	0	0	1	0	0	0	0	0	0
amyl vinyl carbinyl acetate; octenyl acetate; 1-octen-3-yl acetate; 1-pentylallyl acetate; oct-1-en-3-yl acetate	2442-10-6	219-474-7	1	1B	1B	single value	single value	consensus	100	100	NC/1B	NC/1B	na	na	NC/1B	1728	1	1B	1B	0.63	na	na	NC/1B	8	2	2	0	6	0	2	0	0	0	0
hexyl propionate; propanoic acid, hexyl ester; hexyl propanoate	2445-76-3	219-495-1	na	na	NC/1B	na	na	single value	na	na	na	na	na	na	na	na	na	na	na	0.5	na	na	NC/1B	1	0	0	0	1	0	0	0	0	0	0
7-methylcoumarin; 7-methyl-2H-1-benzopyran-2-one.	2445-83-2	219-499-3	na	na	NC/1B	na	na	single value	na	na	na	na	na	na	na	na	na	na	na	0.5	na	na	NC/1B	1	0	0	0	1	0	0	0	0	0	0
2-nonenal; 2-nonen-1-al; beta-hexylacrolein, alpha-nonenyl aldehyde; non-2-enal	2463-53-8	219-562-5	na	na	NC/1B	na	na	single value	na	na	na	na	na	na	na	na	na	na	na	0.5	na	na	NC/1B	1	0	0	0	1	0	0	0	0	0	0
2-isobutyl-3-methoxypyrazine; 2-Methoxy-3-isobutylpyrazine; galbasene; LRG 1238	24683-00-9	246-402-1	na	na	na	na	na	na	na	na	na	na	na	na	na	na	na	na	na	na	na	na	na	1	0	0	0	0	1	0	0	0	0	0
citronellyl tiglate; 3,7-dimethyl-6-octenyl 2-methylcrotonate; citronellyl tiglinate; citronellyl trans-2-methyl-2-butenoate; 3,7-dimethyl-6-octenyl trans-2-methyl-2-butenoate; tiglic acid, citronellyl ester; crotonic acid, 2-methyl-, 3,7-dimethyl-6-octenyl ester, (E)-	24717-85-9	246-426-2	na	na	NC/1B	na	na	single value	na	na	na	na	na	na	na	na	na	na	na	0.5	na	na	NC/1B	1	0	0	0	1	0	0	0	0	0	0
phenylethyl 2-methylbutyrate; benzylcarbinyl 2-methylbutyrate; butanoic acid, 2-methyl-, 2-phenylethyl ester; phenethyl 2-methylbutyrate; beta-phenylethyl alpha-methylbutanoate; 2-phenylethyl 2-methylbutanoate	24817-51-4	246-476-5	na	na	NC/1B	na	na	single value	na	na	na	na	na	na	na	na	na	na	na	0.5	na	na	NC/1B	1	0	0	0	1	0	0	0	0	0	0
methyl dihydrojasmonate; cyclopentaneacetic acid, 3-oxo-2-pentyl-, methyl ester; hedione; methyl 3-oxo-2-pentylcyclopentaneacetate; methyl (2-pentyl-3-oxocyclopentyl)acetate; 3-oxo-2-pentylcyclopentaneacetic acid, methyl ester; dihyrojasmonic acid methyl ester; 2-amylcyclopentanoneacetic acid, methyl ester; methyl (2-amyl-3-oxocyclopentyl)acetate; methyldihydrojasmonate; methydihydro-jasmonate; m…	24851-98-7	246-495-9	na	na	NC/1B	na	na	single value	na	na	na	na	na	na	na	na	na	na	na	0.5	na	na	NC/1B	5	0	0	0	5	0	0	0	0	0	0
2-hexenyl acetate; trans-2-hexenyl acetate; 2 hexen-1-yl acetate; hex-2-enyl acetate	2497-18-9	219-680-7	na	na	NC/1B	na	na	single value	na	na	na	na	na	na	na	na	na	na	na	0.5	na	na	NC/1B	1	0	0	0	1	0	0	0	0	0	0
cis-3-hexenyl benzoate; (3Z)-3-hexenyl benzoate; (Z)-hex-3-enyl benzoate	25152-85-6	246-669-4	na	na	NC/1B	na	na	single value	na	na	na	na	na	na	na	na	na	na	na	0.5	na	na	NC/1B	1	0	0	0	1	0	0	0	0	0	0
L-cyclocitronellene formate; alpha,3,3- trimethylcyclohexylmethyl formate; CP formate; aphermate; 1-(3,3-dimethylcyclohexyl)ethyl formate	25225-08-5	246-735-2	na	na	NC/1B	na	na	single value	na	na	na	na	na	na	na	na	na	na	na	0.5	na	na	NC/1B	1	0	0	0	1	0	0	0	0	0	0
D-cyclocitronellene acetate; cyclohexanemethanol, alpha,3,3-trimethyl-, acetate; alpha,3,3-trimethylcyclohexylmethyl acetate	25225-10-9	246-737-3	na	na	NC/1B	na	na	single value	na	na	na	na	na	na	na	na	na	na	na	0.5	na	na	NC/1B	2	0	0	0	2	0	0	0	0	0	0
1-(3,3-dimethylcyclohexyl)ethan-1-one; 1-acetyl-3,3-dimethylcyclohexane; 1-(3,3-dimethylcyclohexyl)ethanone; ethanone, 1-(3,3-dimethylcyclohexyl); dimac (herbac)	25304-14-7	246-799-1	na	na	NC/1B	na	na	single value	na	na	na	na	na	na	na	na	na	na	na	0.5	na	na	NC/1B	2	0	0	0	2	0	0	0	0	0	0
alpha-ionol; 4-(2,6,6-trimethyl-2-cyclohexenyl)-3-buten-2-ol; 4-(2,6,6-trimethyl-2-cyclohexen-1-yl)-3-buten-2-ol	25312-34-9	246-815-7	na	na	NC/1B	na	na	single value	na	na	na	na	na	na	na	na	na	na	na	0.5	na	na	NC/1B	1	0	0	0	1	0	0	0	0	0	0
benzyl acetone; 4-phenylbutan-2-one; methyl phenylethyl ketone; beta-phenylethyl methyl ketone; benzylacetone	2550-26-7	219-847-4	na	na	NC/1B	na	na	single value	na	na	na	na	na	na	na	na	na	na	na	0.5	na	na	NC/1B	3	0	0	0	1	2	0	0	0	0	0
acetaldehyde ethyl phenylethyl acetal; acetaldehyde ethyl 2-phenylethyl acetal; acetaldehyde ethyl phenethyl acetal; benzene, [2-(1-ethoxyethoxy)ethyl]- ethoxyethoxy)ethyl)benzene; hyacinth body; verotyl; [2-(1-ethoxyethoxy)ethyl]benzene; ethyl phenethyl acetal; efetaal; acetal E; phenoxyacetaldehyde diethyl acetal	2556-10-7	219-868-9	na	na	NC/1B	na	na	single value	na	na	na	na	na	na	na	na	na	na	na	0.5	na	na	NC/1B	2	0	0	0	2	0	0	0	0	0	0
amylcyclopentenone; 2-pentyl-2-cyclopentenone; 2-pentylcyclopent-2-en-1-one	25564-22-1	247-104-4	1	1B	1B	concordant	concordant	concordant	100	100	6750	6750	1	1B	1B	6750	1	1B	1B	0.83	1	1B	1B	3	2	2	0	1	0	2	0	0	0	0
2-pentylidenecyclohexanone; 2-pentylidenecyclohexan-1-one	25677-40-1	247-178-8	1	1A	1A	concordant	concordant	concordant	na	na	321	321	1	1A	1A	321	1	1A	1A	2	1	1A	1A	1	1	1	0	0	0	0	0	0	0	1
benzaldehyde propylene glycol acetal; 4-methyl-2-phenyl-1,3-dioxolane; 4-methyl-2-phenyl-m-dioxolane	2568-25-4	219-906-4	na	na	NC/1B	na	na	single value	na	na	na	na	na	na	na	na	na	na	na	0.5	na	na	NC/1B	1	0	0	0	1	0	0	0	0	0	0
lavandulyl acetate; 5-methyl-2-(1-methylethenyl)- 4-hexen-1-ol, 1-acetate; 5-methyl-2-(1-methylethenyl)-hex-4-enyl acetate; 2-isopropenyl-5-methylhex-4-enyl acetate	25905-14-0	247-327-7	na	na	NC/1B	na	na	single value	na	na	na	na	na	na	na	na	na	na	na	0.5	na	na	NC/1B	1	0	0	0	1	0	0	0	0	0	0
1-menthyl phenylacetate; menthyl phenylacetate; (-)-menthyl phenylacetate; [1R-(1α,2β,5α)]-p-menthyl phenylacetate	26171-78-8	247-498-8	na	na	NC/1B	na	na	single value	na	na	na	na	na	na	na	na	na	na	na	0.5	na	na	NC/1B	1	0	0	0	1	0	0	0	0	0	0
L-menthyl acetate; L-p-menth-3-yl acetate	2623-23-6	220-076-0	na	na	NC/1B	na	na	single value	na	na	na	na	na	na	na	na	na	na	na	0.5	na	na	NC/1B	1	0	0	0	1	0	0	0	0	0	0
4-(isopropyl)-1-methylcyclohexyl acetate; 1-acetoxy-p-menthane; cyclohexanol, 1-methyl-4-(1-methylethylo-, acetate; dihydro-beta-terpinyl acetate; (±)-p-menthan-1-ol, acetate; p-menthan-1-ol, acetate	26252-11-9	247-546-8	na	na	NC/1B	na	na	single value	na	na	na	na	na	na	na	na	na	na	na	0.5	na	na	NC/1B	1	0	0	0	1	0	0	0	0	0	0
4'-monobromosalicylanilide; 4'-bromosalicylanilide	2627-77-2	na	1	1A	1A	concordant	concordant	concordant	na	na	78	78	1	1A	1A	78	1	1A	1A	2	1	1A	1A	1	1	1	0	0	0	0	0	0	0	1
hexyl butyrate; n-hexyl n-butanoate	2639-63-6	220-136-6	na	na	NC/1B	na	na	single value	na	na	na	na	na	na	na	na	na	na	na	0.5	na	na	NC/1B	1	0	0	0	1	0	0	0	0	0	0
7,11-dimethyl-4,6,10-dodecatrien-3-one; 2,6-dimethyldodeca-2,6,8-trien-10-one; pseudo methylionone; 7,11-dimethyldodeca-4,6,10-trien-3-one	26651-96-7	247-878-3	1	1B	1B	concordant	concordant	concordant	100	100	2700	2700	1	1B	1B	2700	1	1B	1B	1	1	1B	1B	3	3	3	0	0	0	3	0	0	0	0
methylisothiazolinone; 2-methyl-2H-isothiazol-3-one	2682-20-4	220-239-6	1	1A	1A	concordant	concordant	concordant	100	100	25	25	1	1A	1A	22.5	1	1A	1A	2	1	1A	1A	6	2	2	0	0	4	0	0	0	0	2
o-chlorobenzylidinemalononitrile; 2-chlorobenzalmalononitrile; [(2-chlorophenyl)methylene]malononitrile	2698-41-1	220-278-9	1	1B	1B	concordant	concordant	consensus	100	50	620	620	1	1B	1	POS	1	na	1	1.25	1	1B	1B	3	2	2	0	1	0	0	1	0	0	1
allyl cyclohexylpropionate; allyl 3-cyclopropionate; allyl hexahydrophenylpropionate; allyl 3-cyclohexylpropionate	2705-87-5	220-292-5	na	na	NC/1B	na	na	single value	na	na	na	na	na	na	na	na	na	na	na	0.5	na	na	NC/1B	1	0	0	0	1	0	0	0	0	0	0
isobornyl propionate; exo-1,7,7-trimethylbicyclo[2.2.1]hept-2-yl propionate; bicyclo[2.2.1]heptan-2-ol, 1,7,7-trimethyl-, propanoate, exo-; exo-2-bornyl propionate; exo-2-camphanyl propionate; 1,7,7-trimethylbicyclo[2.2.1]hept-2-yl propionate	2756-56-1	220-410-5	na	na	NC/1B	na	na	single value	na	na	na	na	na	na	na	na	na	na	na	0.5	na	na	NC/1B	1	0	0	0	1	0	0	0	0	0	0
dihydroeugenol; 2-methoxy-4-propylphenol; 4-hydroxy-3-methoxypropylbenzene; 4-propylguaiacol; 1-propyl-3-methoxy-4-hydroxybenzene	2785-87-7	220-499-0	na	na	NC/1B	na	na	single value	na	na	na	na	na	na	na	na	na	na	na	0.5	na	na	NC/1B	1	0	0	0	1	0	0	0	0	0	0
trans-2,cis-6-nonadienol; nonadienol; violet leaf alcohol; cucumber alcohol; 2-trans-6-cis-nonadien-1-ol; (2E,6Z)-nona-2,6-dien-1-ol	28069-72-9	248-816-8	na	na	NC/1B	na	na	single value	na	na	na	na	na	na	na	na	na	na	na	0.5	na	na	NC/1B	1	0	0	0	1	0	0	0	0	0	0
acetaldehyde ethyl cis-3-hexenyl acetal; (Z)-1-Ethoxy-1-(3-hexenyloxy)ethane; ethyl cis-3-hexenyl acetal; cis-3-hexenyl ethyl acetal; (Z)-1-(1-ethoxyethoxy)hex-3-ene	28069-74-1	248-817-3	na	na	NC/1B	na	na	single value	na	na	na	na	na	na	na	na	na	na	na	0.5	na	na	NC/1B	1	0	0	0	1	0	0	0	0	0	0
2-ethyl-4-(2,2,3-trimethyl-3-cyclopenten-1-yl)-2-buten-1-ol; bacdanol; levosandol; sandranol	28219-61-6	248-908-8	na	na	na	na	na	na	na	na	na	na	na	na	na	na	na	na	na	na	na	na	na	3	0	0	0	0	3	0	0	0	0	0
cedrenol; cedr-8(15)-en-9-ol; octahydro-3,8,8-trimethyl-6-methylene-1H-3a,7-methanoazulen-5-ol	28231-03-0	248-917-7	na	na	NC/1B	na	na	single value	na	na	na	na	na	na	na	na	na	na	na	0.5	na	na	NC/1B	2	0	0	0	2	0	0	0	0	0	0
allyl isovalerate; 2-propenyl isovalerate; allyl isovalerianate; usually a mixture of 2-propenyl 3-methylbutyrate, 2-propenyl 2-methylbutyrate and 2-propenyl n-pentanoate	2835-39-4	220-609-7	na	na	NC/1B	na	na	single value	na	na	na	na	na	na	na	na	na	na	na	0.5	na	na	NC/1B	1	0	0	0	1	0	0	0	0	0	0
endo-1,2,3,3-tetramethylbicyclo[2.2.1]heptan-2-ol; bicyclo[2.2.1]heptan-2-ol, 1,2,3,3-tetramethyl-, endo-; 1,2,3,3-Tetramethylbicyclo[2.2.1]heptan-2-ol; Norboranol TM; endo-1,2,3,3-Tetramethylbicyclo[2.2.1]heptan-2-ol	28462-85-3	249-036-0	na	na	NC/1B	na	na	single value	na	na	na	na	na	na	na	na	na	na	na	0.5	na	na	NC/1B	1	0	0	0	1	0	0	0	0	0	0
oxacycloheptadec-10-ene-2-one; ambrettolide; 9-hexadecenoic acid, 16-hydroxy-, o-lactone; D9-isoambrettolic acid, lactone; isoambrettolide; oxacycloheptadec-10-en-2-one	28645-51-4	249-120-7	na	na	na	na	na	na	na	na	na	na	na	na	na	na	na	na	na	na	na	na	na	1	0	0	0	0	1	0	0	0	0	0
dehydrolinalool; dehydro-beta-linalool; 3,7-dimethyloct-6-en-1-yn-3-ol; linalool, dehydro-; beta-linalool, dehydro-; 6-octen-1-yn-3-ol, 3,7-dimethyl-	29171-20-8	249-482-6	na	na	NC/1B	na	na	single value	na	na	na	na	na	na	na	na	na	na	na	0.5	na	na	NC/1B	1	0	0	0	1	0	0	0	0	0	0
n-hexyl ethyl acetoacetate; ethyl-2-hexyl acetoacetate; hexyl acetoacetic ester; ethyl 2-acetyloctanoate	29214-60-6	249-518-0	na	na	NC/1B	na	na	single value	na	na	na	na	na	na	na	na	na	na	na	0.5	na	na	NC/1B	3	0	0	0	3	0	0	0	0	0	0
farnesyl acetate; 3,7,11-trimethyl-2,6,10-dodecatrienyl acetate; 3,7, 11-trimethyldodeca-2,6, 10-trienyl acetate; 3,7,11-trimethyldodeca-2,6,10-trienyl acetate	29548-30-9	249-689-1	na	na	NC/1B	na	na	single value	na	na	na	na	na	na	na	na	na	na	na	0.5	na	na	NC/1B	1	0	0	0	1	0	0	0	0	0	0
cedr-8-ene epoxide; andrane; octahydro-3,6,6,7a-tetramethyl-2H-2a,7-methanoazuleno[5,6-b]oxirene	29597-36-2	249-717-2	na	na	NC/1B	na	na	single value	na	na	na	na	na	na	na	na	na	na	na	0.5	na	na	NC/1B	1	0	0	0	1	0	0	0	0	0	0
ocimene; dimethyloctatriene (mixed isomers)	29714-87-2	249-805-0	na	na	NC/1B	na	na	single value	na	na	na	na	na	na	na	na	na	na	na	0.5	na	na	NC/1B	1	0	0	0	1	0	0	0	0	0	0
beta-methoxy-benzeneethanol; 2-hydroxy-1-methoxy-1-phenylethane; beta-methoxybenzeneethanol; beta-methoxyphenethyl alcohol; 2-methoxy-2-phenylethanol	2979-22-8	221-030-2	na	na	NC/1B	na	na	single value	na	na	na	na	na	na	na	na	na	na	na	0.5	na	na	NC/1B	1	0	0	0	1	0	0	0	0	0	0
8-methoxypsoralen; 9-methoxyfuro[3,2-g]chromen-7-one	298-81-7	206-066-9	NC	NC	NC	concordant	concordant	concordant	na	na	NC	NC	NC	NC	NC	NC	NC	NC	NC	0	NC	NC	NC	1	1	1	1	0	0	0	0	0	0	0
ethylhexyl palmitate; 2-ethylhexyl palmitate; octyl palmitate; palmitic acid, 2-ethylhexyl ester; hexadecanoic acid, 2-ethylhexyl ester	29806-73-3	249-862-1	na	na	NC/1B	na	na	single value	na	na	na	na	na	na	na	na	na	na	na	0.5	na	na	NC/1B	1	0	0	0	1	0	0	0	0	0	0
ethyl 2-ethylhexanoate; ethyl 2-ethylcaproate; ethyl o-ethylcaproate; irotyl	2983-37-1	221-043-3	na	na	NC/1B	na	na	single value	na	na	na	na	na	na	na	na	na	na	na	0.5	na	na	NC/1B	1	0	0	0	1	0	0	0	0	0	0
cyclamen aldehyde dimethyl acetal; alpha-methyl-p-isopropylhydrocinnamic aldehyde dimethyl acetal	29886-96-2	na	na	na	NC/1B	na	na	single value	na	na	na	na	na	na	na	na	na	na	na	0.5	na	na	NC/1B	1	0	0	0	1	0	0	0	0	0	0
phenylacetaldehyde glyceryl acetal; 5-hydroxymethyl-2-benzyl-1,3-dioxolan; 5-hydroxy-2-benzyl-1,3-dioxan; 2-benzyl-4-hyroxymethyl- 1,3-dioxolane; benzeneacetaldehyde, cyclic acetal with glycerol	29895-73-6	249-934-2	na	na	NC/1B	na	na	single value	na	na	na	na	na	na	na	na	na	na	na	0.5	na	na	NC/1B	1	0	0	0	1	0	0	0	0	0	0
4-tricyclodecylidene butanal; dupical; 4-(octahydro-4,7-methano-5H-inden-5-ylidene)-butanal; 4-(tricyclo[5.2.1.02,6]dec-8-ylidene)butyraldehyde	30168-23-1	250-078-7	na	na	NC/1B	na	na	single value	na	na	na	na	na	na	na	na	na	na	na	0.5	na	na	NC/1B	1	0	0	0	1	0	0	0	0	0	0
hydrazine	302-01-2	206-114-9	1	1A	1A	concordant	concordant	concordant	na	na	135	135	1	1A	1A	135	1	1A	1A	2	1	1A	1A	1	1	1	0	0	0	0	0	0	0	1
ethyl trans-2,cis-4-decadienoate; ethyl (2E,4Z)-2,4-decadienoate	3025-30-7	221-178-8	na	na	NC/1B	na	na	single value	na	na	na	na	na	na	na	na	na	na	na	0.5	na	na	NC/1B	1	0	0	0	1	0	0	0	0	0	0
rose oxide levo; laevo-rose oxide; L-rose oxide; (2S,4R)-4-methyl-2-(2-methylprop-1-enyl)oxane; L-2-(2’-Methyl-1’-propenyl)-4-methyltetrahydropyran; (2S-cis)-tetrahydro-4-methyl-2-(2-methyl-1-propenyl)-2H-pyran	3033-23-6	221-217-9	na	na	NC/1B	na	na	single value	na	na	na	na	na	na	na	na	na	na	na	0.5	na	na	NC/1B	2	0	0	0	2	0	0	0	0	0	0
octahydro-4,7-methano-1H-indenemethyl acetate; 4,7-methano-1H-indenemethanol, octahydro-, acetate; vionex acetate (ex Holland); octahydro-1H-4,7-methanoinden-1ylmethyl acetate; TCD-m-acetate; mysore acetate	30772-69-1	250-331-1	na	na	NC/1B	na	na	single value	na	na	na	na	na	na	na	na	na	na	na	0.5	na	na	NC/1B	2	0	0	0	1	1	0	0	0	0	0
cedrenone; [3R-(3alpha,3abeta,7beta,8aalpha)]-1,2,3,7,8,8a-hexahydro-3,6,8,8-tetramethyl-4H-3a,7-methanoazulen-4-one	30960-39-5	250-405-3	na	na	NC/1B	na	na	single value	na	na	na	na	na	na	na	na	na	na	na	0.5	na	na	NC/1B	1	0	0	0	1	0	0	0	0	0	0
1-(p-menthen-6-yl)-1-propanone; nerone; menthenyl ketone	31375-17-4	250-600-3	na	na	NC/1B	na	na	single value	na	na	na	na	na	na	na	na	na	na	na	0.5	na	na	NC/1B	2	0	0	0	1	1	0	0	0	0	0
2-cyclohexyl-1,6-heptadien-3-one; cyclohexyl heptadienone; pharaone; 2-cyclohexylhepta-1,6-dien-3-one	313973-37-4	441-580-9; 639-617-0	na	na	NC/1B	na	na	single value	na	na	na	na	na	na	na	na	na	na	na	0.5	na	na	NC/1B	1	0	0	0	1	0	0	0	0	0	0
2-methyl-2-pentenoic acid; 2-methylpent-2-en-1-oic acid; strawberiff	3142-72-1	221-552-0	na	na	NC/1B	na	na	single value	na	na	na	na	na	na	na	na	na	na	na	0.5	na	na	NC/1B	1	0	0	0	1	0	0	0	0	0	0
dihydro-alpha-ionone; 2-butanone, 4-(2,6,6-trimethyl-2-cyclohexen-1-yl)-; 4-(2,6,6-trimethyl-2-cyclohexen-1-yl)butan-2-one	31499-72-6	250-657-4	na	na	NC/1B	na	na	single value	na	na	na	na	na	na	na	na	na	na	na	0.5	na	na	NC/1B	1	0	0	0	1	0	0	0	0	0	0
cis-3-hexenyl hexanoate; cis-3-hexenyl caproate; (Z)-hex-3-enyl hexanoate	31501-11-8	250-661-6	na	na	NC/1B	na	na	single value	na	na	na	na	na	na	na	na	na	na	na	0.5	na	na	NC/1B	1	0	0	0	1	0	0	0	0	0	0
3-tert-butylcyclohexyl acetate; cyclohexanol, 3-(1,1-dimethylethyl)-, acetate; Cyperate	31846-06-7	250-837-2	na	na	na	na	na	na	na	na	na	na	na	na	na	na	na	na	na	na	na	na	na	1	0	0	0	0	1	0	0	0	0	0
3- and 4-(4-hydroxy-4-methylpentyl)-3-cyclohexene-1-carboxaldehyde; lyral	31906-04-4	250-863-4	na	na	NC/1B	na	na	single value	na	na	na	na	na	na	na	na	na	na	na	0.5	na	na	NC/1B	4	0	0	0	4	0	0	0	0	0	0
1-ethyl-3-methoxytricyclo[2.2.1.02,6]heptane	31996-78-8	608-690-0	na	na	na	na	na	na	na	na	na	na	na	na	na	na	na	na	na	na	na	na	na	1	0	0	0	0	1	0	0	0	0	0
4-tert-butylcyclohexyl acetate; p-tert-butylcyclohexyl acetate; 4-tert-butylhexahydrophenyl acetate; acetic acid, p-tert-butylcyclohexyl ester; p-tertbutylcyclohexyl acetate; Oryclon; PTBCHA (para-tertiary-butyl cyclo hexyl acetate); vertenex	32210-23-4	250-954-9	na	na	NC/1B	na	na	single value	na	na	na	na	na	na	na	na	na	na	na	0.5	na	na	NC/1B	4	0	0	0	4	0	0	0	0	0	0
caryophyllene acetate; 4,11,11-trimethyl-8-methylenebicyclo[7.2.0]undec-3-en-5-yl acetate	32214-91-8	250-960-1	na	na	NC/1B	na	na	single value	na	na	na	na	na	na	na	na	na	na	na	0.5	na	na	NC/1B	1	0	0	0	1	0	0	0	0	0	0
acetyl cedrene; ethanone, 1-(2,3,4,7,8,8a-hexahydro-3,6,8,8-tetramethyl-1H-3a,7-methanoazulen-5-yl)-,[3R-(3a,3ab,7b,8aa)]-; [3R(3alpha,3abeta,7beta,8aalpha)]-1-(2,3,4,7,8,8a-hexahydro-3,6,8,8-tetramethyl-1H-3a,7-methanoazulen-5-yl)ethan-1-one; cedar ketone; methyl cedryl ketone; cedarwood oil, acetylated coeur; cedryl methyl ketone; lixetone; vertofix	32388-55-9	251-020-3	NC	NC	NC	concordant	concordant	concordant	100	100	NC	NC	NC	NC	NC	NC	NC	NC	NC	0.17	NC	NC	NC	3	2	2	2	1	0	0	0	0	0	0
piperonyl acetate; heliotropyl acetate; 3,4-methylene dioxybenzylacetate	326-61-4	206-312-5	na	na	NC/1B	na	na	single value	na	na	na	na	na	na	na	na	na	na	na	0.5	na	na	NC/1B	3	0	0	0	2	1	0	0	0	0	0
ethyl geranate; ethyl (E)-3,7-dimethylocta-2,6-dienoate; (E)-3,7-dimethyl-2,6-octadienoic acid, ethyl ester	32659-21-5	251-144-8	na	na	NC/1B	na	na	single value	na	na	na	na	na	na	na	na	na	na	na	0.5	na	na	NC/1B	1	0	0	0	1	0	0	0	0	0	0
methylheptenol; 6-methyl-6-hepten-2-ol; 6-methylhept-6-en-2-ol; oct-2-en-2-ol	32779-60-5	na	na	na	NC/1B	na	na	single value	na	na	na	na	na	na	na	na	na	na	na	0.5	na	na	NC/1B	1	0	0	0	1	0	0	0	0	0	0
2-mercaptoethylurea	32810-20-1	na	1	1B	1B	concordant	concordant	concordant	na	na	642	642	1	1B	1B	642	1	1B	1B	1	1	1B	1B	1	1	1	0	0	0	1	0	0	0	0
delta-nonalactone; 5-hydroxynonanoic acid lactone; nonanolide-1,5; n-butyl delta-valerolactone; 1,5-nonanolactone	3301-94-8	221-974-5	na	na	NC/1B	na	na	single value	na	na	na	na	na	na	na	na	na	na	na	0.5	na	na	NC/1B	2	0	0	0	2	0	0	0	0	0	0
carvone oxide; carvone epoxide; 1,6-epoxy-p-menth-8-en-2-one; 1-methyl-4-(1-methylvinyl)-7-oxabicyclo(4.1.0)heptan-2-one; carvone oxide/spearmint oil (50/50).	33204-74-9	251-405-6	1	1B	1B	concordant	expert call	consensus	na	na	450	450	1	1A	1	450	1	1A	1	1.13	1	1B	1B	2	1	1	0	1	0	0	0	0	1	0
ethylenediamine dihydrochloride; ethylenediammonium dichloride	333-18-6	206-369-6	1	na	1	concordant	na	concordant	na	na	POS	na	1	na	na	POS	1	na	1	1.5	1	na	1	1	1	0	0	0	0	0	0	1	0	0
capric acid; decanoic acid; decylic acid	334-48-5	206-376-4	na	na	NC/1B	na	na	single value	na	na	na	na	na	na	na	na	na	na	na	0.5	na	na	NC/1B	1	0	0	0	1	0	0	0	0	0	0
cis-3-hexenyl formate; beta,gamma-hexenyl methanoate; (Z)-hex-3-enyl formate	33467-73-1	251-532-7	na	na	NC/1B	na	na	single value	na	na	na	na	na	na	na	na	na	na	na	0.5	na	na	NC/1B	1	0	0	0	1	0	0	0	0	0	0
cis-3-hexenyl propionate; beta,gamma-hexenyl propanoate; (Z)-hex-3-enyl propionate	33467-74-2	251-533-2	na	na	NC/1B	na	na	single value	na	na	na	na	na	na	na	na	na	na	na	0.5	na	na	NC/1B	1	0	0	0	1	0	0	0	0	0	0
isodamascone; 2-buten-1-one, 1-(2,4,4-trimethyl-2-cyclohexen-1-yl)-; isodamascone (standard quality); 1-(2,4,4-trimethyl-2-cyclohexen-1-yl)-2-buten-1-one	33673-71-1	251-632-0	na	na	NC/1B	na	na	single value	na	na	na	na	na	na	na	na	na	na	na	0.5	na	na	NC/1B	1	0	0	0	1	0	0	0	0	0	0
N-methylmercaptoacetamide; N-methyl-2-sulfanylamide	33707-40-3	na	1	1A	1	concordant	concordant	concordant	na	na	419	419	1	1A	1	419	1	1A	1	1.75	1	1A	1	1	1	1	0	0	0	0	0	0	1	0
cysteine; DL-cysteine; 2-amino-3-sulfanylpropanoic acid	3374-22-9	222-160-2	1	1B	1B	concordant	concordant	concordant	na	na	1004	1004	1	1B	1B	1004	1	1B	1B	1	1	1B	1B	1	1	1	0	0	0	1	0	0	0	0
2-mercaptoethane sulfonic acid; 2-mercaptoethanesulphonic acid	3375-50-6	222-167-0	1	1A	1A	concordant	concordant	concordant	na	na	141	141	1	1A	1A	141	1	1A	1A	2	1	1A	1A	1	1	1	0	0	0	0	0	0	0	1
triclosan; 2,4,4'-trichloro-2'-hydroxydiphenylether; trichlosan; Irgasan 3565	3380-34-5	222-182-2	na	na	NC/1B	na	na	single value	na	na	na	na	na	na	na	na	na	na	na	0.5	na	na	NC/1B	7	0	0	0	7	0	0	0	0	0	0
11-oxahexadecanolide; 1,7-dioxacycloheptadecan-8-one; 16-hydroxy-11-oxahexadecanoic acid, omega lactone; 11-oxahexadecan-16-olide; musk R1	3391-83-1	222-225-5	na	na	NC/1B	na	na	single value	na	na	na	na	na	na	na	na	na	na	na	0.5	na	na	NC/1B	1	0	0	0	1	0	0	0	0	0	0
amylvinylcarbinol; 1-octen-3-ol; matsutake alcohol; oct-1-en-3-ol	3391-86-4	222-226-0	na	na	NC/1B	na	na	single value	na	na	na	na	na	na	na	na	na	na	na	0.5	na	na	NC/1B	1	0	0	0	1	0	0	0	0	0	0
2-methyl-4-phenyl-1,3-dioxolane	33941-99-0	251-752-3	na	na	na	na	na	na	na	na	na	na	na	na	na	na	na	na	na	na	na	na	na	1	0	0	0	0	1	0	0	0	0	0
6-isopropyl-2(1H)-octahydronaphthalenone; decatone; 6-isopropyldecalone; octahydro-6-isopropyl-2(1H)-naphthalenone; 3,4,4a,5,6,7,8,8a-octahydro-6-isopropyl-2(1H)naphthalenone; 3,4,4a,5,6,7,8,8a-octahydro-6-isopropylnaphthalene-2(1H)-one	34131-98-1	251-840-1	na	na	NC/1B	na	na	single value	na	na	na	na	na	na	na	na	na	na	na	0.5	na	na	NC/1B	1	0	0	0	1	0	0	0	0	0	0
6-isopropyl-2-decahydronaphthalenol; decahydro-6-isopropyl-2-naphthol; decahydro-6-(1-methylethyl)-2-naphthalenol; decatol; 6-isopropyldecalol	34131-99-2	251-841-7	1	1B	1B	concordant	concordant	concordant	100	100	900	1294	1	1B	1B	900	1	1B	1B	1.17	1	1B	1B	4	3	2	0	0	1	2	0	1	0	0
3,5,5-trimethyl-1-hexanol; 1-hexanol, 3,5,5-trimethyl-; i-nonyl alcohol; nonylol; trimethylhexanol; 3,5,5-trimethylhexanol; 3,5,5-trimethylhexan-1-ol; 3,5,5-trimethylhexyl alcohol	3452-97-9	222-376-7	na	na	NC/1B	na	na	single value	na	na	na	na	na	na	na	na	na	na	na	0.5	na	na	NC/1B	1	0	0	0	1	0	0	0	0	0	0
hexenylcyclopentanone; 2-(2-hexenyl cyclopentanone); cyclopentanone, 2-(2-hexen-1-yl)-	34687-46-2	609-021-5	na	na	NC/1B	na	na	single value	na	na	na	na	na	na	na	na	na	na	na	0.5	na	na	NC/1B	1	0	0	0	1	0	0	0	0	0	0
E- and Z-oxacyclohexadec-12(+13)-en-2-one; cyclopentadecenolide; habanolide; oxacyclohexadec-12-en-2-one, (E)-; oxacyclohexadecen-2-one; a mixture of: (E)-oxacyclohexadec-12-en-2-one; (E)-oxacyclohexadec-13-en-2-one; a) (Z)-oxacyclohexadec-(12)-en-2-one and b) (Z)-oxacyclohexadec-(13)-en-2-one	34902-57-3	422-320-3	na	na	NC/1B	na	na	single value	na	na	na	na	na	na	na	na	na	na	na	0.5	na	na	NC/1B	1	0	0	0	1	0	0	0	0	0	0
ethyl safranate; 2,6,6-trimethyl-2,4-cyclohexadiene-I-carboxylic acid, ethyl ester; ethyl-2,6,6-trimethylcyclohexa2,4-dien-I-carboxylate; ethyl dehydrocyclogeranate	35044-59-8	252-333-8 + 252-334-3 + 252-335-9	na	na	NC/1B	na	na	single value	na	na	na	na	na	na	na	na	na	na	na	0.5	na	na	NC/1B	1	0	0	0	1	0	0	0	0	0	0
2-isopropyl-5-methyl-2-hexene-1-al; isodihydrolavandulyl aldehyde; 2-isopropyl-5-methylhex-2-enal	35158-25-9	252-406-4	na	na	NC/1B	na	na	single value	na	na	na	na	na	na	na	na	na	na	na	0.5	na	na	NC/1B	1	0	0	0	1	0	0	0	0	0	0
pentaerythritol triacrylate; PETA	3524-68-3	222-540-8	1	na	1	concordant	na	concordant	na	na	POS	na	1	na	na	POS	1	na	1	1.5	1	na	1	1	1	0	0	0	0	0	0	1	0	0
N,N-dimethylmercaptoacetamide; N,N-dimethyl-2-sulfanylacetamide	35331-24-9	818-468-7	1	1A	1	concordant	concordant	concordant	na	na	383	383	1	1A	1	383	1	1A	1	1.75	1	1A	1	1	1	1	0	0	0	0	0	0	1	0
phenylethyl methyl ether; methyl phenylethyl ether; methyl phenethyl ether; (2-methoxyethyl)benzene	3558-60-9	222-619-7	na	na	NC/1B	na	na	single value	na	na	na	na	na	na	na	na	na	na	na	0.5	na	na	NC/1B	1	0	0	0	1	0	0	0	0	0	0
dibromodicyanobutane; 2-bromo-2-(bromomethyl)pentanedinitrile; methyldibromo glutaronitrile	35691-65-7	252-681-0	na	na	na	na	na	na	na	na	na	na	na	na	na	na	na	na	na	na	na	na	na	1	0	0	0	0	1	0	0	0	0	0
4-isopropyl-5,5-dimethyl-1,3-dioxane; m-dioxane, 4-isopropyl-5,5-dimeth yl-; 5,5-dimethyl-4-( 1-methylethyl)-1 ,3-dioxane; anthoxan	3583-00-4	222-709-6	na	na	NC/1B	na	na	single value	na	na	na	na	na	na	na	na	na	na	na	0.5	na	na	NC/1B	1	0	0	0	1	0	0	0	0	0	0
cis-3-hexenyl valerate; cis-3-hexenyl pentanoate; valeric acid, 3-hexenyl ester, (Z); (Z)-hex-3-enyl valerate	35852-46-1	252-761-5	na	na	NC/1B	na	na	single value	na	na	na	na	na	na	na	na	na	na	na	0.5	na	na	NC/1B	1	0	0	0	1	0	0	0	0	0	0
acetyl carene; car-2-en-4-yl methyl ketone; ethanone, 1-(4,7,7-trimethylbicyclo[4.1.0]hept-4-en-3-yl)-; 1-(4,7,7-trimethylbicyclo[4.1.0]hept-4-en-3-yl)ethanone; carenko	3608-11-5	222-771-4; 263-574-3	na	na	NC/1B	na	na	single value	na	na	na	na	na	na	na	na	na	na	na	0.5	na	na	NC/1B	2	0	0	0	2	0	0	0	0	0	0
methoxycitronellal; 3,7-dimethyl-7-methoxy-1-octanal; hydroxycitronellal methyl ether; 7-methoxy-3,7-dimethyloctanal	3613-30-7	222-784-5	na	na	NC/1B	na	na	single value	na	na	na	na	na	na	na	na	na	na	na	0.5	na	na	NC/1B	1	0	0	0	1	0	0	0	0	0	0
3,3,5,5-tetramethyl-4-ethoxyvinylcyclohexanone; 4-(1-ethoxyethenyl)-3,3,5,5-tetramethylcyclohexanone; kephalis; 4-(1-ethoxyvinyl)-3,3,5,5-tetramethylcyclohexanone	36306-87-3	252-961-2	na	na	NC/1B	na	na	single value	na	na	na	na	na	na	na	na	na	na	na	0.5	na	na	NC/1B	1	0	0	0	1	0	0	0	0	0	0
cetyl alcohol; alcohol C-16; hexadecan-1-ol; n-hexadecyl alcohol	36653-82-4	253-149-0	na	na	NC/1B	na	na	single value	na	na	na	na	na	na	na	na	na	na	na	0.5	na	na	NC/1B	1	0	0	0	1	0	0	0	0	0	0
alcohol C-10; 1-decanol; n-decyl alcohol; decan-1-ol; decanol	36729-58-5	253-173-1	na	na	NC/1B	na	na	single value	na	na	na	na	na	na	na	na	na	na	na	0.5	na	na	NC/1B	1	0	0	0	1	0	0	0	0	0	0
cis-3-hexenyl acetate; cis-3-hexen-1-yl acetate; (Z)-hey-3-enyl acetate	3681-71-8	222-960-1	na	na	NC/1B	na	na	single value	na	na	na	na	na	na	na	na	na	na	na	0.5	na	na	NC/1B	1	0	0	0	1	0	0	0	0	0	0
phenylethyl methacrylate; phenyl methacrylate; phenylethyl 2-methyl-2-propenoate; 2-methyl-2-propenoic acid methyl ester	3683-12-3	222-969-0	na	na	NC/1B	na	na	single value	na	na	na	na	na	na	na	na	na	na	na	0.5	na	na	NC/1B	2	0	0	0	2	0	0	0	0	0	0
1-acetoxy-1-ethynyl-2-sec-butylcyclohexane; ambrate; 1-ethynyl-2-(1-methylpropyl)cyclohexyl acetate	37172-05-7	253-378-6	na	na	NC/1B	na	na	single value	na	na	na	na	na	na	na	na	na	na	na	0.5	na	na	NC/1B	1	0	0	0	1	0	0	0	0	0	0
methyl hexyl oxo cyclopentanone carboxylate; dihydro isojasmonate; jasmopol; methyl 2-hexyl-3-oxocyclopentanecarboxylate; cyclopentanecarboxylic acid, 2-hexyl-3-oxo-, methyl ester; dihydrojasmonate	37172-53-5	253-379-1	na	na	NC/1B	na	na	single value	na	na	na	na	na	na	na	na	na	na	na	0.5	na	na	NC/1B	1	0	0	0	1	0	0	0	0	0	0
3-methyl-5-propyl-2-cyclohexen-1-one; 3-methyl-5-propylcyclohex-2-enone; celery ketone	3720-16-9	223-069-0	1	1B	1B	concordant	concordant	concordant	100	100	2025	2025	1	1B	1B	1350	1	1B	1B	0.83	1	1B	1B	3	2	2	0	1	0	2	0	0	0	0
1-methylcyclododecyl methyl ether; 1-methoxy-1-methyl-cyclododecane; 1-methoxy-1-methylcyclododecane	37514-30-0	253-534-3	na	na	NC/1B	na	na	single value	na	na	na	na	na	na	na	na	na	na	na	0.5	na	na	NC/1B	1	0	0	0	1	0	0	0	0	0	0
benzyl trans-2-methyl-2-butenoate; benzylo-methylcrotonate; benzyl 2-methylcrotonate; benzyl tiglate	37526-88-8	253-544-8	na	na	NC/1B	na	na	single value	na	na	na	na	na	na	na	na	na	na	na	0.5	na	na	NC/1B	1	0	0	0	1	0	0	0	0	0	0
5-cyclohexadecen-1-one; cyclohexadec-5-en-1one yoray-musk; velvione; musk amberol; ambrettone; 5-cyclohexadecanone; musk TM-II	37609-25-9	253-568-9	na	na	na	na	na	na	na	na	na	na	na	na	na	na	na	na	na	na	na	na	na	1	0	0	0	0	1	0	0	0	0	0
isohexenyl cyclohexenyl carboxaldehyde; 4-(4-methyl-3-penten-1-yl)-3-cyclohexene-1-carboxaldehyde; myrac aldehyde	37677-14-8	253-617-4	na	na	NC/1B	na	na	single value	na	na	na	na	na	na	na	na	na	na	na	0.5	na	na	NC/1B	1	0	0	0	1	0	0	0	0	0	0
anisylidene acetone; methyl-p-methoxycinnamylketone; 4-(p-methoxyphenyl)-3-buten-2-one; trans-4-(p-Methoxyphenyl)-3-buten-2-one	3815-30-3	624-386-0	1	1B	1B	concordant	concordant	concordant	na	na	648	648	1	1B	1B	648	1	1B	1B	1	1	1B	1B	1	1	1	0	0	0	1	0	0	0	0
oxacyclohexadecane-2,13-dione; 12-ketapentadecanolide; 12-oxo-15-pentadecanolide; 12-oxopentadecanolide; 12-ketapentadecanolide 1; CPD-Keton; cetolide	38223-29-9	405-830-0; 639-108-3	na	na	NC/1B	na	na	single value	na	na	na	na	na	na	na	na	na	na	na	0.5	na	na	NC/1B	1	0	0	0	1	0	0	0	0	0	0
methyl heptenyl acetate; 1,5-dimethylhex-5-enyl acetate; 6-methyl-6-hepten-2-yl acetate	38228-51-2	253-840-7	na	na	NC/1B	na	na	single value	na	na	na	na	na	na	na	na	na	na	na	0.5	na	na	NC/1B	1	0	0	0	1	0	0	0	0	0	0
5-methyl-3-butyltetrahydropyran-4-yl acetate; 3-butyltetrahydro-5-methyl-2H-pyran-4-yl acetate	38285-49-3	253-863-2	na	na	NC/1B	na	na	single value	na	na	na	na	na	na	na	na	na	na	na	0.5	na	na	NC/1B	1	0	0	0	1	0	0	0	0	0	0
acetylbutyryl; 2,3-hexanedione; methyl propyl diketone; hexane-2,3-dione	3848-24-6	223-350-8	na	na	NC/1B	na	na	single value	na	na	na	na	na	na	na	na	na	na	na	0.5	na	na	NC/1B	1	0	0	0	1	0	0	0	0	0	0
3-propylbicyclo[2.2.1]hept-5-ene-2-carboxaldehyde; chrysanthal; 2,5-methylene-6-propyl-3-cyclohexenecarboxaldehyde	39067-39-5	254-268-0	na	na	NC/1B	na	na	single value	na	na	na	na	na	na	na	na	na	na	na	0.5	na	na	NC/1B	1	0	0	0	1	0	0	0	0	0	0
2-decen-1-al; decen-2-al; 2-decenal; decenaldehyde	3913-81-3	223-474-2	na	na	NC/1B	na	na	single value	na	na	na	na	na	na	na	na	na	na	na	0.5	na	na	NC/1B	1	0	0	0	1	0	0	0	0	0	0
neryl isovalerate; 3,7-dimethyl-2-cis-6-octadien-1-yl isovalerate; neryl isovalerianate; neryl beta-methyl butyrate	3915-83-1	223-478-4	na	na	NC/1B	na	na	single value	na	na	na	na	na	na	na	na	na	na	na	0.5	na	na	NC/1B	2	0	0	0	2	0	0	0	0	0	0
imidazolinyl urea; imidurea; N,N''-methylenebis[N'-[3-(hydroxymethyl)-2,5-dioxoimidazolidin-4-yl]urea]	39236-46-9	254-372-6	1	1B	1B	concordant	concordant	consensus	na	na	1250	1250	1	1B	1B	1250	1	1B	1B	0.75	na	na	NC/1B	2	1	1	0	1	0	1	0	0	0	0
alpha-isodamascone; 2-buten-1-one, 1-(2,4,4-trimethyl-2-cyclohexen-1-yl)-, (2E)-; 2-buten-1-one, 1-(2,4,4-trimethyl-2cyclohexen-1-yl)-, (E)-; (E)-1-(2,4,4-trimethyl-2-cyclohexen-1-yl)-2-buten-1-one	39872-57-6	254-663-8	1	na	1	concordant	na	concordant	na	na	POS	na	1	na	na	POS	1	na	1	1.5	1	na	1	2	1	0	0	0	1	0	0	1	0	0
cedryl formate; cedrol formate; [3R-(3α,3aβ,6α,7β,8aα)]-octahydro-3,6,8,8-tetramethyl-1H-3a,7-methanoazulen-6-yl formate	39900-38-4	254-693-1	na	na	NC/1B	na	na	single value	na	na	na	na	na	na	na	na	na	na	na	0.5	na	na	NC/1B	1	0	0	0	1	0	0	0	0	0	0
3,7-dimethyloctanenitrile	40188-41-8	403-620-3; 609-792-8	na	na	na	na	na	na	na	na	na	na	na	na	na	na	na	na	na	na	na	na	na	1	0	0	0	0	1	0	0	0	0	0
geranyl ethyl ether; ethyl geranyl ether; 1-ethoxy-3,7-dimethyl-2,6-octadiene; 1-ethoxy-3,7-dimethylocta-2,6-diene	40267-72-9	254-867-7	na	na	NC/1B	na	na	single value	na	na	na	na	na	na	na	na	na	na	na	0.5	na	na	NC/1B	1	0	0	0	1	0	0	0	0	0	0
7-nonen-2-ol, 4,8-dimethyl; 4,8-dimethylnon-7-en-2-ol; homocitronellol; non-7-en-2-ol	40596-76-7	254-994-8	na	na	na	na	na	na	na	na	na	na	na	na	na	na	na	na	na	na	na	na	na	1	0	0	0	0	1	0	0	0	0	0
6,7-dihydrogeraniol; 3,7-dimethyl-2-octen- 1-ol	40607-48-5	254-999-5	1	1B	1B	concordant	concordant	concordant	100	100	2325	2325	1	1B	1B	2325	1	1B	1B	1	1	1B	1B	3	3	3	0	0	0	3	0	0	0	0
2-methyl-4-phenylbutyraldehyde; benzenebutanal, alpha-methyl-; 2-methyl-4-phenylbutanal; Otropal	40654-82-8	255-022-5	na	na	NC/1B	na	na	single value	na	na	na	na	na	na	na	na	na	na	na	0.5	na	na	NC/1B	1	0	0	0	1	0	0	0	0	0	0
2-isopropyl-5-methyl-2-hexene-1-ol; isodihydrolavandulol; 2-isopropyl-5-methylhex-2-en-1-ol	40853-53-0	255-111-9	na	na	NC/1B	na	na	single value	na	na	na	na	na	na	na	na	na	na	na	0.5	na	na	NC/1B	1	0	0	0	1	0	0	0	0	0	0
2-isopropyl-5-methyl-2-hexene-1-yl acetate; isodihydrolavandulyl acetate; 2-isopropyl-5-methylhex-2-enyl acetate	40853-56-3	255-114-5	na	na	NC/1B	na	na	single value	na	na	na	na	na	na	na	na	na	na	na	0.5	na	na	NC/1B	1	0	0	0	1	0	0	0	0	0	0
methyl heptenone; 6-methyl-5-hepten-2-one	409-02-9	206-990-2	na	na	NC/1B	na	na	single value	na	na	na	na	na	na	na	na	na	na	na	0.5	na	na	NC/1B	1	0	0	0	1	0	0	0	0	0	0
acetaldehyde ethyl linalyl acetal; elintaal; 1-ethoxy-1-linalyloxethane; ethyl linalyl acetal; 3-(1-ethoxyethoxy)-3,7-dimethylocta-1,6-diene	40910-49-4	255-138-6	na	na	NC/1B	na	na	single value	na	na	na	na	na	na	na	na	na	na	na	0.5	na	na	NC/1B	1	0	0	0	1	0	0	0	0	0	0
pentylcyclopentanonepropanone; 3-(2-oxopropyl)-2-pentylcyclopentanone; magnolione; 3-(2-oxopropyl)-2-pentylcyclopentan-1-one	40942-73-2	255-149-6	na	na	NC/1B	na	na	single value	na	na	na	na	na	na	na	na	na	na	na	0.5	na	na	NC/1B	1	0	0	0	1	0	0	0	0	0	0
ethyl citral; 3,7-dimethyl-2,6-nonadien-1-al; 3,7-dimethylnona-2,6-dienal	41448-29-7	255-368-7	na	na	NC/1B	na	na	single value	na	na	na	na	na	na	na	na	na	na	na	0.5	na	na	NC/1B	1	0	0	0	1	0	0	0	0	0	0
cis-3-hexenyl isobutyrate; beta,gamma-hexenyl isobutanoate; (Z)-hex-3-enyl isobutyrate	41519-23-7	255-424-0	na	na	NC/1B	na	na	single value	na	na	na	na	na	na	na	na	na	na	na	0.5	na	na	NC/1B	1	0	0	0	1	0	0	0	0	0	0
tetrahydromuguol; 3,7 & 2,6-dimethyl-2-octenol; 3,7-dimethylocten-2-ol; tetrahydro allo-ocimenol	41678-36-8	255-492-1	na	na	NC/1B	na	na	single value	na	na	na	na	na	na	na	na	na	na	na	0.5	na	na	NC/1B	1	0	0	0	1	0	0	0	0	0	0
anethole; p-propenylphenyl methyl ether; p-propenylanisole; (E)-anethole	4180-23-8	224-052-0	na	na	NC/1B	na	na	single value	na	na	na	na	na	na	na	na	na	na	na	0.5	na	na	NC/1B	1	0	0	0	1	0	0	0	0	0	0
3,4,4a,5,8,8a-hexahydro-3′,7-dimethylspiro[1,4-methanonaphthalene-2(1H), 2′-oxirane]; 3,4,4a,5,8,8a-hexahydro-3',7'-dimethylspiro[1,4-methanonaphthalene-2(1H),2'-oxirane]; Rhubofix	41816-03-9	255-560-0	na	na	na	na	na	na	na	na	na	na	na	na	na	na	na	na	na	na	na	na	na	2	0	0	0	0	2	0	0	0	0	0
3,7-dimethyl-7-methoxyoctan-2-ol; osirol; osyrol; 7-methoxy-3,7-dimethyl-2-octanol	41890-92-0	255-574-7	na	na	NC/1B	na	na	single value	na	na	na	na	na	na	na	na	na	na	na	0.5	na	na	NC/1B	1	0	0	0	1	0	0	0	0	0	0
allyl caprylate; allyl octanoate	4230-97-1	224-184-9	na	na	NC/1B	na	na	single value	na	na	na	na	na	na	na	na	na	na	na	0.5	na	na	NC/1B	1	0	0	0	1	0	0	0	0	0	0
1-(3,3-dimethylbicyclo[2.2.1]hept-2-yl)ethane-1-one; 1-(3,3-dimethylbicyclo[2.2.1]hept-2-yl)ethanone; ethanone, 1-(3,3-dimethylbicyclo[2.2.1]hept-2-yl)-; Camek DH	42370-07-0	255-779-1	na	na	NC/1B	na	na	single value	na	na	na	na	na	na	na	na	na	na	na	0.5	na	na	NC/1B	2	0	0	0	2	0	0	0	0	0	0
cis-3-hexenyl phenylacetate; beta,gamma-hexenyl alpha-toluate; (Z)-hex-3-enyl phenylacetate	42436-07-7	255-826-6	na	na	NC/1B	na	na	single value	na	na	na	na	na	na	na	na	na	na	na	0.5	na	na	NC/1B	1	0	0	0	1	0	0	0	0	0	0
formaldehyde cyclododecyl methyl acetal; boisambrene; (methoxymethoxy)cyclododecane	42604-12-6	255-908-1	na	na	NC/1B	na	na	single value	na	na	na	na	na	na	na	na	na	na	na	0.5	na	na	NC/1B	2	0	0	0	2	0	0	0	0	0	0
2-hydroxy-alpha,alpha,4-trimethylcyclohexanemethanol; geranodyle; p-Menthane-3,8-diol; cyclohexanemethanol,2-hydroxy-alpha,alpha,4-trimethyl; 2-(2'hydroxypropan-2'-yl)-5-methylcyclohexanol; 2-(1-hydroxy-1-methylethyl)-5-methylcyclohexanol; citriodiol	42822-86-6	255-953-7	na	na	NC/1B	na	na	single value	na	na	na	na	na	na	na	na	na	na	na	0.5	na	na	NC/1B	1	0	0	0	1	0	0	0	0	0	0
alpha-1-(2,6,6-trimethyl-2-cyclohexen-1-yl)-2-buten-1-one; alpha-damascone	43052-87-5	245-845-8 + 246-430-4 + 620-558-4	1	1B	1B	concordant	single value	consensus	na	na	POS	na	1	na	na	POS	1	na	1	1	1	1B	1B	5	1	0	0	1	3	0	0	1	0	0
diacetyl; biacetyl; 2,3-diketobutane; 2,3-butanedione; butanedione	431-03-8	207-069-8	na	na	NC/1B	na	na	single value	na	na	na	na	na	na	na	na	na	na	na	0.5	na	na	NC/1B	1	0	0	0	1	0	0	0	0	0	0
2-(3-heptyl)-1,3-dioxolane; 2-(1-ethylpentyl)-1,3-dioxolane; firmaflor; greenoxane; heptyl dioxolane; syvertal	4359-47-1	224-436-8	na	na	NC/1B	na	na	single value	na	na	na	na	na	na	na	na	na	na	na	0.5	na	na	NC/1B	1	0	0	0	1	0	0	0	0	0	0
cinnamic aldehyde dimethyl acetal; 3-phenyl-2-propenal dimethyl acetal	4364-06-1	224-454-6	1	1B	1B	concordant	concordant	consensus	na	na	1080	1080	1	1B	1B	1080	1	1B	1B	0.75	na	na	NC/1B	2	1	1	0	1	0	1	0	0	0	0
p-isopropyl phenylacetaldehyde; cuminic acetaldehyde; 4-isopropyl phenylacetaldehyde; cumyl acetaldehyde; p-cymene-7-carboxaldehyde; 4-isopropylphenylacetaldehyde	4395-92-0	224-522-5	na	na	NC/1B	na	na	single value	na	na	na	na	na	na	na	na	na	na	na	0.5	na	na	NC/1B	1	0	0	0	1	0	0	0	0	0	0
octahydrocoumarin; bicyclononalactone; octahydro-1-benzopyran-2-one; octahydro-2H-1-benzopyran-2-one	4430-31-3	224-623-4	na	na	NC/1B	na	na	single value	na	na	na	na	na	na	na	na	na	na	na	0.5	na	na	NC/1B	1	0	0	0	1	0	0	0	0	0	0
tetrahydro-pseudo-ionone; citronellylacetone; dihydrogeranylacetone; 6,10-dimethyl-9-undecen-2-one; 3,4,5,6-tetrahydropseudoionone	4433-36-7	224-634-4	1	1B	1B	concordant	concordant	consensus	100	100	5400	5400	1	1B	1B	5400	1	1B	1B	0.75	na	na	NC/1B	4	2	2	0	2	0	2	0	0	0	0
cyclohexylethyl alcohol; 2-cyclohexylethanol; hexahydrophenylethyl alcohol	4442-79-9	224-672-1	na	na	NC/1B	na	na	single value	na	na	na	na	na	na	na	na	na	na	na	0.5	na	na	NC/1B	1	0	0	0	1	0	0	0	0	0	0
N-(2-mercaptoethyl)morpholine; morpholin-4-ylethylthiol	4542-46-5	224-893-3	1	1B	1B	concordant	concordant	concordant	na	na	787	787	1	1B	1B	787	1	1B	1B	1	1	1B	1B	1	1	1	0	0	0	1	0	0	0	0
neoarsphenamine	457-60-3	207-273-7	1	1A	1	concordant	concordant	concordant	na	na	388	388	1	1A	1	388	1	1A	1	1.75	1	1A	1	1	1	1	0	0	0	0	0	0	1	0
geranic acid; 3,7-dimethyl-2,6(and 2,7)-octadienoic acid; 2,6-octadienoic acid, 3,7-dimethyl-; (E2),6-octadienoic acid, 3,7-dimethyl-; 3,7-dimethyl-2,6-octadienoic acid, (E)-; 3,7-dimethylocta2,6-dienoic acid	459-80-3	207-299-9	na	na	NC/1B	na	na	single value	na	na	na	na	na	na	na	na	na	na	na	0.5	na	na	NC/1B	1	0	0	0	1	0	0	0	0	0	0
farnesol; 2,6,10-dodecatrien-1-ol, 3,7,11-trimethyl-; farnesyl alcohol; trimethyl dodecatrienol; 3,7,11-trimethyl- 2,6,10-dodecatrien-1-ol	4602-84-0	225-004-1	1	1B	1B	single value	single value	consensus	100	100	NC/1B	NC/1B	na	na	NC/1B	1688	1	1B	1B	0.68	na	na	NC/1B	14	5	5	0	9	0	5	0	0	0	0
p-isopropylcyclohexanol; 4-isopropylcyclohexanol	4621-04-9	225-035-0	na	na	NC/1B	na	na	single value	na	na	na	na	na	na	na	na	na	na	na	0.5	na	na	NC/1B	4	0	0	0	3	1	0	0	0	0	0
trans-8-(1-methylethyl)-1-oxaspiro[4.5]decan-2-one; 8-isopropyl-1-oxaspiro(4,5)decan-2-one (E) (major component)	4625-90-5	639-082-3	na	na	na	na	na	na	na	na	na	na	na	na	na	na	na	na	na	na	na	na	na	1	0	0	0	0	1	0	0	0	0	0
valencene; (1R-(1alpha,7beta,8alpha)-1 ,2,3,5,6,7,8,8a-octahydro-1 ,8a-dimethyl-7-(1-methylvinyl)naphthalene; 4betaH,5alphaEremophila-1 (10),11-diene; 4alpha, 10alpha-dimethyl-6beta-isopropyl-delta1,9-octalin; valencen; [1R-(1α,7β,8α)]-1,2,3,5,6,7,8,8a-octahydro-1,8a-dimethyl-7-(1-methylvinyl)naphthalene	4630-07-3	225-047-6	na	na	NC/1B	na	na	single value	na	na	na	na	na	na	na	na	na	na	na	0.5	na	na	NC/1B	1	0	0	0	1	0	0	0	0	0	0
L-borneol; L-2-bornanol; 1-bornyl alcohol; L-2-camphanol; (1S-endo)-1,7,7-trimethylbicyclo[2.2.1]heptan-2-ol	464-45-9	207-353-1	na	na	NC/1B	na	na	single value	na	na	na	na	na	na	na	na	na	na	na	0.5	na	na	NC/1B	3	0	0	0	3	0	0	0	0	0	0
camphor USP; d-camphor; d-2-bornanone; d-2-camphanone; (+)-bornan-2-one	464-49-3	207-355-2	na	na	NC/1B	na	na	single value	na	na	na	na	na	na	na	na	na	na	na	0.5	na	na	NC/1B	1	0	0	0	1	0	0	0	0	0	0
nootkatone; [4R-(4alpha,4a alpha,6beta)]-4,4a,5,6,7,8-hexahydro-4,4a-dimethyl-6-(1-methylvinyl)naphthalen-2(3H)-one; 4betaH,5alpha-eremophila-1 (10), 11-dien-2-one; 5,6-dimethyl-8-isopropenylbicyclo(4.4.0)dec-I-en-3-one; 4a,5-dimethyl-I ,2,3,4,4a,5,6,7-octahydro-7-keto- 3-isopropenylnaphthalene; 4,4a,5,6,7,8-hexahydro-6-isopropenyl-4,4a-dimethyl-2(3H)-naphthalenone; [4R-(4α,4aα,6β)]-4,4a,5,6,7,8-…	4674-50-4	225-124-4	1	1B	1B	concordant	concordant	concordant	100	100	6750	6750	1	1B	1B	4500	1	1B	1B	0.83	1	1B	1B	3	2	2	0	1	0	2	0	0	0	0
alpha-cedrene; [3R-(3alpha,3abeta,7beta,8aalpha)]-2,3,4,7,8,8a-hexahydro-3,6,8,8-tetramethyl-1H-3a,7-methanoazulene	469-61-4	207-418-4	na	na	NC/1B	na	na	single value	na	na	na	na	na	na	na	na	na	na	na	0.5	na	na	NC/1B	1	0	0	0	1	0	0	0	0	0	0
2-mercaptopropionamide; 2-sulfanylpropionamide	4695-29-8	na	1	1A	1A	concordant	concordant	concordant	na	na	110	110	1	1A	1A	110	1	1A	1A	2	1	1A	1A	1	1	1	0	0	0	0	0	0	0	1
1,4-cineole; 1,4-epoxy-p-menthane; isocineole; 1-methyl-4-(1-methylethyl)-7-oxabicyclo[2.2.1]heptane	470-67-7	207-428-9	na	na	NC/1B	na	na	single value	na	na	na	na	na	na	na	na	na	na	na	0.5	na	na	NC/1B	1	0	0	0	1	0	0	0	0	0	0
eucalyptol; 1,8-cineole; 1,8-oxido-p-menthane; 1,8-epoxy-o-menthane	470-82-6	207-431-5	na	na	NC/1B	na	na	single value	na	na	na	na	na	na	na	na	na	na	na	0.5	na	na	NC/1B	1	0	0	0	1	0	0	0	0	0	0
allyl cyclohexylacetate; allyl cyclohexaneacetate	4728-82-9	225-230-0	na	na	NC/1B	na	na	single value	na	na	na	na	na	na	na	na	na	na	na	0.5	na	na	NC/1B	1	0	0	0	1	0	0	0	0	0	0
longifolene; (+)-longifolene	475-20-7	207-491-2	na	na	NC/1B	na	na	single value	na	na	na	na	na	na	na	na	na	na	na	0.5	na	na	NC/1B	2	0	0	0	2	0	0	0	0	0	0
cyclamen alcohol; alpha-methyl-p-isopropylhydrocinnamic alcohol; 2-methyl-3-cumenylpropanol; 3-(p-cumenyl)-2-methylpropanol	4756-19-8	225-289-2	1	1B	1B	concordant	concordant	concordant	100	100	3240	3240	1	1B	1B	3240	1	1B	1B	1	1	1B	1B	2	2	2	0	0	0	2	0	0	0	0
2-pentylcyclopentan-1-one; 2-n-amylcyclopentanone; cyclopentanone, 2-pentyl-; delphone; 2-pentylcyclopentanone; quintone	4819-67-4	225-392-2	na	na	na	na	na	na	na	na	na	na	na	na	na	na	na	na	na	na	na	na	na	1	0	0	0	0	1	0	0	0	0	0
2-dodecenal; beta-octyl acrolein; dodec-2-en-1-al; dodec-2-enal	4826-62-4	225-402-5	na	na	NC/1B	na	na	single value	na	na	na	na	na	na	na	na	na	na	na	0.5	na	na	NC/1B	1	0	0	0	1	0	0	0	0	0	0
cis-jasmone; 3-methyl-2-(cis-2-penten-1-yl)-2-cyclopenten-1-one; 2-cyclopenten-1-one, 3-methyl-2-(2Z)-2-pentenyl-; (Z)-3-methyl-2-(2-pentenyl)-2-cyclopenten-1-one; 3-methyl-2-(2-pentenyl)-2-cyclopenten-1-one; 3-methyl-2-(2-cis-pentenyl)-2-cyclopenten-1-one; 3-methyl-2-pent-2-enylcyclopent-2-enone	488-10-8	207-668-4	na	na	NC/1B	na	na	single value	na	na	na	na	na	na	na	na	na	na	na	0.5	na	na	NC/1B	2	0	0	0	2	0	0	0	0	0	0
cis-jasmone; 3-methyl-2-(cis-2-penten-1-yl)-2-cyclopenten-1-one; 2-cyclopenten-1-one, 3-methyl-2-(2Z)-2-pentenyl-; (Z)-3-methyl-2-(2-pentenyl)-2-cyclopenten-1-one; 3-methyl-2-(2-pentenyl)-2-cyclopenten-1-one; 3-methyl-2-(2-cis-pentenyl)-2-cyclopenten-1-one; 3-methyl-2-pent-2-enylcyclopent-2-enone	488–10-8	207–668-4	na	na	NC/1B	na	na	single value	na	na	na	na	na	na	na	na	na	na	na	0.5	na	na	NC/1B	2	0	0	0	1	1	0	0	0	0	0
isomenthone	491-07-6	207-727-4	na	na	NC/1B	na	na	single value	na	na	na	na	na	na	na	na	na	na	na	0.5	na	na	NC/1B	1	0	0	0	1	0	0	0	0	0	0
cyclohexyl methyl pentanone; 4-cyclohexyl-4-methyl-2-pentanone; 4-cyclohexyl-4-methylpentan-2-one; 1-(2-methyl-4-oxopentyl)-2cyclohexane; 2-pentanone, 4-cyclohexyl-4-methyl-; vetinal; vetival; vetivertone	4927-39-3	225-562-6	na	na	NC/1B	na	na	single value	na	na	na	na	na	na	na	na	na	na	na	0.5	na	na	NC/1B	1	0	0	0	1	0	0	0	0	0	0
ethyl maltol; 3-hydroxy-2-ethyl-4-pyrone; 2-ethyl-3-hydroxy-4-pyrone	4940-11-8	225-582-5	na	na	NC/1B	na	na	single value	na	na	na	na	na	na	na	na	na	na	na	0.5	na	na	NC/1B	1	0	0	0	1	0	0	0	0	0	0
cis-2-pinanol; alpha-2-pinan-ol; (1alpha,2alpha,5alpha)-2,2,6-trimethylbicyclo[3.1.1]heptan-2-ol	4948-28-1	225-591-4	na	na	NC/1B	na	na	single value	na	na	na	na	na	na	na	na	na	na	na	0.5	na	na	NC/1B	1	0	0	0	1	0	0	0	0	0	0
2-isopropenyl-5-methyl-4-hexen-1-ol; 4-Hexen-1-ol, 2-isopropenyl-5-methyl-, (-)-; lavandulol; (R)-5-methyi-2-(1-methylethenyl)-4-hexen-l-ol; 4-Hexen-1-ol, 5-methyl-2-(1-methylethenyl)-, (2R)-; (2R)-5-methyl-2-(1-methylethenyl)-4-hexen-1-ol	498-16-8	610-483-5	na	na	NC/1B	na	na	single value	na	na	na	na	na	na	na	na	na	na	na	0.5	na	na	NC/1B	1	0	0	0	1	0	0	0	0	0	0
dihydro-alpha-terpineol; p-menthan-8-ol; 1-methyl-4-isopropylcyclohexane-8-ol; alpha,alpha,4-trimethylcyclohexanemethanol	498-81-7	207-871-8	na	na	NC/1B	na	na	single value	na	na	na	na	na	na	na	na	na	na	na	0.5	na	na	NC/1B	1	0	0	0	1	0	0	0	0	0	0
carvacrol; 2-p-cymenol; 2-methyl-5-isopropylphenol; 2-hydroxy-p-cymene	499-75-2	207-889-6	na	na	NC/1B	na	na	single value	na	na	na	na	na	na	na	na	na	na	na	0.5	na	na	NC/1B	1	0	0	0	1	0	0	0	0	0	0
formalin; formaldehyde	50-00-0	200-001-8	1	1A	1A	concordant	concordant	concordant	100	100	172	172	1	1A	1A	172	1	1A	1A	2	1	1A	1A	6	5	5	0	0	1	0	0	0	0	5
hydrocortisone	50-23-7	200-020-1	NC	NC	NC	concordant	concordant	concordant	na	na	NC	NC	NC	NC	NC	NC	NC	NC	NC	0	NC	NC	NC	1	1	1	1	0	0	0	0	0	0	0
chlorpromazine	50-53-3	200-045-8	1	1B	1B	concordant	concordant	concordant	na	na	862	862	1	1B	1B	862	1	1B	1B	1	1	1B	1B	1	1	1	0	0	0	1	0	0	0	0
chloroquine diphosphate; chloroquine bis(phosphate)	50-63-5	200-055-2	1	1B	1B	concordant	concordant	concordant	100	100	2586	2586	1	1B	1B	2586	1	1B	1B	1	1	1B	1B	5	5	5	0	0	0	5	0	0	0	0
citronellic acid; 3,7-dimethyl-6-octenoic acid	502-47-6	207-939-7	na	na	NC/1B	na	na	single value	na	na	na	na	na	na	na	na	na	na	na	0.5	na	na	NC/1B	1	0	0	0	1	0	0	0	0	0	0
cyclopentadecanone; cyclopentadecanone, exaltone, normuscone	502-72-7	207-951-2	na	na	NC/1B	na	na	single value	na	na	na	na	na	na	na	na	na	na	na	0.5	na	na	NC/1B	2	0	0	0	1	1	0	0	0	0	0
isovaleric acid; beta-methylbutyric acid	503-74-2	207-975-3	na	na	NC/1B	na	na	single value	na	na	na	na	na	na	na	na	na	na	na	0.5	na	na	NC/1B	1	0	0	0	1	0	0	0	0	0	0
isophytol; 1-hexadecen-3-ol,3,7,11,15-tetramethyl-3,7,11,15-tetramethyl-1-hexadecen-3-ol; 3,7,11,15-tetramethylhexadec-1-en-3-ol	505-32-8	208-008-8	na	na	NC/1B	na	na	single value	na	na	na	na	na	na	na	na	na	na	na	0.5	na	na	NC/1B	1	0	0	0	1	0	0	0	0	0	0
9-decenyl acetate; 9-decen-1-ol, acetate; roseate (decenyl acetate); dec-9-en-1-yl acetate; decenyl acetate	50816-18-7	256-784-1	na	na	NC/1B	na	na	single value	na	na	na	na	na	na	na	na	na	na	na	0.5	na	na	NC/1B	2	0	0	0	1	1	0	0	0	0	0
procaine hydrochloride	51-05-8	200-077-2	1	1B	1B	concordant	concordant	concordant	na	na	2586	2586	1	1B	1B	2586	1	1B	1B	1	1	1B	1B	1	1	1	0	0	0	1	0	0	0	0
alpha-fenchyl alcohol; 1,3,3-trimethyl-2-norbornanol; 2-fenchanol; alpha-fenchol; (1S-endo)-1,3,3-trimethylbicyclo[2.2.1]heptan-2-ol	512-13-0	208-135-9	na	na	NC/1B	na	na	single value	na	na	na	na	na	na	na	na	na	na	na	0.5	na	na	NC/1B	1	0	0	0	1	0	0	0	0	0	0
dowicil 200	51229-78-8	426-020-3; 638-859-4	1	1B	1B	concordant	concordant	concordant	na	na	3937	3937	1	1B	1B	3937	1	1B	1B	1	1	1B	1B	1	1	1	0	0	0	1	0	0	0	0
acetoin; acetylmethylcarbinol; 2-butanol-3-one; 3-hydroxy-2-butanone	513-86-0	208-174-1	na	na	NC/1B	na	na	single value	na	na	na	na	na	na	na	na	na	na	na	0.5	na	na	NC/1B	1	0	0	0	1	0	0	0	0	0	0
geranyl nitrile; geranonitrile; 3,7-dimethyl-2,6-octadienenitrile	5146-66-7	225-918-0	na	na	NC/1B	na	na	single value	na	na	na	na	na	na	na	na	na	na	na	0.5	na	na	NC/1B	1	0	0	0	1	0	0	0	0	0	0
myrtenol; 6,6-dimethylbicyclo[3.1.1]hept-2-ene-2-methanol; 6,6-dimethyl-2-oxymethylbicyclo(1.1.3)hept-2ene; 2-pinen-10-ol	515-00-4	208-193-5	1	1B	1B	concordant	concordant	concordant	100	100	5400	5400	1	1B	1B	5400	1	1B	1B	0.83	1	1B	1B	3	2	2	0	1	0	2	0	0	0	0
sclareol; labd-14-ene-8,13-diol; 1-naphthalenepropanol, alpha-ethenyldecahydro-2-hydroxy-alpha,2,5,5,8a-pentamethyl-, [1R-[1.alpha; [1R-[1alpha(R*),2beta,4abeta,8aalpha]]-2-hydroxy-alpha,2,5,5,8a-pentamethyl-alpha-vinyldecahydronaphthalene-1-propan-1-ol	515-03-7	208-194-0	1	1B	1B	concordant	concordant	consensus	100	100	6750	6750	1	1B	1B	4500	1	1B	1B	0.67	na	na	NC/1B	6	2	2	0	4	0	2	0	0	0	0
citronellyl nitrile; agrunitril; 3,7-dimethyl-6-octenenitrile; 6-octenenitrile, 3,7-dimethyl-; citronellal nitril; 3,7-dimethyloct-6-enenitrile	51566-62-2	257-288-8	na	na	NC/1B	na	na	single value	na	na	na	na	na	na	na	na	na	na	na	0.5	na	na	NC/1B	1	0	0	0	1	0	0	0	0	0	0
bronopol; 2-bromo-2-nitropropane-1,3-diol	52-51-7	200-143-0	1	na	1	concordant	expert call	consensus	na	na	317	317	1	1A	1A	317	1	1A	1A	1.25	1	1B	1B	2	1	0	0	1	0	0	0	0	0	1
prenyl benzoate; 3-methyl-2-butenyl benzoate	5205-11-8	225-998-7	na	na	NC/1B	na	na	single value	na	na	na	na	na	na	na	na	na	na	na	0.5	na	na	NC/1B	1	0	0	0	1	0	0	0	0	0	0
alpha-ionyl acetate; 4-(2,6,6-trimethyl-2-cyclohexen-1-yl)-3-buten-2-yl acetate; 3-(2,6,6-trimethyl-2-cyclohexen-1-yl)propen-1-yl acetate	52210-18-1	257-738-3	na	na	NC/1B	na	na	single value	na	na	na	na	na	na	na	na	na	na	na	0.5	na	na	NC/1B	1	0	0	0	1	0	0	0	0	0	0
1-ethynylcyclohexyl acetate; 1-acetoxy-1-ethynylcyclohexane; cyclohexanol, 1-ethynyl, acetate; Herbacet #1	5240-32-4	226-040-0	na	na	NC/1B	na	na	single value	na	na	na	na	na	na	na	na	na	na	na	0.5	na	na	NC/1B	2	0	0	0	1	1	0	0	0	0	0
achromycin; puromycin; 3'-(((2S)-2-amino-3-(4-methoxyphenyl)-1-oxopropyl)amino)-3'-deoxy-N,N-dimethyl-adenosine	53-79-2	na	NC	NC	NC	concordant	concordant	concordant	na	na	NC	NC	NC	NC	NC	NC	NC	NC	NC	0	NC	NC	NC	1	1	1	1	0	0	0	0	0	0	0
3-methylpentyl 2-methylisocrotonate	53082-58-9	258-350-7	na	na	na	na	na	na	na	na	na	na	na	na	na	na	na	na	na	na	na	na	na	2	0	0	0	0	2	0	0	0	0	0
7-methoxycoumarin; herniarin	531-59-9	208-513-3	1	1B	1B	concordant	concordant	concordant	na	na	2700	2700	1	1B	1B	2700	1	1B	1B	1	1	1B	1B	1	1	1	0	0	0	1	0	0	0	0
3-methyl-2(3)-nonenenitrile; citgrenile; 3-methylnon-2-enenitrile	53153-66-5	258-398-9	1	1B	1B	concordant	concordant	concordant	na	na	3375	3375	1	1B	1B	3375	1	1B	1B	1	1	1B	1B	1	1	1	0	0	0	1	0	0	0	0
alpha-chloroacetophenone; 2-chloroacetophenone	532-27-4	208-531-1	1	1A	1A	concordant	concordant	consensus	100	66.6667	89	89	1	1A	1A	89	1	1A	1A	1.5	1	na	1	3	2	3	0	1	0	0	0	0	0	2
cinnamyl benzoate; 3-phenyl-2-propen-1-yl benzoate	5320-75-2	226-180-2	na	na	NC/1B	na	na	single value	na	na	na	na	na	na	na	na	na	na	na	0.5	na	na	NC/1B	1	0	0	0	1	0	0	0	0	0	0
7-octen-2-ol, 2-methyl-6-methylene-, dihydro derivative; dihydromyrcenol (isomer); 2-methyl-6-methyle-neoctan-2-ol; 2-methyl-6-methyleneoct-7-en-2-ol, dihydro derivative; myrcenol, dihydro-	53219-21-9	258-432-2	na	na	NC/1B	na	na	single value	na	na	na	na	na	na	na	na	na	na	na	0.5	na	na	NC/1B	4	0	0	0	4	0	0	0	0	0	0
isobornyl methyl ether; exo-2-methoxy-l,7,7-trimethyinorbornane; exo-2-methoxybornane; exo-2-methoxy-1,7,7-trimethylbicyclo[2.2.1]heptane	5331-32-8	226-228-2	na	na	NC/1B	na	na	single value	na	na	na	na	na	na	na	na	na	na	na	0.5	na	na	NC/1B	1	0	0	0	1	0	0	0	0	0	0
trans-2-hexenyl propionate; 2-hexenyl propanoate; (E)-hex-2-enyl propionate	53398-80-4	258-513-2	na	na	NC/1B	na	na	single value	na	na	na	na	na	na	na	na	na	na	na	0.5	na	na	NC/1B	1	0	0	0	1	0	0	0	0	0	0
3-methyloctan-3-ol; 3-methyl-3-octanol; amylethylmethylcarbinol; Aprol 161	5340-36-3	226-276-4	na	na	NC/1B	na	na	single value	na	na	na	na	na	na	na	na	na	na	na	0.5	na	na	NC/1B	1	0	0	0	1	0	0	0	0	0	0
perilla alcohol; perillyl alcohol; p-mentha-1,8-dien-7-ol; iso-carveol; 1-cyclohexene-1-methanol, 4-(1methylethenyl)-; dihydrocuminic alcohol; dihydrocuminyl alcohol; hydrocumin alcohol; 1-hydroxymethyl-4-isopropenyl-1-cyclohexene; 4-isopropenyl-1-cyclohexenecarbinol; perillol; 4-isopropenylcyclohex-1-en-1-ylmethanol	536-59-4	208-639-9	na	na	NC/1B	na	na	single value	na	na	na	na	na	na	na	na	na	na	na	0.5	na	na	NC/1B	1	0	0	0	1	0	0	0	0	0	0
cuminyl alcohol; p-isopropylbenzyl alcohol; cuminic alcohol; 4-isopropylbenzyl alcohol	536-60-7	208-640-4	na	na	NC/1B	na	na	single value	na	na	na	na	na	na	na	na	na	na	na	0.5	na	na	NC/1B	1	0	0	0	1	0	0	0	0	0	0
dihydromyrcenyl acetate; 3-methylene-7-methyloctan-7-yl acetate; 2,6-dimethyloct-7-en-2-yl acetate	53767-93-4	258-751-7	na	na	NC/1B	na	na	single value	na	na	na	na	na	na	na	na	na	na	na	0.5	na	na	NC/1B	1	0	0	0	1	0	0	0	0	0	0
butyl cinnamate; n-butyl cinnamate; butyl beta-phenylacrylate; n-butyl phenylacrylate; butyl 3-phenylpropenoate; 2propenoic acid, 3-phenyl-, butyl ester	538-65-8	208-699-6	na	na	NC/1B	na	na	single value	na	na	na	na	na	na	na	na	na	na	na	0.5	na	na	NC/1B	1	0	0	0	1	0	0	0	0	0	0
ethyl laevulinate; ethyl ketovalerate; levulinic acid, ethyl ester; ethyl 4-oxopentanoate; ethyl 4-oxovalerate; ethyl 3-acetylpropionate; ethyl levulinate	539-88-8	208-728-2	na	na	NC/1B	na	na	single value	na	na	na	na	na	na	na	na	na	na	na	0.5	na	na	NC/1B	1	0	0	0	1	0	0	0	0	0	0
isobutyl butyrate; 2-methylpropanyl butyrate	539-90-2	208-729-8	na	na	NC/1B	na	na	single value	na	na	na	na	na	na	na	na	na	na	na	0.5	na	na	NC/1B	1	0	0	0	1	0	0	0	0	0	0
citral	5392-40-5	226-394-6	1	na	1A	concordant	expert call	consensus	100	na	POS	620	1	1B	1	163	1	1A	1A	1.4	1	1B	1	14	11	0	0	2	1	2	1	4	0	4
aralen; chloroquine	54-05-7	200-191-2	1	1B	1B	concordant	concordant	concordant	na	na	1724	1724	1	1B	1B	1724	1	1B	1B	1	1	1B	1B	1	1	1	0	0	0	1	0	0	0	0
procaine penicillin	54-35-3	200-205-7	1	1B	1B	concordant	concordant	concordant	na	na	1724	1724	1	1B	1B	1724	1	1B	1B	1	1	1B	1B	1	1	1	0	0	0	1	0	0	0	0
amyl hexanoate; amyl caproate; amyl capronate; pentyl caproate; pentyl hexanoate	540-07-8	208-732-4	na	na	NC/1B	na	na	single value	na	na	na	na	na	na	na	na	na	na	na	0.5	na	na	NC/1B	1	0	0	0	1	0	0	0	0	0	0
3-cyclohexene-1-carboxylic acid, 2,6,6-trimethyl-, methyl ester, (1R,2S)-rel-	540734-22-3	619-523-6	na	na	NC/1B	na	na	single value	na	na	na	na	na	na	na	na	na	na	na	0.5	na	na	NC/1B	1	0	0	0	1	0	0	0	0	0	0
3-methylcyclopentadecanone; muscone; 3-methyl-1-cyclopentadecanone	541-91-3	208-795-8	NC	NC	NC	concordant	concordant	concordant	na	na	NC	NC	NC	NC	NC	NC	NC	NC	NC	0	NC	NC	NC	1	1	1	1	0	0	0	0	0	0	0
tricyclodecenyl acetate; tricyclodecen-4-yl 8-acetate; dihydro-nordicyclopentadienyl acetate; jasmacyclen; 3a,4,5,6,7,7a-hexahydro-4,7-methanoinden-6-yl acetate; dihydronorbicyclopentadienyl acetate; greenylacetate; herbaflorat; jasmacyclene; 4,7-methano-1H-inden-6ol-3a,4,5,6,7,7a-hexahydro acetate; verdyl acetate	5413-60-5	226-501-6	na	na	NC/1B	na	na	single value	na	na	na	na	na	na	na	na	na	na	na	0.5	na	na	NC/1B	5	0	0	0	2	3	0	0	0	0	0
cycloheptadeca-9-en-1-one; civetone; civettone; a-trans-civettone; 9-cycloheptadecen-1-one; cycloheptadec-9-en-1-one	542-46-1	208-813-4	na	na	NC/1B	na	na	single value	na	na	na	na	na	na	na	na	na	na	na	0.5	na	na	NC/1B	1	0	0	0	1	0	0	0	0	0	0
myrcenol; 3-methylene-7-methyl-1-octen-7-ol; 7-Hydroxy-7-methyl-3-methylene-1-octene; 2-methyl-6-methyleneoct-7-en-2-ol	543-39-5	208-843-8	na	na	NC/1B	na	na	single value	na	na	na	na	na	na	na	na	na	na	na	0.5	na	na	NC/1B	1	0	0	0	1	0	0	0	0	0	0
hexyl neopentanoate; pivalic acid, hexyl ester; propanoic acid, 2,2-dimethyl-, n-hexyl ester; hexyl pivalate	5434-57-1	226-602-5	na	na	NC/1B	na	na	single value	na	na	na	na	na	na	na	na	na	na	na	0.5	na	na	NC/1B	1	0	0	0	1	0	0	0	0	0	0
3,5,5-trimethylhexanal; isononylaldehyde; tert-butylisopentanal	5435-64-3	226-603-0	na	na	NC/1B	na	na	single value	na	na	na	na	na	na	na	na	na	na	na	0.5	na	na	NC/1B	1	0	0	0	1	0	0	0	0	0	0
dibutyl sulphide; butyl sulphide; di-n-butyl sulphide	544-40-1	208-870-5	na	na	NC/1B	na	na	single value	na	na	na	na	na	na	na	na	na	na	na	0.5	na	na	NC/1B	2	0	0	0	2	0	0	0	0	0	0
1-(1,2,3,4,5,6,7,8-octahydro-2,3,8,8-tetramethyl-2-naphthalenyl)ethanone; 1-(1,2,3,4,5,6,7,8-octahydro-2,3,8,8-tetramethyl-2-napthyl)ethan-1-one; ethanone, 1-(1,2,3,4,5,6,7,8-octahydro-2,3,8,8-tetramethyl-2-napthalenyl)-;bosivelone; iso E super; isocyclemone E; OTNE	54464-57-2	259-174-3	NC	NC	NC	single value	single value	consensus	na	na	NC	NC	NC	NC	NC	na	na	na	na	0.42	na	na	NC/1B	7	1	1	1	5	1	0	0	0	0	0
acetaldehyde ethyl hexyl acetal; 1-ethoxy-1-hexyloxyethane; ethyl hexyl acetal; lilivert; 1-(1-ethoxyethoxy)hexane	54484-73-0	259-184-8	na	na	NC/1B	na	na	single value	na	na	na	na	na	na	na	na	na	na	na	0.5	na	na	NC/1B	1	0	0	0	1	0	0	0	0	0	0
3-ethylhexahydro-2(3H)-benzofuranone; 2(3H)-benzofuranone, 3-ethylhexahydro-; 3-ethylhexahydro-3H-benzofuran-2-one;Tonka lactone; 3-ethylhexahydro-1-benzofuran-2(3H)-one; Comarin Replacement Composite	54491-17-7	259-185-3	na	na	NC/1B	na	na	single value	na	na	na	na	na	na	na	na	na	na	na	0.5	na	na	NC/1B	1	0	0	0	1	0	0	0	0	0	0
2-butyl-4,4,6-trimethyl-1,3-dioxane; herboxane	54546-26-8	259-210-8	na	na	NC/1B	na	na	single value	na	na	na	na	na	na	na	na	na	na	na	0.5	na	na	NC/1B	1	0	0	0	1	0	0	0	0	0	0
heptyl methacrylate; methacrylic acid, heptyl ester	5459-37-0	226-727-5	na	na	NC/1B	na	na	single value	na	na	na	na	na	na	na	na	na	na	na	0.5	na	na	NC/1B	1	0	0	0	1	0	0	0	0	0	0
p-methoxyhydratropaldehyde; p-methoxy-alpha-methylhydrocinnamaldehyde; 4-methoxy-alpha-methylbenzenepropanal; canthoxal; 2-methyl-3-(p-methoxyphenyl)propanal; 3-(p-methoxyphenyl)-2-methylpropionaldehyde	5462-06-6	226-749-5	na	na	NC/1B	na	na	single value	na	na	na	na	na	na	na	na	na	na	na	0.5	na	na	NC/1B	1	0	0	0	1	0	0	0	0	0	0
4-(p-hydroxyphenyl)-2-butanone; p-hydroxybenzyl acetone; oxyphenalon; 4-(4-hydroxyphenyl)butan-2-one	5471-51-2	226-806-4	na	na	NC/1B	na	na	single value	na	na	na	na	na	na	na	na	na	na	na	0.5	na	na	NC/1B	1	0	0	0	1	0	0	0	0	0	0
ethylene dodecanedioate; arova 16; cyclic ethylene dodecanedioate; 1,4-dioxacyclohexadecane-5,16-dione; musk 144; musk C-14; musk MC-4; zenolide	54982-83-1	259-423-6	NC	NC	NC	concordant	concordant	concordant	na	na	NC	NC	NC	NC	NC	NC	NC	NC	NC	0.25	NC	NC	NC	2	1	1	1	1	0	0	0	0	0	0
3-methyl-5-phenylpentanol; benzenepentanol, gamma-methyl-; phenoxanol; phenylisohexanol	55066-48-3	259-461-3	na	na	NC/1B	na	na	single value	na	na	na	na	na	na	na	na	na	na	na	0.5	na	na	NC/1B	2	0	0	0	2	0	0	0	0	0	0
ethyl ricinoleate; ethyl (R)-12-hydroxyoleate; (+ )-ethyl ricinoleate; neoricin; ricinoleic acid, ethyl ester	55066-53-0	259-462-9	na	na	NC/1B	na	na	single value	na	na	na	na	na	na	na	na	na	na	na	0.5	na	na	NC/1B	1	0	0	0	1	0	0	0	0	0	0
butylidene phthalide; n-butylidene phthalide; butylidenephthalide; 3-butylidenephthalide	551-08-6	208-991-3	na	na	NC/1B	na	na	single value	na	na	na	na	na	na	na	na	na	na	na	0.5	na	na	NC/1B	1	0	0	0	1	0	0	0	0	0	0
methyl propionate; methyl propanoate; methyl propylate	554-12-1	209-060-4	na	na	NC/1B	na	na	single value	na	na	na	na	na	na	na	na	na	na	na	0.5	na	na	NC/1B	1	0	0	0	1	0	0	0	0	0	0
piperonyl acetone; heliotropyl acetone; 3,4-methylenedioxybenzyl acetone; 4-(3,4-methylenedioxyphenyl)-2-butanone; 4-(1,3-benzodioxol-5-yl)butan-2-one; dulcinyl	55418-52-5	259-630-1	na	na	NC/1B	na	na	single value	na	na	na	na	na	na	na	na	na	na	na	0.5	na	na	NC/1B	2	0	0	0	2	0	0	0	0	0	0
prenol; 3-methyl-2-buten-1-ol; 3-methylbut-2-en-1-ol	556-82-1	209-141-4	na	na	NC/1B	na	na	single value	na	na	na	na	na	na	na	na	na	na	na	0.5	na	na	NC/1B	1	0	0	0	1	0	0	0	0	0	0
trans-2,cis-6-nonadienal; violet leaf aldehyde; cucumber aldehyde: trans-2-cis-6-nonadienal; (2E,6Z)-nona-2,6-dien-1-al	557-48-2	209-178-6	na	na	NC/1B	na	na	single value	na	na	na	na	na	na	na	na	na	na	na	0.5	na	na	NC/1B	1	0	0	0	1	0	0	0	0	0	0
phenylethyl tiglate; phenethyl tiglate; phenylethyl-alpha-methylbutenoate; phenethyl 2-methylcrotonate	55719-85-2	259-774-5	na	na	NC/1B	na	na	single value	na	na	na	na	na	na	na	na	na	na	na	0.5	na	na	NC/1B	1	0	0	0	1	0	0	0	0	0	0
MI/MCI-CG; Kathon CG; MI/MCI-886; Kathon 886	55965-84-9	611-341-5; 911-418-6	1	1A	1A	concordant	concordant	consensus	100	100	POS	39	1	1A	1A	POS	1	na	1	1.59	1	1A	1	14	11	2	0	0	3	0	0	9	0	2
1-(6,6,9-Trimethyl-2-methylene-4,8-cycloundecadien-1-yl)ethanone; 1-(6,6,9-trimethyl-2-methylenecycloundeca-4,8-dien-1-yl)ethan-1-one	55987-49-0	259-933-9	na	na	NC/1B	na	na	single value	na	na	na	na	na	na	na	na	na	na	na	0.5	na	na	NC/1B	1	0	0	0	1	0	0	0	0	0	0
chloromycetin; chloramphenicol	56-75-7	200-287-4	NC	NC	NC	concordant	concordant	concordant	na	na	NC	NC	NC	NC	NC	NC	NC	NC	NC	0	NC	NC	NC	1	1	1	1	0	0	0	0	0	0	0
nerolidyl acetate; 3,7,11-trimethyl-1,6,10-dodetratrien-3-yl acetate; (±)-nerolidyl acetate	56001-43-5	259-941-2	na	na	NC/1B	na	na	single value	na	na	na	na	na	na	na	na	na	na	na	0.5	na	na	NC/1B	1	0	0	0	1	0	0	0	0	0	0
phenylethyl isoamyl ether; isoamyl phenylethyl ether; (2-(3-methylbutoxy)ethyl)benzene; anther; isoamyl phenethyl ether; isopentyl phenethyl ether	56011-02-0	259-943-3	na	na	NC/1B	na	na	single value	na	na	na	na	na	na	na	na	na	na	na	0.5	na	na	NC/1B	1	0	0	0	1	0	0	0	0	0	0
isobutyl linalool; 3,7,9-trimethyl-1,6-decadien-3-ol; 3,7,9-trimethyldeca-1,6-dien-3-ol	56105-46-5	259-994-1	na	na	NC/1B	na	na	single value	na	na	na	na	na	na	na	na	na	na	na	0.5	na	na	NC/1B	1	0	0	0	1	0	0	0	0	0	0
geranyl crotonate; geranyl-2-butenoate; trans-3,7-dimethyl-2,6-octadien-1-yl 2-butenoate; (E)-3,7-dimethyl-2,6-octadienyl 2-butenoate	56172-46-4	260-027-0	na	na	NC/1B	na	na	single value	na	na	na	na	na	na	na	na	na	na	na	0.5	na	na	NC/1B	1	0	0	0	1	0	0	0	0	0	0
4-carvomenthenol; 3-cyclohexen-1-ol, 4-methyl-1-(1-methylethyl)-; 1-p-menthen-4-ol; 1-methyl-4-isopropyl-1-cyclohexene-4-ol; origanol; 4-terpinenol; 1-isopropyl-4-methylcyclohex-3-en-1-ol; terpinenol-4 NAT	562-74-3	209-235-5	na	na	NC/1B	na	na	single value	na	na	na	na	na	na	na	na	na	na	na	0.5	na	na	NC/1B	2	0	0	0	2	0	0	0	0	0	0
methyl isopropyl ketone; 2-methyl-3-butanone; 3-methylbutanone	563-80-4	209-264-3	na	na	NC/1B	na	na	single value	na	na	na	na	na	na	na	na	na	na	na	0.5	na	na	NC/1B	1	0	0	0	1	0	0	0	0	0	0
2-formyl-6,6-dimethylbicyclo[3.1.1]hept-2-ene; myrtenal; benihinal; 6,6-dimethyl-2-norpinene-2-carboxaldehyde; pin-2-ene-1-carbaldehyde	564-94-3	209-274-8	na	na	NC/1B	na	na	single value	na	na	na	na	na	na	na	na	na	na	na	0.5	na	na	NC/1B	1	0	0	0	1	0	0	0	0	0	0
L-bornyl acetate; L-1,7,7-trimethyl-2-endo-acetyloxy-bicyclo-(2,2,1)-heptane; L-born-2-yl acetate	5655-61-8	227-101-4	na	na	NC/1B	na	na	single value	na	na	na	na	na	na	na	na	na	na	na	0.5	na	na	NC/1B	1	0	0	0	1	0	0	0	0	0	0
caryophyllene alcohol	56747-96-7	260-364-3	na	na	NC/1B	na	na	single value	na	na	na	na	na	na	na	na	na	na	na	0.5	na	na	NC/1B	1	0	0	0	1	0	0	0	0	0	0
1-(5,5-dimethylcyclohexen-1-yl)pent-4-en-1-one; 1-(5,5-dimethylcyclohex-1-en-1-yl)pent-4-en-1one; .alpha.-dynascone; galbanone; galbascone; 4-penten-1-one, 1-(5,5-dimethyl-1-cyclohexen-1-yl)-	56973-85-4	260-486-7	na	na	NC/1B	na	na	single value	na	na	na	na	na	na	na	na	na	na	na	0.5	na	na	NC/1B	6	0	0	0	4	2	0	0	0	0	0
1-(3,3-dimethylcyclohexyl)pent-4-en-1-one; 4-penten-1-one, 1-(3,3-dimethylcyclohexyl); galbaniff	56973-87-6	422-330-8	na	na	na	na	na	na	na	na	na	na	na	na	na	na	na	na	na	na	na	na	na	1	0	0	0	0	1	0	0	0	0	0
stearic acid; octadecanoic acid; heptadecane-1-carboxylic acid	57-11-4	200-313-4; 680-589-4	na	na	NC/1B	na	na	single value	na	na	na	na	na	na	na	na	na	na	na	0.5	na	na	NC/1B	1	0	0	0	1	0	0	0	0	0	0
miltown; meprobamate	57-53-4	200-337-5	NC	NC	NC	concordant	concordant	concordant	na	na	NC	NC	NC	NC	NC	NC	NC	NC	NC	0	NC	NC	NC	1	1	1	1	0	0	0	0	0	0	0
propylene glycol; propane-1,2-diol	57-55-6	200-338-0	NC	NC	NC	concordant	concordant	concordant	100	100	NC	NC	NC	NC	NC	NC	NC	NC	NC	0.17	NC	NC	NC	3	2	2	2	1	0	0	0	0	0	0
streptomycin; N-[(1S,2R,3R,4S,5R,6R)-3-carbamimidamido-6-{[(2R,3R,4R,5S)-3-{[(2S,3S,4S,5R,6S)-4,5-dihydroxy-6-(hydroxymethyl)-3-(methylamino)oxan-2-yl]oxy}-4-formyl-4-hydroxy-5-methyloxolan-2-yl]oxy}-2,4,5-trihydroxycyclohexyl]guanidine	57-92-1	200-355-3	1	1A	1A	concordant	concordant	consensus	100	58.8235	345	345	1	1A	1A	259	1	1A	1A	1.53	1	1A	1	17	15	17	0	2	0	4	1	0	1	9
delta-damascone; 2-buten-1-one, 1-(2,6,6-trimethyl-3cyclohexen-1-yl)- ; 1-(2,6,6-trimethyl-3-cyclohexen-1-yl)-2-buten-1-one; -1-(2,6,6-trimethyl-3-cyclohexen-1yl)-2-buten-1-one; dihydro floriffone TD	57378-68-4	260-709-8	1	na	1	concordant	na	concordant	100	na	POS	na	1	na	na	POS	1	na	1	1.5	1	na	1	3	2	0	0	0	1	0	0	2	0	0
isopulegol acetate; 1-methyl-4-isopropenylcyclohexan-3-yl acetate; isopulegyl acetate	57576-09-7	260-820-1	na	na	NC/1B	na	na	single value	na	na	na	na	na	na	na	na	na	na	na	0.5	na	na	NC/1B	1	0	0	0	1	0	0	0	0	0	0
methyl undecylenate; methyl 9-undecenoate, principal component; methyl 10-undecenoate; methyl undec-9-enoate	5760-50-9	227-279-3	na	na	NC/1B	na	na	single value	na	na	na	na	na	na	na	na	na	na	na	0.5	na	na	NC/1B	1	0	0	0	1	0	0	0	0	0	0
testosterone	58-22-0	200-370-5	NC	NC	NC	concordant	concordant	concordant	na	na	NC	NC	NC	NC	NC	NC	NC	NC	NC	0	NC	NC	NC	1	1	1	1	0	0	0	0	0	0	0
phenergan; promethazine hydrochloride	58-33-3	200-375-2	1	1B	1B	concordant	concordant	concordant	na	na	1551	1551	1	1B	1B	1551	1	1B	1B	1	1	1B	1B	1	1	1	0	0	0	1	0	0	0	0
hydrodiuril; hydrochlorothiazide	58-93-5	200-403-3	NC	NC	NC	concordant	concordant	concordant	na	na	NC	NC	NC	NC	NC	NC	NC	NC	NC	0	NC	NC	NC	1	1	1	1	0	0	0	0	0	0	0
formylethyltetramethyltetralin; tetramethylethylformyltetralin; 6-ethyl-7-formyl-1,1 ,4,4-tetramethyl-1,2,3,4-tetrahydronaphthalene; FETT; 3-ethyl-5,6,7,8-tetrahydro-5,5,8,8-tetramethylnaphthalene-2-carbaldehyde	58243-85-9	261-182-7	na	na	NC/1B	na	na	single value	na	na	na	na	na	na	na	na	na	na	na	0.5	na	na	NC/1B	1	0	0	0	1	0	0	0	0	0	0
ethyl tiglate; ethyl alpha-methylcrotonate; ethyl trans-2-methylcrotonate; ethyl (E)-2-methyl-2-butenoate; ethyl 2-methylcrotonate	5837-78-5	227-425-6	na	na	NC/1B	na	na	single value	na	na	na	na	na	na	na	na	na	na	na	0.5	na	na	NC/1B	1	0	0	0	1	0	0	0	0	0	0
3,5,5-trimethylhexyl acetate; isononyl acetate	58430-94-7	261-245-9	1	1B	1B	single value	single value	consensus	na	na	NC/1B	NC/1B	na	na	NC/1B	2592	1	1B	1B	0.67	na	na	NC/1B	3	1	1	0	2	0	1	0	0	0	0
patchenyl acetate; (E)-2-(3,3-dimethylbicyclo[2.2.1]hept-2-ylidene)ethyl acetate	58437-69-7	261-250-6	na	na	NC/1B	na	na	single value	na	na	na	na	na	na	na	na	na	na	na	0.5	na	na	NC/1B	1	0	0	0	1	0	0	0	0	0	0
formaldehyde cyclododecyl ethyl acetal; boisambrene forte; (ethoxymethoxy)cyclododecane	58567-11-6	261-332-1	na	na	NC/1B	na	na	single value	na	na	na	na	na	na	na	na	na	na	na	0.5	na	na	NC/1B	1	0	0	0	1	0	0	0	0	0	0
terpinolene; p-mentha-1,4(8)-diene; p-mentha-2,4(8)-diene	586-62-9	209-578-0	na	na	NC/1B	na	na	single value	na	na	na	na	na	na	na	na	na	na	na	0.5	na	na	NC/1B	1	0	0	0	1	0	0	0	0	0	0
heptyl butyrate; heptyl butanoate	5870-93-9	227-526-5	na	na	NC/1B	na	na	single value	na	na	na	na	na	na	na	na	na	na	na	0.5	na	na	NC/1B	1	0	0	0	1	0	0	0	0	0	0
p-tolyl alcohol; benzenemethanol, 4-methyl-; 4-methylbenzyl alcohol; p-methylbenzyl alcohol; 4-tolylcarbinol; (4methylphenyl)methanol	589-18-4	209-639-1	na	na	NC/1B	na	na	single value	na	na	na	na	na	na	na	na	na	na	na	0.5	na	na	NC/1B	2	0	0	0	2	0	0	0	0	0	0
3-methyl-1-pentanol; 2-ethyl-4-butanol; 1-pentanol, 3-methyl-; methyl pentanol-3; 3-methylpentan-1-ol	589-35-5	209-644-9	na	na	na	na	na	na	na	na	na	na	na	na	na	na	na	na	na	na	na	na	na	1	0	0	0	0	1	0	0	0	0	0
isobutyl isovalerate; isobutyl isopentanoate; 2-methylpropyl 3-methylbutyrate	589-59-3	209-653-8	na	na	NC/1B	na	na	single value	na	na	na	na	na	na	na	na	na	na	na	0.5	na	na	NC/1B	1	0	0	0	1	0	0	0	0	0	0
isobutyl 2-butenoate	589-66-2	209-658-5	na	na	na	na	na	na	na	na	na	na	na	na	na	na	na	na	na	na	na	na	na	2	0	0	0	0	2	0	0	0	0	0
butyl octanoate; butyl caprylate	589-75-3	209-659-0	na	na	NC/1B	na	na	single value	na	na	na	na	na	na	na	na	na	na	na	0.5	na	na	NC/1B	1	0	0	0	1	0	0	0	0	0	0
octanol-3; ethyl-n-amylcarbinol; amylethylcarbinol; D-n-octanol; (±)-octan-3-ol	589-98-0	209-667-4; 243-713-4	na	na	NC/1B	na	na	single value	na	na	na	na	na	na	na	na	na	na	na	0.5	na	na	NC/1B	1	0	0	0	1	0	0	0	0	0	0
kanamycin	59-01-8	200-411-7	1	1B	1B	concordant	concordant	concordant	na	na	1411	1411	1	1B	1B	1411	1	1B	1B	1	1	1B	1B	1	1	1	0	0	0	1	0	0	0	0
chlorocresol; p-chloro-m-cresol	59-50-7	200-431-6	na	na	NC/1B	na	na	single value	na	na	na	na	na	na	na	na	na	na	na	0.5	na	na	NC/1B	4	0	0	0	4	0	0	0	0	0	0
BAL; dimercaprol; 2,3-dimercapto-1-propanol	59-52-9	200-433-7	1	1A	1A	concordant	concordant	concordant	na	na	270	270	1	1A	1A	270	1	1A	1A	2	1	1A	1A	1	1	1	0	0	0	0	0	0	0	1
furacin; nitrofural; nitrofurazone; 5-nitro-2-furaldehyde semicarbazone	59-87-0	200-443-1	1	1B	1B	concordant	concordant	concordant	100	76.9231	1241	1241	1	1B	1B	1108	1	1B	1B	1.15	1	1B	1B	18	13	13	0	2	3	9	1	0	0	3
n-butyl propionate; propionic acid, butyl ester; propanoic acid, butyl ester	590-01-2	209-669-5	na	na	NC/1B	na	na	single value	na	na	na	na	na	na	na	na	na	na	na	0.5	na	na	NC/1B	1	0	0	0	1	0	0	0	0	0	0
3-methylbutyraldehyde; isoamyl aldehyde; isopentaldehyde; isovaleraldehyde; isovaleral; isovaleric aldehyde; 3-methylbutanal	590-86-3	209-691-5	na	na	NC/1B	na	na	single value	na	na	na	na	na	na	na	na	na	na	na	0.5	na	na	NC/1B	1	0	0	0	1	0	0	0	0	0	0
2,4-heptadienal; hepta-2,4-dienal	5910-85-0	227-627-4	na	na	NC/1B	na	na	single value	na	na	na	na	na	na	na	na	na	na	na	0.5	na	na	NC/1B	1	0	0	0	1	0	0	0	0	0	0
isoeugenyl acetate; isoeugenol acetate; 2-methoxy-4-propenyl phenyl acetate; acetisoeugenol; (E)-2-methoxy-4-prop-1-en-1-ylphenyl acetate	5912-87-8	813-782-0	na	na	NC/1B	na	na	single value	na	na	na	na	na	na	na	na	na	na	na	0.5	na	na	NC/1B	1	0	0	0	1	0	0	0	0	0	0
diallyl sulphide; allyl sulphide; 2-propenyl sulphide; thioallyl ether	592-88-1	209-775-1	na	na	na	na	na	na	na	na	na	na	na	na	na	na	na	na	na	na	na	na	na	1	0	0	0	0	1	0	0	0	0	0
p-isopropylbenzyl acetate; benzenemethanol; 4-(1-methylethyl)-, acetate; cuminyl acetate; 4-isopropylbenzyl acetate	59230-57-8	261-671-5	na	na	NC/1B	na	na	single value	na	na	na	na	na	na	na	na	na	na	na	0.5	na	na	NC/1B	1	0	0	0	1	0	0	0	0	0	0
2(10)-pinen-3-ol; bicyclo[3.1.1]heptan-3-ol, 6,6-dimethyl-2-methylene-; 6,6-dimethyl-3-hydroxy-2-methylenebicyclo(3.1.1)heptane; 6,6-dimethyl-2-methylenebicyclo(3.1.1)heptan-3-ol; 6,6-dimethyl-2-methylenebicyclo[3.1.1]heptan-3-ol; 2(10)-Pinen-3-ol; Pinocarveol; 2(10)	5947-36-4	227-705-8	na	na	na	na	na	na	na	na	na	na	na	na	na	na	na	na	na	na	na	na	na	1	0	0	0	0	1	0	0	0	0	0
menthyl acetoacetate; menthol acetoacetate; butanoic acid, 3-oxo-, (1R,2S,5R)-5-methyl-2-(1-methylethyl)cyclohexyl ester	59557-05-0	611-852-3	na	na	NC/1B	na	na	single value	na	na	na	na	na	na	na	na	na	na	na	0.5	na	na	NC/1B	1	0	0	0	1	0	0	0	0	0	0
p-cresyl caprylate; p-tolyl octanoate; p-cresyl octanoate	59558-23-5	261-803-1	na	na	NC/1B	na	na	single value	na	na	na	na	na	na	na	na	na	na	na	0.5	na	na	NC/1B	1	0	0	0	1	0	0	0	0	0	0
bornyl isovalerate; bornyl 3-methyl butyrate	59672-05-8	261-849-2	na	na	NC/1B	na	na	single value	na	na	na	na	na	na	na	na	na	na	na	0.5	na	na	NC/1B	1	0	0	0	1	0	0	0	0	0	0
ocimenol; 2,6-dimethyl-5,7-octadien-2-ol	5986-38-9	227-806-7	na	na	NC/1B	na	na	single value	na	na	na	na	na	na	na	na	na	na	na	0.5	na	na	NC/1B	1	0	0	0	1	0	0	0	0	0	0
tetrahydrogeranial; dihydrocitronellal; 3,7-dimethyl octanal; tetrahydroneral; octanal, 3,7-dimethyl-	5988-91-0	227-810-9	na	na	NC/1B	na	na	single value	na	na	na	na	na	na	na	na	na	na	na	0.5	na	na	NC/1B	1	0	0	0	1	0	0	0	0	0	0
D-limonene; (R)-p-mentha-1,8-diene; 1,8(9)-p-menthadiene; 1-methyl-4-isopropenyl-1-cyclohexen	5989-27-5	227-813-5	na	na	NC/1B	na	na	single value	na	na	na	na	na	na	na	na	na	na	na	0.5	na	na	NC/1B	1	0	0	0	1	0	0	0	0	0	0
L-limonene; (S)-p-mentha-1,8-diene	5989-54-8	227-815-6	na	na	NC/1B	na	na	single value	na	na	na	na	na	na	na	na	na	na	na	0.5	na	na	NC/1B	1	0	0	0	1	0	0	0	0	0	0
phenyl ethyl alcohol; 2-phenylethanol	60-12-8	200-456-2	1	1B	1B	concordant	concordant	consensus	75	75	5197	5197	1	1B	1B	5197	1	1B	1B	0.7	na	na	NC/1B	5	4	4	1	1	0	3	0	0	0	0
acetylpropionyl; 2,3-pentanedione; pentane-2,3-dione	600-14-6	209-984-8	na	na	NC/1B	na	na	single value	na	na	na	na	na	na	na	na	na	na	na	0.5	na	na	NC/1B	1	0	0	0	1	0	0	0	0	0	0
hexahydro-3H-benzofuran-2-one; 2(3H)-benzofuranone, hexahydro-; cyclohexaneacetic acid, 2-hydroxy-,.gamma.-lactone; 7-oxabicyclo [4.3.0]nonan-8-one; hexahydro-1-benzofuran-2(3H)-one; Nortonkalactone	6051-03-2	227-955-8	na	na	NC/1B	na	na	single value	na	na	na	na	na	na	na	na	na	na	na	0.5	na	na	NC/1B	1	0	0	0	1	0	0	0	0	0	0
methyl o-methoxybenzoate; dimethyl salicylate; o-methoxybenzoic acid methyl ester; o-methoxy methyl benzoate; methyl o-anisate; methylsalicylate methyl ether	606-45-1	210-118-6	na	na	NC/1B	na	na	single value	na	na	na	na	na	na	na	na	na	na	na	0.5	na	na	NC/1B	1	0	0	0	1	0	0	0	0	0	0
3-butyl phthalide; 3-n-butyl phthalide; 3-butylphthalide	6066-49-5	228-000-8	na	na	NC/1B	na	na	single value	na	na	na	na	na	na	na	na	na	na	na	0.5	na	na	NC/1B	1	0	0	0	1	0	0	0	0	0	0
zirconium lactate	60676-90-6	na	NC	NC	NC	concordant	concordant	concordant	na	na	NC	NC	NC	NC	NC	NC	NC	NC	NC	0	NC	NC	NC	1	1	1	1	0	0	0	0	0	0	0
p-cresyl salicylate; p-tolyl salicylate; 4-methylphenyl salicylate; salicylic acid, p-tolyl ester; 4-methylphenyl 2-hydroxybenzoate	607-88-5	210-144-8	na	na	NC/1B	na	na	single value	na	na	na	na	na	na	na	na	na	na	na	0.5	na	na	NC/1B	1	0	0	0	1	0	0	0	0	0	0
acetaldehyde ethyl trans-3-hexenyl acetal; (E)-1-(1-ethoxyethoxy)-3-hexene; (E)-1-(1-ethoxyethoxy)hex-3-ene	60763-40-8	262-412-9	na	na	NC/1B	na	na	single value	na	na	na	na	na	na	na	na	na	na	na	0.5	na	na	NC/1B	1	0	0	0	1	0	0	0	0	0	0
amyl cinnamic aldehyde diethyl acetal; 1,1-diethoxy-2-amyl-3-phenyl-2-propene; 1,1-diethoxy-2-n-amyl-3-phenylacrolein; 2-diethoxymethyl-1-phenylhept-1-ene	60763-41-9	262-413-4	na	na	NC/1B	na	na	single value	na	na	na	na	na	na	na	na	na	na	na	0.5	na	na	NC/1B	1	0	0	0	1	0	0	0	0	0	0
3,6-dimethyloctan-3-yl acetate	60763-42-0	262-415-5	na	na	NC/1B	na	na	single value	na	na	na	na	na	na	na	na	na	na	na	0.5	na	na	NC/1B	1	0	0	0	1	0	0	0	0	0	0
linalyl methyl ether; methyl linalyl ether; linalool methyl ether; (+/-)-O-methyllinalool; 3-methoxy-3,7-dimethylocta-1,6-diene	60763-44-2	262-416-0	na	na	NC/1B	na	na	single value	na	na	na	na	na	na	na	na	na	na	na	0.5	na	na	NC/1B	1	0	0	0	1	0	0	0	0	0	0
dimethylheptenol; 2,6-dimethyl-2-hepten-6-ol; 2,6-dimethylhept-5-en-2-ol	6090-15-9	228-029-6	na	na	NC/1B	na	na	single value	na	na	na	na	na	na	na	na	na	na	na	0.5	na	na	NC/1B	1	0	0	0	1	0	0	0	0	0	0
penicillin G; benzylpenicillin; 6-(2-phenylacetamido)penicillanic acid	61-33-6	200-506-3	1	1B	1B	concordant	concordant	concordant	100	68.4211	970	970	1	1B	1B	690	1	1B	1B	1.25	1	1B	1B	22	19	19	0	2	1	10	3	0	2	4
methyl furoate; methyl 2-furoate; methyl pyromucate; furan-alpha-carboxylic acid; methyl ester	611-13-2	210-254-6	na	na	NC/1B	na	na	single value	na	na	na	na	na	na	na	na	na	na	na	0.5	na	na	NC/1B	1	0	0	0	1	0	0	0	0	0	0
p-cresyl benzoate; p-tolyl benzoate; 4-methylphenyl benzoate	614-34-6	210-380-1	na	na	NC/1B	na	na	single value	na	na	na	na	na	na	na	na	na	na	na	0.5	na	na	NC/1B	1	0	0	0	1	0	0	0	0	0	0
dimethyl carbonate; methyl carbonate	616-38-6	210-478-4	na	na	NC/1B	na	na	single value	na	na	na	na	na	na	na	na	na	na	na	0.5	na	na	NC/1B	1	0	0	0	1	0	0	0	0	0	0
methylcyclooctyl carbonate; carbonic acid, cyclooctyl methyl ester; cyclooctyl methyl carbonate; jasmacyclat	61699-38-5	262-912-7	na	na	NC/1B	na	na	single value	na	na	na	na	na	na	na	na	na	na	na	0.5	na	na	NC/1B	1	0	0	0	1	0	0	0	0	0	0
dimethyl citraconate; dimethyl methyl maleate	617-54-9	na	1	1B	1B	concordant	concordant	concordant	100	100	7776	7776	1	1B	1B	5238	1	1B	1B	0.83	1	1B	1B	3	2	2	0	1	0	2	0	0	0	0
dimethylphenylcarbinol; alpha,alpha-dimethylbenzyl alcohol; 2-phenyl-2-propanol; dimethylphenylmethanol; 2-phenylisopropanol; 2-phenylpropan-2-ol	617-94-7	210-539-5	na	na	NC/1B	na	na	single value	na	na	na	na	na	na	na	na	na	na	na	0.5	na	na	NC/1B	1	0	0	0	1	0	0	0	0	0	0
3,7-dimethyl-2,6-nonadienenitrile; lemonile; 2,6-nonadienenitrile, 3,7-dimethyl-; 3,7-dimethylnona-2,6-dienenitrile	61792-11-8	263-214-5	na	na	NC/1B	na	na	single value	na	na	na	na	na	na	na	na	na	na	na	0.5	na	na	NC/1B	1	0	0	0	1	0	0	0	0	0	0
cinnamyl tiglate; (E)-2-methyl-2-butenoic acid 3-phenyl-2-propenyl ester; cinnamyl trans-2-methyl-2-butenoate; cinnamyl alpha-methylcrotonate; cinnamyl 2-methylcrotonate	61792-12-9	263-215-0	na	na	NC/1B	na	na	single value	na	na	na	na	na	na	na	na	na	na	na	0.5	na	na	NC/1B	1	0	0	0	1	0	0	0	0	0	0
dihydrocarveol; 8-p-menthen-2-ol; 6-methyl-3-isopropenylcyclohexanol; p-menth-8-en-2-ol	619-01-2	210-575-1	na	na	NC/1B	na	na	single value	na	na	na	na	na	na	na	na	na	na	na	0.5	na	na	NC/1B	1	0	0	0	1	0	0	0	0	0	0
methyl ester of p-aminobenzoic acid; methyl 4-aminobenzoate	619-45-4	210-598-7	1	1B	1B	concordant	concordant	concordant	na	na	15517	15517	1	1B	1B	15517	1	1B	1B	1	1	1B	1B	1	1	1	0	0	0	1	0	0	0	0
ethyl linalyl acetate; 3,7-dimethyl-1,6-nonadien-3-yl acetate; homolinalyl acetate; 3,7-dimethyl-1,6-nonadien-3-ol 3-acetate; 1,5-dimethyl-1-vinylhept-4-enyl acetate	61931-80-4	263-336-9	na	na	NC/1B	na	na	single value	na	na	na	na	na	na	na	na	na	na	na	0.5	na	na	NC/1B	1	0	0	0	1	0	0	0	0	0	0
phenyl mercuric acetate; phenylmercury acetate	62-38-4	200-532-5	1	1A	1A	concordant	concordant	concordant	100	100	47	47	1	1A	1A	7	1	1A	1A	2	1	1A	1A	4	3	3	0	0	1	0	0	0	0	3
aniline; aminobenzene	62-53-3	200-539-3	1	1B	1B	concordant	concordant	concordant	na	na	1773	1773	1	1B	1B	1773	1	1B	1B	1	1	1B	1B	1	1	1	0	0	0	1	0	0	0	0
5-methyl furfural; 5-methylfurfuraldehyde; 5-methyl-2-furfural; 5-methyl-2-furancarboxaldehyde; 2-formyl-5-methylfuran	620-02-0	210-622-6	na	na	NC/1B	na	na	single value	na	na	na	na	na	na	na	na	na	na	na	0.5	na	na	NC/1B	1	0	0	0	1	0	0	0	0	0	0
cinnamic acid; benzylideneacetic acid; cinnamylic acid; 3-phenylacrylic acid; 3-phenylpropenoic acid; 3-phenyl-2-propenoic acid; tert-beta-phenylacrylic acid	621-82-9	210-708-3	na	na	NC/1B	na	na	single value	na	na	na	na	na	na	na	na	na	na	na	0.5	na	na	NC/1B	1	0	0	0	1	0	0	0	0	0	0
cyclohexyl acetate; acetic acid, cyclohexyl ester; cyclohexane acetate	622-45-7	210-736-6	na	na	NC/1B	na	na	single value	na	na	na	na	na	na	na	na	na	na	na	0.5	na	na	NC/1B	2	0	0	0	2	0	0	0	0	0	0
cyclododecyl acetate; cydolia	6221-92-7	228-297-4	na	na	NC/1B	na	na	single value	na	na	na	na	na	na	na	na	na	na	na	0.5	na	na	NC/1B	1	0	0	0	1	0	0	0	0	0	0
methyl butyrate; methyl n-butyrate; methyl n-butanoate	623-42-7	210-792-1	na	na	NC/1B	na	na	single value	na	na	na	na	na	na	na	na	na	na	na	0.5	na	na	NC/1B	1	0	0	0	1	0	0	0	0	0	0
methyl crotonate; methyl alpha-crotonate; methyl trans-2-butenoate	623-43-8	210-793-7	1	1B	1B	concordant	concordant	concordant	100	100	5264.5	5264.5	1	1B	1B	5264.5	1	1B	1B	1	1	1B	1B	2	2	2	0	0	0	2	0	0	0	0
ethyl crotonate; ethyl trans-2-butenoate; crotonic acid, ethyl ester; 2-butenoic acid, ethyl ester	623-70-1	210-808-7; 234-125-9	na	na	NC/1B	na	na	single value	na	na	na	na	na	na	na	na	na	na	na	0.5	na	na	NC/1B	1	0	0	0	1	0	0	0	0	0	0
diethyl fumarate	623-91-6	210-819-7	1	1A	1A	concordant	concordant	concordant	100	100	54.5	54.5	1	1A	1A	54.5	1	1A	1A	2	1	1A	1A	4	4	4	0	0	0	0	0	0	0	4
2,4-dimethylbenzyl acetate; benzenemethanol, 2,4-dimethyl-acetate; trifurol acetate	62346-96-7	263-518-8	na	na	NC/1B	na	na	single value	na	na	na	na	na	na	na	na	na	na	na	0.5	na	na	NC/1B	2	0	0	0	2	0	0	0	0	0	0
propyl octanoate; propyl caprylate	624-13-5	210-830-7	na	na	NC/1B	na	na	single value	na	na	na	na	na	na	na	na	na	na	na	0.5	na	na	NC/1B	1	0	0	0	1	0	0	0	0	0	0
2,4-dihydroxy-3-methylbenzaldehyde; 4-formyl-2-methylresorcinol	6248-20-0	228-369-5	1	1A	1A	concordant	concordant	concordant	na	na	300	300	1	1A	1A	300	1	1A	1A	2	1	1A	1A	1	1	1	0	0	0	0	0	0	0	1
hexyl salicylate; benzoic acid, 2-hydroxy-, hexyl ester; hexyl o-hydroxybenzoate	6259-76-3	228-408-6	NC	NC	NC	concordant	concordant	concordant	na	na	NC	NC	NC	NC	NC	NC	NC	NC	NC	0.25	NC	NC	NC	2	1	1	1	1	0	0	0	0	0	0
butyl caproate; n-butyl hexanoate; hexanoic acid, n-butyl ester	626-82-4	210-964-6	na	na	NC/1B	na	na	single value	na	na	na	na	na	na	na	na	na	na	na	0.5	na	na	NC/1B	1	0	0	0	1	0	0	0	0	0	0
n-amyl acetate; pentyl acetate	628-63-7	211-047-3	na	na	NC/1B	na	na	single value	na	na	na	na	na	na	na	na	na	na	na	0.5	na	na	NC/1B	1	0	0	0	1	0	0	0	0	0	0
hexyl formate; formic acid, hexyl ester; n-hexyl formate	629-33-4	211-087-1	na	na	NC/1B	na	na	single value	na	na	na	na	na	na	na	na	na	na	na	0.5	na	na	NC/1B	1	0	0	0	1	0	0	0	0	0	0
myristo nitrile; myristonitrile; tetradecanonitrile; LRG 1250	629-63-0	211-099-7	na	na	NC/1B	na	na	single value	na	na	na	na	na	na	na	na	na	na	na	0.5	na	na	NC/1B	1	0	0	0	1	0	0	0	0	0	0
cetyl acetate; 1-hexadecanol acetate; hexadecyl acetate; palmityl acetate	629-70-9	211-103-7	na	na	NC/1B	na	na	single value	na	na	na	na	na	na	na	na	na	na	na	0.5	na	na	NC/1B	1	0	0	0	1	0	0	0	0	0	0
sulfanilamide; sulphanilamide	63-74-1	200-563-4	1	1B	1B	concordant	concordant	concordant	na	na	3103	3103	1	1B	1B	3103	1	1B	1B	1	1	1B	1B	1	1	1	0	0	0	1	0	0	0	0
ambrettolide; omega-6-hexadecenlactone; 16-hydroxy-7-hexadecenoic acid lactone; cyclohexadecen-7-olide; oxacycloheptadec-10-en-2-one; (10E)-1-oxacycloheptadec-10-en-2-one	63286-42-0	249-120-7; 814-308-5	na	na	NC/1B	na	na	single value	na	na	na	na	na	na	na	na	na	na	na	0.5	na	na	NC/1B	1	0	0	0	1	0	0	0	0	0	0
benzalkonium chloride; benzoxonium chloride; roccal	63449-41-2	264-151-6 or 269-919-4 or 616-786-9 or 939-350-2	NC	NC	NC	concordant	concordant	concordant	na	na	NC	NC	NC	NC	NC	NC	NC	NC	NC	0	NC	NC	NC	1	1	1	1	0	0	0	0	0	0	0
2-isobutyl-4-methyltetrahydro-2H-pyran-4-ol; 4-methyl-2-(2-methylpropyl)oxan-4-ol	63500-71-0	405-040-6; 613-238-0	na	na	NC/1B	na	na	single value	na	na	na	na	na	na	na	na	na	na	na	0.5	na	na	NC/1B	2	0	0	0	1	1	0	0	0	0	0
hexyl caproate; n-hexyl hexanoate; hexyl hexanoate	6378-65-0	228-952-4	na	na	NC/1B	na	na	single value	na	na	na	na	na	na	na	na	na	na	na	0.5	na	na	NC/1B	1	0	0	0	1	0	0	0	0	0	0
methyl isoeugenol; 1,2-dimethoxy-4-propenylbenzene; 4-propenylveratrole; 4-trans-propenylveratrole	6379-72-2	228-985-4	na	na	NC/1B	na	na	single value	na	na	na	na	na	na	na	na	na	na	na	0.5	na	na	NC/1B	1	0	0	0	1	0	0	0	0	0	0
ethanol	64-17-5	200-578-6	NC	NC	NC	concordant	concordant	concordant	na	na	NC	NC	NC	NC	NC	NC	NC	NC	NC	0	NC	NC	NC	1	1	1	1	0	0	0	0	0	0	0
tricyclodecanyl acetate; dihydrocyclacet; 4,7-methano-1H-inden-5-ol, octahydro-, acetate; octahydro-4,7-methano-1H-indene-5-yl acetate	64001-15-6	264-598-7	na	na	NC/1B	na	na	single value	na	na	na	na	na	na	na	na	na	na	na	0.5	na	na	NC/1B	1	0	0	0	1	0	0	0	0	0	0
ethyl acetoacetate ethylene glycol ketal; ethyl acetoacetate ethylene ketal; ethyl 2-methyl-1,3-dioxolane-2-acetate; ethyl 3-oxybutyrate ethylene ketal; fructone	6413-10-1	229-114-0	na	na	NC/1B	na	na	single value	na	na	na	na	na	na	na	na	na	na	na	0.5	na	na	NC/1B	4	0	0	0	2	2	0	0	0	0	0
sodium 4(2H-naphtho[1.2-d]triazol-2-yl)stilbene-2-sulfonate; sodium 4-(2H-naphtho[1,2-d]triazol-2-yl)stilbene-2-sulphonate	6416-68-8	229-131-3	na	na	na	na	na	na	na	na	na	na	na	na	na	na	na	na	na	na	na	na	na	1	0	0	0	0	1	0	0	0	0	0
L-carvone; L-6,8(9)-p-menthadien-2-one; L-1-methyl-4-isopropenyl-6-cyclohexen-2-one; L-p-mentha-1(6),8-dien-2-one	6485-40-1	229-352-5	1	1B	1B	concordant	concordant	consensus	na	na	4724	4724	1	1B	1B	4724	1	1B	1B	0.75	na	na	NC/1B	2	1	1	0	1	0	1	0	0	0	0
methyl 1-methylcyclohex-3-enecarboxylate; methyl 1-methylcyclohex-3-ene-1-carboxylate	6493-80-7	229-377-1	na	na	NC/1B	na	na	single value	na	na	na	na	na	na	na	na	na	na	na	0.5	na	na	NC/1B	1	0	0	0	1	0	0	0	0	0	0
ethyl 2-methoxybenzyl ether; ethyl o-methoxybenzyl ether; o-methoxybenzyl ethyl ether; 2-methoxybenzyl ethyl ether; o-(ethoxymethyl)anisole	64988-06-3	265-301-3	na	na	NC/1B	na	na	single value	na	na	na	na	na	na	na	na	na	na	na	0.5	na	na	NC/1B	1	0	0	0	1	0	0	0	0	0	0
benzoic acid; benzenecarboxylic acid; phenylformic acid	65-85-0	200-618-2	na	na	NC/1B	na	na	single value	na	na	na	na	na	na	na	na	na	na	na	0.5	na	na	NC/1B	2	0	0	0	2	0	0	0	0	0	0
3-methyl-5-(2,2,3-trimethyl-3-cyclopenten-1-yl)pent-3-en-2-one; 3-methyl-5-(2,2,3-trimethylcyclopent-3-en-1-yl)pent-3-en-2-one; 3-penten-2-one, 3-methyl-5-(2,2,3-trimethyl-3cyclopenten-1-yl)-; Sandex	65113-95-3	265-450-4	na	na	na	na	na	na	na	na	na	na	na	na	na	na	na	na	na	na	na	na	na	1	0	0	0	0	1	0	0	0	0	0
geranyl oxyacetaldehyde; geranoxy acetaldehyde; (E)-[(3,7-dimethyl-2,6-octadienyl)oxy]acetaldehyde	65405-73-4	265-743-7	na	na	NC/1B	na	na	single value	na	na	na	na	na	na	na	na	na	na	na	0.5	na	na	NC/1B	1	0	0	0	1	0	0	0	0	0	0
cis-3-hexenyl anthranilate; 3-hexen-1-yl 2-aminobenzoate; (Z)-hex-3-enyl anthranilate	65405-76-7	265-744-2	na	na	NC/1B	na	na	single value	na	na	na	na	na	na	na	na	na	na	na	0.5	na	na	NC/1B	1	0	0	0	1	0	0	0	0	0	0
cis-3-hexenyl salicylate; Benzoic acid, 2-hydroxy-, 3-hexenyl ester, (Z)-; 3-hexenyl 2-hydroxybenzoate; (Z)-3-hexenyl salicylate	65405-77-8	265-745-8	na	na	NC/1B	na	na	single value	na	na	na	na	na	na	na	na	na	na	na	0.5	na	na	NC/1B	1	0	0	0	1	0	0	0	0	0	0
4-(2,6,6-trimethyl-2 (and/or 3)-cyclohexen)-2-methylbutanal	65405-84-7	265-747-9	NC	NC	NC	concordant	concordant	concordant	na	na	NC	NC	NC	NC	NC	NC	NC	NC	NC	0	NC	NC	NC	1	1	1	1	0	0	0	0	0	0	0
sec-butylquinoline; 6-(sec-butyl)quinoline	65442-31-1	265-777-2	na	na	NC/1B	na	na	single value	na	na	na	na	na	na	na	na	na	na	na	0.5	na	na	NC/1B	1	0	0	0	1	0	0	0	0	0	0
2,2,5-trimethyl-5-pentylcyclopentanone; 2,2,5-trimethyl-5-pentylcyclopentan-1-one; 2-pentyl-2,5,5-trimethylcyclopentanone; veloutone	65443-14-3	265-779-3	na	na	NC/1B	na	na	single value	na	na	na	na	na	na	na	na	na	na	na	0.5	na	na	NC/1B	1	0	0	0	1	0	0	0	0	0	0
isoamyl isovalerate; isopentyl isovalerate	659-70-1	211-536-1	na	na	NC/1B	na	na	single value	na	na	na	na	na	na	na	na	na	na	na	0.5	na	na	NC/1B	1	0	0	0	1	0	0	0	0	0	0
aldehyde C-6; 1-hexanal; hexaldehyde; hexan-1-al; hexanal	66-25-1	200-624-5	na	na	NC/1B	na	na	single value	na	na	na	na	na	na	na	na	na	na	na	0.5	na	na	NC/1B	1	0	0	0	1	0	0	0	0	0	0
methyl tiglate; methyl (E)-2-methylcrotonate; methyl trans-2-methylcrotonate	6622-76-0	229-575-8	na	na	NC/1B	na	na	single value	na	na	na	na	na	na	na	na	na	na	na	0.5	na	na	NC/1B	1	0	0	0	1	0	0	0	0	0	0
1-formyl-1-methyl-4-(4-methylpentyl)-3-cyclohexene; 1-methyl-4-(4-methylpentyl)-3-cyclohexene-1-carboxaldehyde; vernaldehyde; 1-methyl-4-(4-methylpentyl)cyclohex-3-ene-1-carbaldehyde	66327-54-6	266-314-7	na	na	NC/1B	na	na	single value	na	na	na	na	na	na	na	na	na	na	na	0.5	na	na	NC/1B	2	0	0	0	1	1	0	0	0	0	0
hydroxycitronellal-methyl anthranilate; methyl-N-3,7-dimethyl-7-hydroxyoctylidene anthranilate; hydroxycitronellylidene-methyl anthranilate Schiff base; aurantiol	663958-46-1	na	na	na	NC/1B	na	na	single value	na	na	na	na	na	na	na	na	na	na	na	0.5	na	na	NC/1B	1	0	0	0	1	0	0	0	0	0	0
citral ethylene glycol acetal; citracetal; 2-(2,6-dimethyl-1,5-heptadienyl)-1,3-dioxolane	66408-78-4	266-344-0	na	na	NC/1B	na	na	single value	na	na	na	na	na	na	na	na	na	na	na	0.5	na	na	NC/1B	1	0	0	0	1	0	0	0	0	0	0
acetone	67-64-1	200-662-2	NC	NC	NC	concordant	concordant	concordant	na	na	NC	NC	NC	NC	NC	NC	NC	NC	NC	0	NC	NC	NC	1	1	1	1	0	0	0	0	0	0	0
dimethyl sulfoxide; DMSO	67-68-5	200-664-3	NC	NC	NC	concordant	concordant	concordant	na	na	NC	NC	NC	NC	NC	NC	NC	NC	NC	0	NC	NC	NC	1	1	1	1	0	0	0	0	0	0	0
12-oxahexadecanolide; cervolide; 1,6-dioxacycloheptadecan-7-one; hibiscolide; 16-hydroxy-12-oxahexadecanoic acid, omega lactone; musk 781; 12-oxahexadecan-16-olide	6707-60-4	229-755-6	na	na	NC/1B	na	na	single value	na	na	na	na	na	na	na	na	na	na	na	0.5	na	na	NC/1B	2	0	0	0	2	0	0	0	0	0	0
hex-2-enal; trans-2-hexenal; beta-propyl acrolein; trans-hex-2-enal	6728-26-3	229-778-1	1	1A	1	concordant	expert call	consensus	na	50	39	39	1	1A	1A	39	1	1A	1A	1.25	1	1B	1B	2	1	2	0	1	0	0	0	0	0	1
2,6-dimethyl-2,4,6-octatriene; allo-ocimene; trans, trans-alloocimene; trans,trans-2,6-dimethyl-2,4,6-octatriene; alloocimene; 2,6-dimethylocta-2,4,6-triene	673-84-7	211-614-5	na	na	NC/1B	na	na	single value	na	na	na	na	na	na	na	na	na	na	na	0.5	na	na	NC/1B	1	0	0	0	1	0	0	0	0	0	0
3,3,5-trimethylcyclohexyl ethyl ether; 3-ethoxy-l, 1,5-trimethylcyclohexane; ethyl 3,3,5-trimethylcyclohexyl ether; ether, ethyl 3,3,5-trimethylcyclohexyl; herbavert; 3-ethoxy-1,1,5-trimethylcyclohexane	67583-77-1	266-722-5	na	na	NC/1B	na	na	single value	na	na	na	na	na	na	na	na	na	na	na	0.5	na	na	NC/1B	1	0	0	0	1	0	0	0	0	0	0
phenylacetaldehyde 2,4-dihydroxy-2-methylpentane acetal; reseda body; 4,4,6-trimethyl-2-(phenylmethyl)-1,3-dioxane	67633-94-7	266-795-3	na	na	NC/1B	na	na	single value	na	na	na	na	na	na	na	na	na	na	na	0.5	na	na	NC/1B	3	0	0	0	3	0	0	0	0	0	0
4-(isopropyl)-β-methylcyclohexaneethanol	67634-03-1	266-806-1	na	na	na	na	na	na	na	na	na	na	na	na	na	na	na	na	na	na	na	na	na	1	0	0	0	0	1	0	0	0	0	0
alpha,alpha-dimethyl-p-ethylphenylpropanal; 2,2-dimethyl-3-(p-ethyiphenyl)propanal; ethyl dimethylhydrocinnamaldehyde; floralozone; ethyl 2,2-dimethylhydrocinnamal; 3-(p-ethylphenyl)-2,2-dimethylpropionaldehyde	67634-15-5	266-819-2	na	na	NC/1B	na	na	single value	na	na	na	na	na	na	na	na	na	na	na	0.5	na	na	NC/1B	1	0	0	0	1	0	0	0	0	0	0
2-phenylethyl pivalate; phenethyl pivalate; 2,2-dimethylpropanoic acid, 2-phenylethyl ester; 2-phenylethyl 2,2-dimethylpropanoate; phenyl ethyl pivalinate; phenylethyl trimethylacetate; centifolyl; pivarose	67662-96-8	266-841-2	na	na	na	na	na	na	na	na	na	na	na	na	na	na	na	na	na	na	na	na	na	1	0	0	0	0	1	0	0	0	0	0
1-ethyl-4-(hydroxymethyl)cyclohexyl methanol; 1-ethylcyclohexane-1,4-dimethanol; anthadiol	67663-05-2	266-851-7	na	na	NC/1B	na	na	single value	na	na	na	na	na	na	na	na	na	na	na	0.5	na	na	NC/1B	1	0	0	0	1	0	0	0	0	0	0
trans-2-hexenal diethyl acetal; 1,1-diethoxy-trans-2-hexene; (E)-1,1-diethoxyhex-2-ene	67746-30-9	266-989-8	1	1B	1B	concordant	concordant	concordant	100	66.6667	3085.5	3085.5	1	1B	1B	771	1	1B	1B	1.13	1	1B	1B	4	3	3	0	1	0	2	0	0	0	1
undecylenic aldehyde digeranyl acetal; 10-undecenal digeranyl acetal; 11,11-bis-([3,7-dimethyl-2,6-octadienyl]oxy)-1-undecene; 11,11-digeranyloxy-1-undecene	67785-74-4	na	na	na	NC/1B	na	na	single value	na	na	na	na	na	na	na	na	na	na	na	0.5	na	na	NC/1B	2	0	0	0	2	0	0	0	0	0	0
dimethylbenzylcarbinyl propionate; benzene ethanol, alpha,alpha-dimethyl-, propanoate; benzylisopropyl propionate; phenethyl alcohol, alpha,alpha-dimethyl-, propionate; α,α-dimethylphenethyl propionate	67785-77-7	267-072-5	na	na	NC/1B	na	na	single value	na	na	na	na	na	na	na	na	na	na	na	0.5	na	na	NC/1B	1	0	0	0	1	0	0	0	0	0	0
4-(2,4,6-trimethyl-3-cyclohexen-1-yl)-3-buten-2-one; iritone	67801-38-1	267-158-2	na	na	NC/1B	na	na	single value	na	na	na	na	na	na	na	na	na	na	na	0.5	na	na	NC/1B	1	0	0	0	1	0	0	0	0	0	0
citral methyl anthranilate; citral methyl anthranilate, Schiff base; methyl 2-[(3,7-dimethyl-2,6-octadienylidene)amino]benzoate	67801-47-2	267-168-7	na	na	NC/1B	na	na	single value	na	na	na	na	na	na	na	na	na	na	na	0.5	na	na	NC/1B	1	0	0	0	1	0	0	0	0	0	0
ethyl 2-tert-butylcyclohexyl carbonate; 2-tert-butylcyclohexyl ethyl carbonate; floramat	67801-64-3	267-184-4	na	na	NC/1B	na	na	single value	na	na	na	na	na	na	na	na	na	na	na	0.5	na	na	NC/1B	1	0	0	0	1	0	0	0	0	0	0
3,6-dimethyl-3-cyclohexene-1-carboxaldehyde; 3,6-dimethylcyclohex-3-ene-1-carbaldehyde; cyclovertal	67801-65-4	267-168-7	na	na	NC/1B	na	na	single value	na	na	na	na	na	na	na	na	na	na	na	0.5	na	na	NC/1B	1	0	0	0	1	0	0	0	0	0	0
amylcyclohexyl acetate; 2-tert-amylcyclohexyl acetate; cyclohexanol, 2-(1, 1-dimethylpropyl)-, acetate; 2-tert-pentylcyclohexyl acetate; coniferan	67874-72-0	267-500-0	na	na	NC/1B	na	na	single value	na	na	na	na	na	na	na	na	na	na	na	0.5	na	na	NC/1B	2	0	0	0	2	0	0	0	0	0	0
cedrol methyl ether; methyl cedryl ether; cedramber; [3R-(3alpha,3abeta,6alpha,7beta,8aalpha)]-octahydro-6-methoxy-3,6,8,8-tetramethyl-1H-3a,7-methanoazulene	67874-81-1	267-510-5	na	na	NC/1B	na	na	single value	na	na	na	na	na	na	na	na	na	na	na	0.5	na	na	NC/1B	1	0	0	0	1	0	0	0	0	0	0
cis-3-hexenyl tiglate; cis-3-hexenyl-2-methyl-trans-2-butenoate; (Z)-3-hexenyl 2-methylcrotonate	67883-79-8	267-554-5	na	na	NC/1B	na	na	single value	na	na	na	na	na	na	na	na	na	na	na	0.5	na	na	NC/1B	1	0	0	0	1	0	0	0	0	0	0
cis-3-hexenal; cis-beta,gamma-hexylenic aldehyde; (Z)-hex-3-enal	6789-80-6	229-854-4	na	na	NC/1B	na	na	single value	na	na	na	na	na	na	na	na	na	na	na	0.5	na	na	NC/1B	1	0	0	0	1	0	0	0	0	0	0
hexyl benzoate; n-hexyl benzoate; benzoic acid, hexyl ester	6789-88-4	229-856-5	na	na	NC/1B	na	na	single value	na	na	na	na	na	na	na	na	na	na	na	0.5	na	na	NC/1B	1	0	0	0	1	0	0	0	0	0	0
mercaptoacetic acid; thioglycolic acid; 2-sulfanylacetic acid	68-11-1	200-677-4	na	na	NC/1B	na	na	single value	na	na	na	na	na	na	na	na	na	na	na	0.5	na	na	NC/1B	1	0	0	0	1	0	0	0	0	0	0
citronellyl crotonate; citronellyl 2-butenoate; citronellyl alpha-crotonate; 2-butenoic acid 3,7-dimethyl-6-octen-1-yl ester	68039-38-3	268-254-7	na	na	NC/1B	na	na	single value	na	na	na	na	na	na	na	na	na	na	na	0.5	na	na	NC/1B	1	0	0	0	1	0	0	0	0	0	0
epoxyguaiene; 1,2,3,4,5,6,7,8-octahydro-1,4-dimethyl-7-(1-methylethylidene)azulene monoepoxide; 1,2,3,4,5,6,7,8-octahydro-7-isopropylidene-1,4-dimethyl-,-epoxyazulene	68071-23-8	268-340-4	na	na	NC/1B	na	na	single value	na	na	na	na	na	na	na	na	na	na	na	0.5	na	na	NC/1B	1	0	0	0	1	0	0	0	0	0	0
1,3-dimethyl-3-phenylbutyl acetate; benzenepropanol, alpha, gamma, gamma-trimethyl-, acetate; 4-methyl-4-phenyl-2-pentyl acetate	68083–58-9	268–407-8	na	na	na	na	na	na	na	na	na	na	na	na	na	na	na	na	na	na	na	na	na	1	0	0	0	0	1	0	0	0	0	0
rhodinol; 3,7-dimethyl-(6-or 7-)-octen-1-ol; 3,7-dimethyl-(6- or 7-)octen-1-ol; 3,7-dimethyl-7-octen-1-ol, 7-octen-1-ol, 3,7-dimethyl-,(S)-	6812-78-8	229-887-4	1	na	1	concordant	expert call	expert call	na	na	NC/1B	NC/1B	na	na	NC/1B	116	1	1A	1A	1	1	1B	1B	3	1	0	0	2	0	0	0	0	0	1
allyl trimethylhexanoate; allyl 3,5,5-trimethylhexanoate; 2-propenyl 3,5,5-trimethylhexanoate	68132-80-9	268-648-9	na	na	NC/1B	na	na	single value	na	na	na	na	na	na	na	na	na	na	na	0.5	na	na	NC/1B	1	0	0	0	1	0	0	0	0	0	0
cis-hexenyl oxyacetaldehyde; (Z)-(3-hexenyloxy)acetaldehyde	68133-72-2	268-699-7	na	na	NC/1B	na	na	single value	na	na	na	na	na	na	na	na	na	na	na	0.5	na	na	NC/1B	1	0	0	0	1	0	0	0	0	0	0
isoamyl geranate; 3-methylbutyl (E)-3,7-dimethylocta-2,6-dienoate	68133-73-3	268-700-0	na	na	NC/1B	na	na	single value	na	na	na	na	na	na	na	na	na	na	na	0.5	na	na	NC/1B	1	0	0	0	1	0	0	0	0	0	0
trans-2-hexenyl salicylate; (E)-2-hexenyl salicylate; salicylic acid, 2-hexenyl ester, (E)	68133-77-7	268-704-2	na	na	NC/1B	na	na	single value	na	na	na	na	na	na	na	na	na	na	na	0.5	na	na	NC/1B	1	0	0	0	1	0	0	0	0	0	0
5-acetyl-3-isopropyl-1,1,2,6-tetramethylindane; traseolide; 1-(2,3-dihydro- 1,1,2,6-tetramethyl-3-(1-methylethyl)- 1H-inden-5-yl)ethanone	68140-48-7	268-799-0	na	na	NC/1B	na	na	single value	na	na	na	na	na	na	na	na	na	na	na	0.5	na	na	NC/1B	1	0	0	0	1	0	0	0	0	0	0
2-methylundecanal dimethyl acetal; aldehyde C-12 MNA dimethyl acetal; MNA dimethyl acetal; methyl nonyl acetaldehyde dimethyl acetal; 1,1-dimethoxy-2-methylundecane	68141-17-3	268-839-7	na	na	NC/1B	na	na	single value	na	na	na	na	na	na	na	na	na	na	na	0.5	na	na	NC/1B	1	0	0	0	1	0	0	0	0	0	0
4-methyl-1-oxaspiro[5.5]undecene	68228-06-8	269-401-8	na	na	na	na	na	na	na	na	na	na	na	na	na	na	na	na	na	na	na	na	na	2	0	0	0	0	2	0	0	0	0	0
diisopropylbenzaldehyde; 2,4-bis(isopropyl)benzaldehyde; 2,4-diisopropylbenzaldehyde	68459-95-0	270-621-1	na	na	NC/1B	na	na	single value	na	na	na	na	na	na	na	na	na	na	na	0.5	na	na	NC/1B	1	0	0	0	1	0	0	0	0	0	0
1-(3,5,6-trimethyl-3-cyclohexen-1-yl) ethan-1-one; ethanone, 1-(3,5,6-trimethyl-3-cyclohexen-1-yl)-; 1-(3,5,6-Trimethylcyclohex-3-en-1-yl)ethanone; methyl cyclo citrone	68480-14-8	270-891-0	na	na	na	na	na	na	na	na	na	na	na	na	na	na	na	na	na	na	na	na	na	1	0	0	0	0	1	0	0	0	0	0
dihydromethyl-alpha-ionone; 5-(2,6,6-trimethyl-2-cyclohexenyl)-pentan-3-one; 1-(2,6,6-trimethyl-2-cyclohexen-1-yl)pentan-3-one; 1-(3,5,6-trimethyl-3-cyclohexen-1-yl)ethan-1-one	68480-17-1	270-894-7	na	na	NC/1B	na	na	single value	na	na	na	na	na	na	na	na	na	na	na	0.5	na	na	NC/1B	1	0	0	0	1	0	0	0	0	0	0
isocyclogeraniol	68527-77-5	271-282-2	na	na	na	na	na	na	na	na	na	na	na	na	na	na	na	na	na	na	na	na	na	1	0	0	0	0	1	0	0	0	0	0
amyl cinnamylidene methyl anthranilate; methyl 2-[[2-(phenylmethylene)heptylidene]amino]benzoate	68527-78-6	271-283-8	na	na	NC/1B	na	na	single value	na	na	na	na	na	na	na	na	na	na	na	0.5	na	na	NC/1B	1	0	0	0	1	0	0	0	0	0	0
3-methyl-2-butenyl salicylate; benzoic acid, 2-hydroxy-,3-methyl-2butenyl ester, 3-methyl-2-butenyl salicylate, prenyl salicylate	68555-58-8	271-434-8	na	na	NC/1B	na	na	single value	na	na	na	na	na	na	na	na	na	na	na	0.5	na	na	NC/1B	1	0	0	0	1	0	0	0	0	0	0
dimethylionone; alpha-cyclocitrylidene-4-methylbutan-3-one; 1,3-dimethyl-alpha-ionone; 2-methyl-1-(2,2,6-trimethylcyclohexen-1-yl)pent-1-en-3-one	68555-94-2	271-463-6	na	na	NC/1B	na	na	single value	na	na	na	na	na	na	na	na	na	na	na	0.5	na	na	NC/1B	2	0	0	0	1	1	0	0	0	0	0
C12-C14 alkyl glycidyl ether	68609-97-2	271-846-8	na	na	na	na	na	na	na	na	na	na	na	na	na	na	na	na	na	na	na	na	na	1	0	0	0	0	1	0	0	0	0	0
tea tree oil; melaleuca alternifolia (tea tree) leaf oil	68647-73-4	641-687-1	na	na	NC/1B	na	na	single value	na	na	na	na	na	na	na	na	na	na	na	0.5	na	na	NC/1B	1	0	0	0	1	0	0	0	0	0	0
menthadiene-7-methyl formate; isobergamate; 2-(4-isopropylcyclohexadienyl)ethyl formate; menthadienyl formiate; 4-(1-methylethyl)cyclohexadiene- 1-ethyl formate; menthadienyl formate	68683-20-5	272-066-0	1	1B	1B	concordant	concordant	consensus	100	100	2250	2250	1	1B	1B	2250	1	1B	1B	0.75	na	na	NC/1B	6	3	3	0	3	0	3	0	0	0	0
dimethyltetrahydrobenzaldehyde	68737-61-1	272-113-5	na	na	NC/1B	na	na	single value	na	na	na	na	na	na	na	na	na	na	na	0.5	na	na	NC/1B	1	0	0	0	1	0	0	0	0	0	0
geranyl acetone; 6,10-dimethylundeca-5,9-dien-2-one	689-67-8	211-711-2	na	na	NC/1B	na	na	single value	na	na	na	na	na	na	na	na	na	na	na	0.5	na	na	NC/1B	1	0	0	0	1	0	0	0	0	0	0
karo karounde absolute	68916-95-0	na	na	na	NC/1B	na	na	single value	na	na	na	na	na	na	na	na	na	na	na	0.5	na	na	NC/1B	1	0	0	0	1	0	0	0	0	0	0
citronellyl isovalerate; 3,7-dimethyloct-6-enyl isovalerate; 3,7-dimethyl-6-octenyl isovalerate; 3,7-dimethyl-6-octen-I-yl 3-methylbutanoate; isovaleric acid, 3,7-dimethyl-6-octenyl ester	68922-10-1	272-982-0	na	na	NC/1B	na	na	single value	na	na	na	na	na	na	na	na	na	na	na	0.5	na	na	NC/1B	1	0	0	0	1	0	0	0	0	0	0
3-methyl-2-(pentyloxy)-2-cyclopenten-1-one; 2-cyclopenten-1-one, 3-methyl-2-(pentyloxy); 2-cyclopenten-1-one, 2-(pentyloxy)-3-methyl-; 3-methyl2-(pentyloxy)cyclopent-2-en-1-one	68922-13-4	272-985-7	1	1B	1B	concordant	single value	consensus	na	na	POS	na	1	na	na	POS	1	na	1	1	1	1B	1B	2	1	0	0	1	0	0	0	1	0	0
eucalyptus citriodora oil, acetylated; Eucalyptus maculata citriodora, ext., reaction products with acetone	68991-29-7	305-086-6	na	na	NC/1B	na	na	single value	na	na	na	na	na	na	na	na	na	na	na	0.5	na	na	NC/1B	2	0	0	0	1	1	0	0	0	0	0
salicylic acid	69-72-7	200-712-3	na	na	NC/1B	na	na	single value	na	na	na	na	na	na	na	na	na	na	na	0.5	na	na	NC/1B	1	0	0	0	1	0	0	0	0	0	0
2,2-dimethyl-3-(3-methyl-2,4-pentadienyl)oxirane; 3,7-dimethyl-1 ,3,6-octatriene 6,7-epoxide; myroxyde; 2,2-dimethyl-3-(3-methylpenta-2,4-dienyl)oxirane	69103-20-4	273-870-4	na	na	na	na	na	na	na	na	na	na	na	na	na	na	na	na	na	na	na	na	na	1	0	0	0	0	1	0	0	0	0	0
trans-3-hexenal	69112-21-6	273-874-6	na	na	NC/1B	na	na	single value	na	na	na	na	na	na	na	na	na	na	na	0.5	na	na	NC/1B	1	0	0	0	1	0	0	0	0	0	0
ethyl undecylenate; ethyl 10-undecenoate; ethyl 10-hendecenoate; ethyl undec-10-enoate	692-86-4	211-734-8	na	na	NC/1B	na	na	single value	na	na	na	na	na	na	na	na	na	na	na	0.5	na	na	NC/1B	1	0	0	0	1	0	0	0	0	0	0
gamma-hexalactone; hexanolide-1,4; gamma-ethyl-n-butyrolactone; tonkalide; hexan-4-olide	695-06-7	211-778-8	na	na	NC/1B	na	na	single value	na	na	na	na	na	na	na	na	na	na	na	0.5	na	na	NC/1B	2	0	0	0	2	0	0	0	0	0	0
anisyl n-butyrate; p-methoxybenzyl butyrate	6963-56-0	230-163-5	1	1B	1B	concordant	concordant	consensus	na	na	1350	1350	1	1B	1B	1350	1	1B	1B	0.75	na	na	NC/1B	2	1	1	0	1	0	1	0	0	0	0
octyl salicylate; n-octyl o-hydroxybenzoate	6969-49-9	230-190-2	NC	NC	NC	concordant	concordant	concordant	na	na	NC	NC	NC	NC	NC	NC	NC	NC	NC	0.25	NC	NC	NC	2	1	1	1	1	0	0	0	0	0	0
delta-octalactone; 5-Hydroxyoctanoic acid lactone; tetrahydro-6-propyl-2H-pyran-2-one	698-76-0	211-820-5	na	na	NC/1B	na	na	single value	na	na	na	na	na	na	na	na	na	na	na	0.5	na	na	NC/1B	1	0	0	0	1	0	0	0	0	0	0
citronellyl ethyl ether; 8-ethoxy-2,6-dimethyloctene-2; 8-ethoxy-2,6-dimethyloct-2-ene	69929-16-4	274-222-3	na	na	NC/1B	na	na	single value	na	na	na	na	na	na	na	na	na	na	na	0.5	na	na	NC/1B	1	0	0	0	1	0	0	0	0	0	0
hexachlorophene; 2,2'-methylenebis(3,4,6-trichlorophenol)	70-30-4	200-733-8	na	na	NC/1B	na	na	concordant	na	na	NC/1B	NC/1B	na	na	NC/1B	NC/1B	na	na	NC/1B	0.64	na	na	NC/1B	12	7	0	3	4	1	3	0	0	0	1
mercaptosuccinic acid; 2-sulfanylbutanedioic acid	70-49-5	200-736-4	1	1B	1B	concordant	concordant	concordant	na	na	2409	2409	1	1B	1B	2409	1	1B	1B	1	1	1B	1B	1	1	1	0	0	0	1	0	0	0	0
hexahydrocoumarin; coumarin, 3,4,5,6,7,8-hexahydro-; 1-cyclohexene-1-propanoic acid , 2-hydroxy-, .delta.-1 actone; 3,4,5,6,7,8-hexahydrocoumarin; 3,4,5,6,7,8-hexahydro-2H-1-benzopyran-2-one; coumarin, 3.4.5,6,7,8-hexahydro-; 1-cyclohexene-1-propan oic acid , 2-hydroxy-, .delta.-1 actone	700-82-3	211-851-4	1	1B	1	concordant	concordant	concordant	100	50	610.5	610.5	1	1B	1	610.5	1	1B	na	1.38	1	1B	1	2	2	2	0	0	0	1	0	0	1	0
gamma-methyl decalactone; 5-hexyldihydro-5-methylfuran-2(3H)-one	7011-83-8	230-291-1	na	na	NC/1B	na	na	single value	na	na	na	na	na	na	na	na	na	na	na	0.5	na	na	NC/1B	1	0	0	0	1	0	0	0	0	0	0
alpha-methylionol; isomethyl-alpha-ionol; 3-methyl-4-(2,6,6-trimethyl-2-cyclohexen-1-yl)-3-buten-2-ol	70172-00-8	na	na	na	NC/1B	na	na	single value	na	na	na	na	na	na	na	na	na	na	na	0.5	na	na	NC/1B	1	0	0	0	1	0	0	0	0	0	0
delta-decalactone; decanolide-1,5; amyl-delta-valerolactone; decan-5-olide	705-86-2	211-889-1	na	na	NC/1B	na	na	single value	na	na	na	na	na	na	na	na	na	na	na	0.5	na	na	NC/1B	1	0	0	0	1	0	0	0	0	0	0
gamma-decalactone; gamma-n-decalactone; decanolide-1,4; gamma-n-hexyl-gamma-butyrolactone; decan-4-olide	706-14-9	211-892-8	na	na	NC/1B	na	na	single value	na	na	na	na	na	na	na	na	na	na	na	0.5	na	na	NC/1B	1	0	0	0	1	0	0	0	0	0	0
arbanol; ethanol, 2-(isobornyloxy)-; exo-2-[(1,7,7-trimethylbicyclo [2.2.1]hept-2-yl)oxy]ethanol; beta-hydroxyethyl isobornyl ether; exo-2-camphanyl , beta-hydroxyethyl ether; exo-2-[(1,7,7-trimethylbicyclo[2.2.1]hept-2-yl)oxy]ethanol	7070-15-7	230-364-8	na	na	NC/1B	na	na	single value	na	na	na	na	na	na	na	na	na	na	na	0.5	na	na	NC/1B	1	0	0	0	1	0	0	0	0	0	0
1-(2,2,6-trimethylcyclohexyl)-3-hexanol; timberol; 2,2,6-trimethyl-alpha-propylcyclohexanepropanol	70788-30-6	274-892-7	na	na	NC/1B	na	na	single value	na	na	na	na	na	na	na	na	na	na	na	0.5	na	na	NC/1B	2	0	0	0	1	1	0	0	0	0	0
geranyl dihydrolinalool; pseudo phytol; 3,7,11,15-tetramethyl-6,10,14-hexadecatrien-3-ol; 3,7,11,15-hexadeca-6,10,14-trien-3-ol	70851-60-4	274-941-2	na	na	NC/1B	na	na	single value	na	na	na	na	na	na	na	na	na	na	na	0.5	na	na	NC/1B	1	0	0	0	1	0	0	0	0	0	0
5-(cis-3-hexenyl)dihydro-5-methyl-2(3H)-furanone; 4-hydroxy-4-methyl-7-cis-decenoic acid lactone; 4-methyl-cis-7-decene gamma-lactone; , (Z)-5-(3-hexenyl)dihydro-5-methyl-2(3H)-furanone; (Z)-5-hex-3-enyldihydro-5-methylfuran-2(3H)-one	70851-61-5	274-942-8	na	na	NC/1B	na	na	single value	na	na	na	na	na	na	na	na	na	na	na	0.5	na	na	NC/1B	1	0	0	0	1	0	0	0	0	0	0
benzene	71-43-2	200-753-7	NC	NC	NC	concordant	concordant	concordant	na	na	NC	NC	NC	NC	NC	NC	NC	NC	NC	0	NC	NC	NC	1	1	1	1	0	0	0	0	0	0	0
delta-undecalactone; undecanolide-1,5; 5-hydroxyundecanoic acid lactone; undecan-5-olide; 6-hexyltetrahydro-2H-pyran-2-one	710-04-3	211-915-1	na	na	NC/1B	na	na	single value	na	na	na	na	na	na	na	na	na	na	na	0.5	na	na	NC/1B	1	0	0	0	1	0	0	0	0	0	0
4,8-dimethyl-4,9-decadienal	71077-31-1	275-174-6	na	na	NC/1B	na	na	single value	na	na	na	na	na	na	na	na	na	na	na	0.5	na	na	NC/1B	1	0	0	0	1	0	0	0	0	0	0
delta-dodecalactone; n-heptyl-delta-valerolactone; 5-hydroxydodecanoic acid delta-lactone; dodecan-5-olide	713-95-1	211-932-4	na	na	NC/1B	na	na	single value	na	na	na	na	na	na	na	na	na	na	na	0.5	na	na	NC/1B	1	0	0	0	1	0	0	0	0	0	0
linalyl phenylacetate; 3,7-dimethyl-1,6-octadien-3-yl phenylacetate; linalyl alpha-toluate; benzeneacetic acid 1-ethenyl-1,5-dimethyl-4-hexenyl ester	7143-69-3	230-444-2	na	na	NC/1B	na	na	single value	na	na	na	na	na	na	na	na	na	na	na	0.5	na	na	NC/1B	1	0	0	0	1	0	0	0	0	0	0
cyclamen aldehyde diethyl acetal; alpha-methyl-p-isopropylhydrocinnamic aldehyde diethyl acetal	7149-24-8	230-470-4	na	na	NC/1B	na	na	single value	na	na	na	na	na	na	na	na	na	na	na	0.5	na	na	NC/1B	1	0	0	0	1	0	0	0	0	0	0
linalyl anthranilate; linalyl o-aminobenzoate	7149-26-0	230-472-5	na	na	NC/1B	na	na	single value	na	na	na	na	na	na	na	na	na	na	na	0.5	na	na	NC/1B	1	0	0	0	1	0	0	0	0	0	0
sulfathiazole	72-14-0	200-771-5	1	1B	1B	concordant	concordant	concordant	na	na	15517	15517	1	1B	1B	15517	1	1B	1B	1	1	1B	1B	1	1	1	0	0	0	1	0	0	0	0
phenylethyl methylethylcarbinyl acetate; methylethyl phenylethyl carbinyl acetate; 1-phenyl-3-methyl-3-pentanyl acetate; 1-ethyl-1-methyl-3-phenylpropyl acetate	72007-81-9	276-282-6	na	na	NC/1B	na	na	single value	na	na	na	na	na	na	na	na	na	na	na	0.5	na	na	NC/1B	1	0	0	0	1	0	0	0	0	0	0
2-methyl-4(2,2,3-trimethyl-3-cyclopentenyl)butanol; brahmanol; 3-cyclopentene-1-butanol,.b.,2,2,3- tetramethyl-; b,2,2,3-tetramethylcyclopent-3-ene-1-butanol; methyl-(trimethyl cyclo-pentenyl)-butanol; beta,2,2,3-tetramethylcyclopent-3-ene-1-butanol	72089-08-8	276-333-2	na	na	NC/1B	na	na	single value	na	na	na	na	na	na	na	na	na	na	na	0.5	na	na	NC/1B	1	0	0	0	1	0	0	0	0	0	0
1-methyl-2-(1-methylpropyl)cyclohexyl acetate; cyclohexanol, 1-methyl-2-(1-methylpropyl)-, acetate; Metambrate	72183-75-6	276-442-5	na	na	na	na	na	na	na	na	na	na	na	na	na	na	na	na	na	na	na	na	na	1	0	0	0	0	1	0	0	0	0	0
4-acetoxy-3-ethoxybenzaldehyde; ethyl vanillin acetate	72207-94-4	na	na	na	NC/1B	na	na	single value	na	na	na	na	na	na	na	na	na	na	na	0.5	na	na	NC/1B	1	0	0	0	1	0	0	0	0	0	0
ocimenyl acetate; cis-ocimenyl acetate; 2,6-dimethyl-5,7-octadien-2-yl acetate; 1,1,5-trimethylhepta-4,6-dienyl acetate	72214-23-4	276-484-4	1	1B	1B	concordant	concordant	consensus	na	na	1296	1296	1	1B	1B	1296	1	1B	1B	0.75	na	na	NC/1B	2	1	1	0	1	0	1	0	0	0	0
myraldyl acetate; 3-cyclohexene-1-methanol, 3(or 4)-(4-pentenyl)-, acetate; 4(or 3)-(4-methyl-3-pentenyl)-3-cyclohexenylmethyl acetate and isomers; 3(or 4)-(4-methylpenten-3-yl)cyclohex-3-ene-1-methyl acetate	72403-67-9	276-650-6	na	na	na	na	na	na	na	na	na	na	na	na	na	na	na	na	na	na	na	na	na	1	0	0	0	0	1	0	0	0	0	0
a mixture of 1,2,4- and 1,3,5-trimethyl-3-cyclohexene-1-methanol: iso trimethyl tetrahydro benzyl alcohol; 1,2,4(or 1,3,5)-trimethylcyclohex-3-ene-1-methanol	72812-40-9	276-861-3	na	na	NC/1B	na	na	single value	na	na	na	na	na	na	na	na	na	na	na	0.5	na	na	NC/1B	1	0	0	0	1	0	0	0	0	0	0
cyclamen aldehyde ethylene glycol acetal; alpha-methyl-p-isopropylhydrocinnamic aldehyde ethylene glycol acetal; 2-[2-[4-isopropylphenyl]-1-methylethyl]-1,3-dioxolane	72845-85-3	276-935-5	na	na	NC/1B	na	na	single value	na	na	na	na	na	na	na	na	na	na	na	0.5	na	na	NC/1B	1	0	0	0	1	0	0	0	0	0	0
decyl methyl ether; 1-methoxydecane	7289-52-3	230-718-1	na	na	NC/1B	na	na	single value	na	na	na	na	na	na	na	na	na	na	na	0.5	na	na	NC/1B	1	0	0	0	1	0	0	0	0	0	0
3-phenyl-3-buten-1-yl acetate; 3-phenylbut-3-enyl acetate	7306-12-9	230-755-3	na	na	NC/1B	na	na	single value	na	na	na	na	na	na	na	na	na	na	na	0.5	na	na	NC/1B	3	0	0	0	3	0	0	0	0	0	0
allyl 2-octynoate; allyl heptine carbonate: allyl oct-2-ynoate	73157-43-4	277-303-1	1	1B	1	concordant	concordant	concordant	100	50	542.5	542.5	1	1B	1	542.5	1	1B	na	1.5	1	na	1	3	2	2	0	0	1	1	0	0	0	1
cyclamen aldehyde propyleneglycol acetal; alpha-methyl-p-isopropylhydrocinnamic aldehyde propyleneglycol acetal	73987-12-9	na	na	na	NC/1B	na	na	single value	na	na	na	na	na	na	na	na	na	na	na	0.5	na	na	NC/1B	1	0	0	0	1	0	0	0	0	0	0
tetrachlorosalicylanilide; 3,3',4',5-tetrachlorosalicylanilide; 3,5-dichloro-N-(3,4-dichlorophenyl)-2-hydroxybenzamide	7426-07-5	na	1	1A	1A	concordant	concordant	concordant	100	100	26	26	1	1A	1A	26	1	1A	1A	2	1	1A	1A	2	2	2	0	0	0	0	0	0	0	2
aluminum chloride; aluminium chloride	7446-70-0	231-208-1	NC	NC	NC	concordant	concordant	consensus	na	na	NC	NC	NC	NC	NC	NC	NC	NC	NC	0.4	na	na	NC/1B	5	1	1	1	4	0	0	0	0	0	0
dimyrcetol	74749-73-8	na	na	na	NC/1B	na	na	single value	na	na	na	na	na	na	na	na	na	na	na	0.5	na	na	NC/1B	1	0	0	0	1	0	0	0	0	0	0
mercuric chloride; mercury dichloride	7487-94-7	231-299-8	1	1A	1A	concordant	concordant	consensus	100	66.6667	160	160	1	1A	1A	160	1	1A	1A	1.67	1	1A	1	6	6	6	0	0	0	2	0	0	0	4
butyl cinnamic aldehyde; alpha-butyl cinnamaldehyde; alpha-n-butyl-beta-phenylacrolein; 2-(phenylmethylene)hexanal; alpha-butylcinnamaldehyde	7492-44-6	231-320-0	na	na	NC/1B	na	na	single value	na	na	na	na	na	na	na	na	na	na	na	0.5	na	na	NC/1B	1	0	0	0	1	0	0	0	0	0	0
citral diethyl acetal; 1,1-diethoxy-3,7-dimethyl-2,6-octadiene; 3,7-dimethyl-2,6-octadienal diethyl acetal; citral diethylacetal; 1,1-diethoxy-3,7-dimethylocta-2,6-diene	7492-66-2	231-323-7	na	na	NC/1B	na	na	single value	na	na	na	na	na	na	na	na	na	na	na	0.5	na	na	NC/1B	1	0	0	0	1	0	0	0	0	0	0
citronellyl oxyacetaldehyde; 6,10-dimethyl-3-oxa-9-undecanal; [(3,7-dimethyl-6-octenyl)oxy]acetaldehyde	7492-67-3	231-324-2	na	na	NC/1B	na	na	single value	na	na	na	na	na	na	na	na	na	na	na	0.5	na	na	NC/1B	1	0	0	0	1	0	0	0	0	0	0
butyl butyrolactate; butyl butyryl lactate; lactic acid; butyl ester, butyrate; butyl O-butyryllactate	7492-70-8	231-326-3	na	na	NC/1B	na	na	single value	na	na	na	na	na	na	na	na	na	na	na	0.5	na	na	NC/1B	1	0	0	0	1	0	0	0	0	0	0
propyl phenethyl acetal; acetaldehyde phenethyl propyl acetal; acetal R; benzene, [2-(1-propoxyethoxy)ethyl]-; 1-phenethoxy-1-propoxyethane; (2-(1-propoxyethoxy)ethyl)benzene; (1-propoxyethoxy)ethyl]benzene; Resedafol-Corps 302	7493-57-4	231-327-9	na	na	NC/1B	na	na	single value	na	na	na	na	na	na	na	na	na	na	na	0.5	na	na	NC/1B	2	0	0	0	1	1	0	0	0	0	0
allyl phenoxyacetate; acetate p.a.	7493-74-5	231-335-2	na	na	NC/1B	na	na	single value	na	na	na	na	na	na	na	na	na	na	na	0.5	na	na	NC/1B	1	0	0	0	1	0	0	0	0	0	0
amyl cinnamic acetate; alpha-pentyl cinnamyl acetate; amyl cinnamyl acetate; alpha-n-amyl-beta-phenylacryl acetate; 2-(phenylmethylene)heptyl acetate	7493-78-9	231-339-4	na	na	NC/1B	na	na	single value	na	na	na	na	na	na	na	na	na	na	na	0.5	na	na	NC/1B	1	0	0	0	1	0	0	0	0	0	0
dimethyl sulphide; methyl sulphide	75-18-3	200-846-2	na	na	NC/1B	na	na	single value	na	na	na	na	na	na	na	na	na	na	na	0.5	na	na	NC/1B	1	0	0	0	1	0	0	0	0	0	0
n-butylthiomalate	7529-08-0	na	1	1A	1A	concordant	concordant	concordant	na	na	141	141	1	1A	1A	141	1	1A	1A	2	1	1A	1A	1	1	1	0	0	0	0	0	0	0	1
anisyl propionate, p-methoxybenzyl propionate	7549-33-9	231-433-5	na	na	NC/1B	na	na	single value	na	na	na	na	na	na	na	na	na	na	na	0.5	na	na	NC/1B	1	0	0	0	1	0	0	0	0	0	0
citral dimethyl acetal; cis- and trans-3,7-dimethyl-1,1-dimethoxy-2,6-octadiene; cis- and trans-2,6-dimethyl-8,8-dimethoxy-2,6-octadiene; 1,1-dimethoxy-3,7-dimethylocta-2,6-diene	7549-37-3	231-434-0	na	na	NC/1B	na	na	single value	na	na	na	na	na	na	na	na	na	na	na	0.5	na	na	NC/1B	1	0	0	0	1	0	0	0	0	0	0
mercaptoacetamide; thioglycolamide; 2-sulfanylacetamide	758-08-7	633-285-0	1	1A	1A	concordant	concordant	concordant	na	na	43	43	1	1A	1A	43	1	1A	1A	2	1	1A	1A	1	1	1	0	0	0	0	0	0	0	1
pinacol; 2,3-dimethyl-2,3-butanediol; tetramethylethylene glycol	76-09-5	200-933-5	na	na	NC/1B	na	na	single value	na	na	na	na	na	na	na	na	na	na	na	0.5	na	na	NC/1B	2	0	0	0	2	0	0	0	0	0	0
mercaptoacethydrazide; 2-sulfanylacetohydrazide	760-30-5	824-356-9	1	1A	1A	concordant	concordant	concordant	na	na	94	94	1	1A	1A	94	1	1A	1A	2	1	1A	1A	1	1	1	0	0	0	0	0	0	0	1
3-mercaptopropionamide; 3-sulfanylpropionamide	763-35-9	na	1	1B	1B	concordant	concordant	consensus	na	na	551	551	1	1B	1	551	1	1B	na	1.25	1	1B	1B	1	1	1	0	0	0	0	1	0	0	0
decyl vinyl ether; decave; 1-(vinyloxy)decane	765-05-9	212-137-5	na	na	NC/1B	na	na	single value	na	na	na	na	na	na	na	na	na	na	na	0.5	na	na	NC/1B	1	0	0	0	1	0	0	0	0	0	0
methylcyclopentenolone; 2-hydroxy-3-methyl-2-cyclopenten-1-one; 3-methylcyclopentane-1,2-dione; cyclotene	765-70-8	212-154-8	na	na	NC/1B	na	na	single value	na	na	na	na	na	na	na	na	na	na	na	0.5	na	na	NC/1B	1	0	0	0	1	0	0	0	0	0	0
t-butylglycidyl ether	7665-72-7	231-640-0	1	na	1	concordant	na	concordant	na	na	POS	na	1	na	na	POS	1	na	1	1.5	1	na	1	1	1	0	0	0	0	0	0	1	0	0
cedrol; cedar camphor; cedarwood oil alcohols; cypress camphor; 1H-3a,7-methanoazulene-6-ol, octahydro-3,6,8,8tetramethyl-,[3R–(3.alpha,3a.beta,6.alpha,7.beta,8aa; [3R-(3alpha,3abeta,6alpha,7beta,8aalpha)]-octahydro-3,6,8,8-tetramethyl-1H-3a,7-methanoazulen-6-ol	77-53-2	201-035-6	1	1B	1B	concordant	concordant	consensus	na	na	2592	2592	1	1B	1B	2592	1	1B	1B	0.75	na	na	NC/1B	2	1	1	0	1	0	1	0	0	0	0
ethyl methylphenylglycidate; aldehyde C-16; strawberry aldehyde; ethyl alpha, beta-epoxy-beta-methylphenylpropionate; ethyl beta-methylphenylglycidate; ethyl 2,3-epoxy-3-phenylbutyrate	77-83-8	201-061-8	na	na	NC/1B	na	na	single value	na	na	na	na	na	na	na	na	na	na	na	0.5	na	na	NC/1B	1	0	0	0	1	0	0	0	0	0	0
triethyl citrate; ethyl citrate	77-93-0	201-070-7	na	na	NC/1B	na	na	single value	na	na	na	na	na	na	na	na	na	na	na	0.5	na	na	NC/1B	1	0	0	0	1	0	0	0	0	0	0
n-butyl anthranilate; n-butyl o-aminobenzoate; butyl anthranilate	7756-96-9	231-816-7	na	na	NC/1B	na	na	single value	na	na	na	na	na	na	na	na	na	na	na	0.5	na	na	NC/1B	1	0	0	0	1	0	0	0	0	0	0
dihydrocarvone; p-menth-8-en-2-one; 2-methyl-5-(1-methylethenyl)cyclohexanone; 2-methyl-5-(1-methylvinyl)cyclohexan-1-one	7764-50-3	231-857-0	na	na	NC/1B	na	na	single value	na	na	na	na	na	na	na	na	na	na	na	0.5	na	na	NC/1B	1	0	0	0	1	0	0	0	0	0	0
ceepryn; cetylpyridinium	7773-52-6	na	NC	NC	NC	concordant	concordant	concordant	na	na	NC	NC	NC	NC	NC	NC	NC	NC	NC	0	NC	NC	NC	1	1	1	1	0	0	0	0	0	0	0
terpinyl isobutyrate; p-menth-1-en-8-yl isobutyrate; 1-methyl-1-(4-methylcyclohex-3-enyl)ethylisobutyrate; propanoic acid, 2-methyl-, 1-methyl-1-(4-methyl-3-cyclohexen-1-yl)ethyl ester; 1-methyl-1-(4-methylcyclohex-3-en-1-yl)ethyl 2-methylpropanoate; 1-methyl-1-(4-methylcyclohex-3-enyl)ethyl isobutyrate	7774-65-4	231-878-5	na	na	NC/1B	na	na	single value	na	na	na	na	na	na	na	na	na	na	na	0.5	na	na	NC/1B	1	0	0	0	1	0	0	0	0	0	0
2-tridecenal; tridec-2-enal	7774-82-5	231-883-2	na	na	NC/1B	na	na	single value	na	na	na	na	na	na	na	na	na	na	na	0.5	na	na	NC/1B	2	0	0	0	2	0	0	0	0	0	0
potassium dichromate	7778-50-9	231-906-6	1	1A	1A	concordant	concordant	concordant	100	75	103	103	1	1A	1A	103	1	1A	1A	1.81	1	1A	1A	4	4	4	0	0	0	0	1	0	0	3
decanal dimethyl acetal; capraldehyde dimethyl acetal; decane, 1,1-dimethoxy-; decylaldehyde dimethyl acetal; 1,1-dimethoxydecane; 10,10-dimethoxydecane; decylaldehyde DMA; aldehyde C-10 dimethylacetal	7779-41-1	231-928-6	na	na	NC/1B	na	na	single value	na	na	na	na	na	na	na	na	na	na	na	0.5	na	na	NC/1B	1	0	0	0	1	0	0	0	0	0	0
omega-6-hexadecenlactone; ambrettolide (-2-one); hexadec-6-en 1,16-lactone; 6-hexadecenolide; 16-hydroxy-6-hexadecenoic acid, omega-lactone; oxacycloheptadec-7-en-2-one	7779-50-2	231-929-1	na	na	NC/1B	na	na	single value	na	na	na	na	na	na	na	na	na	na	na	0.5	na	na	NC/1B	1	0	0	0	1	0	0	0	0	0	0
isoamyl cinnamate; amyl(iso) cinnamate; isoamyl beta-phenyl acrylate; isopentyl cinnamate; isopentyl beta-phenylacrylate; isopentyl 3-phenylpropenoate; 2-propenoic acid, 3-phenyl-, 3-methylbutyl ester	7779-65-9	231-931-2	na	na	NC/1B	na	na	single value	na	na	na	na	na	na	na	na	na	na	na	0.5	na	na	NC/1B	1	0	0	0	1	0	0	0	0	0	0
isobutyl heptylate; isobutyl heptanoate	7779-80-8	231-940-1	na	na	NC/1B	na	na	single value	na	na	na	na	na	na	na	na	na	na	na	0.5	na	na	NC/1B	1	0	0	0	1	0	0	0	0	0	0
isopropyl cinnamate; isopropyl 3-phenylpropenoate; 1-methylethyl 3-phenylpropenoate	7780-06-5	231-949-0	na	na	NC/1B	na	na	single value	na	na	na	na	na	na	na	na	na	na	na	0.5	na	na	NC/1B	1	0	0	0	1	0	0	0	0	0	0
geranyl tiglate; trans-3,7-dimethyl-2,6-octadien-1-yl cis-alpha-beta-dimethyl acrylate; (E)-3,7-dimethyl-2,6-octadienyl 2-methylcrotonate	7785-33-3	232-078-9	na	na	NC/1B	na	na	single value	na	na	na	na	na	na	na	na	na	na	na	0.5	na	na	NC/1B	1	0	0	0	1	0	0	0	0	0	0
methylhexylacetaldehyde; 2-methyloctanal	7786-29-0	232-093-0	na	na	NC/1B	na	na	single value	na	na	na	na	na	na	na	na	na	na	na	0.5	na	na	NC/1B	1	0	0	0	1	0	0	0	0	0	0
nickel sulfate; nickel sulphate; nickel(II) sulfate	7786-81-4	232-104-9	1	1A	1A	concordant	concordant	consensus	100	66.6667	232.5	232.5	1	1A	1A	232.5	1	1A	1A	1.69	1	1A	1	12	12	12	0	0	0	2	2	0	1	7
linalyl isobutyrate; 3,7-dimethyl-1,6-octadien-3-yl isobutanoate; 3,7-dimethyl-1,6-octadien-3-yl 2-methylpropanoate; 1,5-dimethyl-1-vinyl-4-hexenyl isobutyrate; isobutyric acid, 1,5-dimethyl-1-vinyl-4-hexenyl ester; linalool isobutyrate; linalool 2-methylpropanoate; 2-methylpropanoic acid 1-ethenyl-1,5-dimethyl-4-hexenyl ester	78-35-3	201-108-2	na	na	NC/1B	na	na	single value	na	na	na	na	na	na	na	na	na	na	na	0.5	na	na	NC/1B	1	0	0	0	1	0	0	0	0	0	0
linalyl butyrate; butanoic acid, 1-ethenyl-1,5-dimethyl-4-hexenyl ester; 3,7-dimethyl-1,6-octadien-3-yl butanoate; 3,7-dimethyl-1,6-octadien-3-yl butyrate; linalool butanoate; linalyl n-butyrate	78-36-4	201-109-8	na	na	NC/1B	na	na	single value	na	na	na	na	na	na	na	na	na	na	na	0.5	na	na	NC/1B	1	0	0	0	1	0	0	0	0	0	0
linalyl cinnamate; cinnamic acid, linalyl ester; 3,7-dimethyl-1,6-octadien-3-yl cinnamate; 3,7-dimethyl-1,6-octadien-3-yl beta-phenylacrylate; 3,7-dimethyl-1,6-octadien-3-yl 3-phenyl propenoate; linalyl 3-phenylpropenoate; 3-phenyl-2-propenoic acid, 1-ethenyl-1,5-dimethyl-4-hexenyl ester	78-37-5	201-110-3	na	na	NC/1B	na	na	single value	na	na	na	na	na	na	na	na	na	na	na	0.5	na	na	NC/1B	1	0	0	0	1	0	0	0	0	0	0
tetrahydrolinalool; 2,6-dimethyl-6-octanol; 3,7-dimethyloctan-3-ol; 3-octanol, 3,7-dimethyl	78-69-3	201-133-9	na	na	NC/1B	na	na	single value	na	na	na	na	na	na	na	na	na	na	na	0.5	na	na	NC/1B	1	0	0	0	1	0	0	0	0	0	0
linalool; coriandrol; 3,7-dimethyl-1,6-octadien-3-ol; 2,6-dimethyl-2,7-octadien-6-ol; licareol; linalol; 2,6-dimethyl-octadien-2,7-ol-6; allo-ocimenol; 3,7-dimethyl-1,6-octadien-3-ol	78-70-6	201-134-4	na	na	NC/1B	na	na	single value	na	na	na	na	na	na	na	na	na	na	na	0.5	na	na	NC/1B	4	0	0	0	4	0	0	0	0	0	0
methyl ethyl ketone; 2-butanone; butan-2-one	78-93-3	201-159-0	na	na	NC/1B	na	na	single value	na	na	na	na	na	na	na	na	na	na	na	0.5	na	na	NC/1B	1	0	0	0	1	0	0	0	0	0	0
chloracetamide; 2-chloracetamide	79-07-2	201-174-2	1	1A	1A	concordant	concordant	concordant	100	100	20.5	20.5	1	1A	1A	20.5	1	1A	1A	2	1	1A	1A	2	2	2	0	0	0	0	0	0	0	2
methyl acetate; methyl ethanoate	79-20-9	201-185-2	na	na	NC/1B	na	na	single value	na	na	na	na	na	na	na	na	na	na	na	0.5	na	na	NC/1B	1	0	0	0	1	0	0	0	0	0	0
2-mercaptopropionic acid; 2-sulfanylpropionic acid	79-42-5	201-206-5	1	1A	1	concordant	concordant	concordant	na	na	425	425	1	1A	1	425	1	1A	1	1.75	1	1A	1	1	1	1	0	0	0	0	0	0	1	0
alpha-irone; cis-4-(2,5,6,6-tetramethyl-2cyclohexen-1-yl)-3-buten-2-one; cis-(2,6)-cis-(2(1),2(2))a-irone; 6-methylionone; 6-methyl-alpha-ionone; 4-(2,5, 6,6-tetramethyl-2-cyclohexen-1-yl)-3-buten-2-one; 4-(2,5,6,6-tetramethylcyclohex-2-enyl)but-3-en-2-one	79-69-6	201-219-6	na	na	NC/1B	na	na	single value	na	na	na	na	na	na	na	na	na	na	na	0.5	na	na	NC/1B	1	0	0	0	1	0	0	0	0	0	0
allyl-alpha-ionone; allyl ionone; 1-(2,6,6-trimethyl-2-cyclohexen-1-yl)hepta-1,6-dien-3-one	79-78-7	201-225-9	na	na	NC/1B	na	na	single value	na	na	na	na	na	na	na	na	na	na	na	0.5	na	na	NC/1B	2	0	0	0	1	1	0	0	0	0	0
camphene; 3,3-dimethyl-2-methylenenorcamphene; 2,2-dimethyl-3-methylenenorbornane	79-92-5	201-234-8	na	na	NC/1B	na	na	single value	na	na	na	na	na	na	na	na	na	na	na	0.5	na	na	NC/1B	1	0	0	0	1	0	0	0	0	0	0
dihydroterpinyl acetate; p-menthan-8-yl acetate; alpha,alpha,4-trimethylcyclohexylmethyl acetate	80-25-1	201-264-1; 261-543-9	na	na	NC/1B	na	na	single value	na	na	na	na	na	na	na	na	na	na	na	0.5	na	na	NC/1B	3	0	0	0	3	0	0	0	0	0	0
terpinyl acetate	80-26-2 + 10198-23-9 + 10235-63-9	201-265-7 + 233-494-3 + 233564-3	na	na	NC/1B	na	na	single value	na	na	na	na	na	na	na	na	na	na	na	0.5	na	na	NC/1B	1	0	0	0	1	0	0	0	0	0	0
terpinyl propionate; p-menth-1-en-8-yl propionate	80-27-3	201-266-2	na	na	NC/1B	na	na	single value	na	na	na	na	na	na	na	na	na	na	na	0.5	na	na	NC/1B	1	0	0	0	1	0	0	0	0	0	0
p-tert-butyl-alpha-methylhydrocinnamic aldehyde; alpha-methyl-beta-(p-tert-butylphenyl) propionaldehyde; lilial; 2-(4-tert-butylbenzyl)propionaldehyde	80-54-6	201-289-8	1	1B	1B	concordant	concordant	consensus	na	na	29528	29528	1	1B	1B	29528	1	1B	1B	0.67	na	na	NC/1B	3	1	1	0	2	0	1	0	0	0	0
alpha-pinene; 2-pinene; 2,6,6-trimethylbicyclo[3,1,1]-2-heptene; pin-2(3)-ene	80-56-8	201-291-9	1	1B	1B	concordant	concordant	consensus	na	na	2160	2160	1	1B	1B	2160	1	1B	1B	0.75	na	na	NC/1B	2	1	1	0	1	0	1	0	0	0	0
tiglic acid; trans-2-methyl-2-butenoic acid; trans-2-methylcrotonic acid; trans-alpha,beta-dimethylacrylic acid; (E)-2-methylbut-2-enoic acid	80-59-1	201-295-0	na	na	NC/1B	na	na	single value	na	na	na	na	na	na	na	na	na	na	na	0.5	na	na	NC/1B	1	0	0	0	1	0	0	0	0	0	0
methyl methacrylate	80-62-6	201-297-1	na	na	NC/1B	na	na	single value	na	na	na	na	na	na	na	na	na	na	na	0.5	na	na	NC/1B	1	0	0	0	1	0	0	0	0	0	0
terpineol; p-menthenol (mixed isomers)	8000-41-7	232-268-1	na	na	NC/1B	na	na	single value	na	na	na	na	na	na	na	na	na	na	na	0.5	na	na	NC/1B	2	0	0	0	1	1	0	0	0	0	0
linseed oil	8001-26-1	232-278-6	NC	NC	NC	concordant	concordant	concordant	na	na	NC	NC	NC	NC	NC	NC	NC	NC	NC	0	NC	NC	NC	1	1	1	1	0	0	0	0	0	0	0
phenyl mercuric nitrate; basic phenylmercury nitrate	8003-05-2	620-403-0	1	1A	1A	concordant	concordant	concordant	na	na	52	52	1	1A	1A	52	1	1A	1A	2	1	1A	1A	1	1	1	0	0	0	0	0	0	0	1
lanolin; wool wax	8006-54-0	232-348-6; 232-418-6	NC	NC	NC	concordant	concordant	concordant	na	na	NC	NC	NC	NC	NC	NC	NC	NC	NC	0	NC	NC	NC	1	1	1	1	0	0	0	0	0	0	0
ylang ylang oil	8006-81-3	616-893-0 + div.	1	1B	1B	single value	single value	consensus	na	na	NC/1B	NC/1B	na	na	NC/1B	3875	1	1B	1B	0.63	na	na	NC/1B	5	1	1	0	3	1	1	0	0	0	0
spruce oil; hemlock oil; picea oil; tsuga oil	8008-80-8	616-929-5	na	na	NC/1B	na	na	single value	na	na	na	na	na	na	na	na	na	na	na	0.5	na	na	NC/1B	2	0	0	0	1	1	0	0	0	0	0
petrolatum	8009-03-8	232-373-2 or 617-134-6	NC	NC	NC	concordant	concordant	concordant	na	na	NC	NC	NC	NC	NC	NC	NC	NC	NC	0	NC	NC	NC	1	1	1	1	0	0	0	0	0	0	0
1,3-dimethylbut-3-enyl isobutyrate; propanoic acid, 2-methyl-, 1,3-dimethyl-3-butenyl ester; 4-methyl-4-penten-2-yl isobutyrate; isopentyrate	80118-06-5	279-399-0	na	na	NC/1B	na	na	single value	na	na	na	na	na	na	na	na	na	na	na	0.5	na	na	NC/1B	2	0	0	0	2	0	0	0	0	0	0
1,3-dimethyl-3-butenyl salicylate; benzoic acid, 2-hydroxy-, 1,3-dimethyl-3-butenyl ester	80118-10-1	279-400-4	na	na	na	na	na	na	na	na	na	na	na	na	na	na	na	na	na	na	na	na	na	1	0	0	0	0	1	0	0	0	0	0
ionone	8013-90-9	232-396-8	na	na	NC/1B	na	na	single value	na	na	na	na	na	na	na	na	na	na	na	0.5	na	na	NC/1B	1	0	0	0	1	0	0	0	0	0	0
jasmine absolute	8022-96-6	617-015-9 + div.	1	1B	1B	concordant	concordant	consensus	na	na	972	972	1	1B	1B	972	1	1B	1B	0.75	na	na	NC/1B	2	1	1	0	1	0	1	0	0	0	0
verbena absolute; HE verbena triphylla	8024-12-2	676-658-3	1	1B	1B	concordant	concordant	consensus	na	na	4050	4050	1	1B	1B	4050	1	1B	1B	0.67	na	na	NC/1B	3	1	1	0	2	0	1	0	0	0	0
isocamphyl cyclohexanol; 3-(isocamphyl-5)-cyclohexanol; indisan	80748-58-9	na	na	na	NC/1B	na	na	single value	na	na	na	na	na	na	na	na	na	na	na	0.5	na	na	NC/1B	1	0	0	0	1	0	0	0	0	0	0
musk ketone; 4'-tert-butyl-2',6'-dimethyl-3',5'-dinitroacetophenone	81-14-1	201-328-9	na	na	NC/1B	na	na	single value	na	na	na	na	na	na	na	na	na	na	na	0.5	na	na	NC/1B	2	0	0	0	2	0	0	0	0	0	0
musk xylol; 2,4,6-trinitro-1,3-dimethyl-5-tert-butylbenzene; musk xylene; 5-tert-butyl-2,4,6-trinitro-m-xylene	81-15-2	201-329-4	na	na	NC/1B	na	na	single value	na	na	na	na	na	na	na	na	na	na	na	0.5	na	na	NC/1B	1	0	0	0	1	0	0	0	0	0	0
2,4,4,7-tetramethylnona-6,8-dien-3-one; 6,8-nonadien-3-one, 2,4,4,7-tetramethyl-; Labienone	81782-89-0	279-816-6	na	na	na	na	na	na	na	na	na	na	na	na	na	na	na	na	na	na	na	na	na	1	0	0	0	0	1	0	0	0	0	0
(3aalpha,4alpha,6alpha,7alpha,7aalpha)-3a,4,5,6,7,7a-hexahydro-3-methyl-5-methylene-4,7-methano-1H-inden-6-yl acetate; 4,7-methano-1H-inden-6-ol, 3a,4,5,6,7,7a-hexahydro-3-methyl-5-methylene-, acetate, (3aalpha,4alpha,6alpha,7a)	81836-13-7	279-836-5	na	na	na	na	na	na	na	na	na	na	na	na	na	na	na	na	na	na	na	na	na	1	0	0	0	0	1	0	0	0	0	0
thephorin; phenindamine; 2-methyl-9-phenyl-1H,2H,3H,4H,9H-indeno[2,1-c]pyridine	82-88-2	201-443-4	1	1B	1	concordant	concordant	concordant	100	66.6667	581	581	1	1B	1	581	1	1B	na	1.39	1	1B	1	9	9	9	0	0	0	3	3	0	1	2
2-nonanone; methyl heptyl ketone; nonan-2-one	821-55-6	212-480-0	na	na	NC/1B	na	na	single value	na	na	na	na	na	na	na	na	na	na	na	0.5	na	na	NC/1B	1	0	0	0	1	0	0	0	0	0	0
delta-hexalactone; 5-hexanolide; 5-hydroxyhexanoic acid, delta-lactone; tetrahydro-6-methyl-2H-pyran-2-one	823-22-3	212-511-8	1	1B	1B	concordant	concordant	concordant	na	na	2700	2700	1	1B	1B	2700	1	1B	1B	1	1	1B	1B	1	1	1	0	0	0	1	0	0	0	0
3-methylcyclopentadecenone; cetolide; muscenone delta; (E)-3-methyl-5-cyclopentadecen-1-one	82356-51-2	429-900-5	na	na	NC/1B	na	na	single value	na	na	na	na	na	na	na	na	na	na	na	0.5	na	na	NC/1B	2	0	0	0	2	0	0	0	0	0	0
decahydro-beta-naphthol; decahydronaphthol-2; trans-decahydro-beta-naphthol; 2-decalol; trans-decahydro-2-naphthol	825-51-4	212-545-3	na	na	NC/1B	na	na	single value	na	na	na	na	na	na	na	na	na	na	na	0.5	na	na	NC/1B	1	0	0	0	1	0	0	0	0	0	0
methyl trimethylene isothiazolinone; 2-methyl-4,5-trimethylene-4-isothiazolin-3-one; promexal; 2,3,5,6-tetrahydro-2-methyl-2H-cyclopenta[d]-1,2-thiazol-3-one; MTI	82633-79-2	407-630-9	1	1A	1A	concordant	concordant	concordant	na	na	13	13	1	1A	1A	13	1	1A	1A	2	1	1A	1A	2	1	1	0	0	1	0	0	0	0	1
skatole; 3-methylindole; beta-methylindole	83-34-1	201-471-7	na	na	NC/1B	na	na	single value	na	na	na	na	na	na	na	na	na	na	na	0.5	na	na	NC/1B	1	0	0	0	1	0	0	0	0	0	0
musk ambrette; 2,6-dinitro-3-methoxy-4-tert-butyltoluene; 4-tert-butyl-3-methoxy-2,6-dinitrotoluene	83-66-9	201-493-7	na	na	NC/1B	na	na	single value	na	na	na	na	na	na	na	na	na	na	na	0.5	na	na	NC/1B	1	0	0	0	1	0	0	0	0	0	0
atabrine; mepacrine	83-89-6	201-508-7	1	1B	1B	concordant	concordant	concordant	na	na	862	862	1	1B	1B	862	1	1B	1B	1	1	1B	1B	1	1	1	0	0	0	1	0	0	0	0
4-cyclohexyl-2-methyl-2-butanol; 4-cyclohexyl-2-methylbutan-2-ol	83926-73-2	420-630-3; 640-101-2	na	na	na	na	na	na	na	na	na	na	na	na	na	na	na	na	na	na	na	na	na	1	0	0	0	0	1	0	0	0	0	0
diethyl phthalate	84-66-2	201-550-6	na	na	NC/1B	na	na	single value	na	na	na	na	na	na	na	na	na	na	na	0.5	na	na	NC/1B	1	0	0	0	1	0	0	0	0	0	0
cyclopentenyl propionate musk; 2-(2,2-dimethyl-3-propionyl)-1-methyl-3-(methylethenyl)cyclopentene; 5-isopropenyl-β,β,2-trimethylcyclopent-1-ene-1-propyl propionate	84012-64-6	281-705-2	na	na	NC/1B	na	na	single value	na	na	na	na	na	na	na	na	na	na	na	0.5	na	na	NC/1B	1	0	0	0	1	0	0	0	0	0	0
acetaldehyde ethyl isoeugenyl acetal; acetaldehyde isoeugenyl ethyl acetal; 1-(1-ethoxyethoxy)-2-methoxy-4-(1-propenyl)benzene; isoeugenyl ethyl acetal: 2-(1-ethoxyethoxy)-5-(1-propenyl)anisole	84029-92-5	281-763-9	na	na	NC/1B	na	na	single value	na	na	na	na	na	na	na	na	na	na	na	0.5	na	na	NC/1B	1	0	0	0	1	0	0	0	0	0	0
verbena oil; lippia citriodora oils; verbena officinalis, ext.	84961-67-1	284-657-0	1	1B	1B	concordant	concordant	concordant	100	80	1324	1324	1	1B	1B	623	1	1B	na	1.13	1	1B	1B	6	5	5	0	1	0	2	2	0	1	0
nupercaine; cinchocaine; dibucaine	85-79-0	201-632-1	1	1B	1B	concordant	concordant	concordant	na	na	1411	1411	1	1B	1B	1411	1	1B	1B	1	1	1B	1B	1	1	1	0	0	0	1	0	0	0	0
dimethyl anthranilate; methyl n-methylanthranilate; methyl methylaminobenzoate	85-91-6	201-642-6	1	1B	1B	concordant	concordant	consensus	na	na	3240	3240	1	1B	1B	3240	1	1B	1B	0.75	na	na	NC/1B	2	1	1	0	1	0	1	0	0	0	0
methyl diphenyl ether; o-phenyl anisole; 2-methoxy biphenyl; 2-methoxy-1,1'-biphenyl; biphenyl-2-yl methyl ether	86-26-0	201-659-9	na	na	NC/1B	na	na	single value	na	na	na	na	na	na	na	na	na	na	na	0.5	na	na	NC/1B	1	0	0	0	1	0	0	0	0	0	0
apresoline; hydralazine	86-54-4	201-680-3	1	1A	1A	concordant	concordant	concordant	100	100	126.5	126.5	1	1A	1A	126.5	1	1A	1A	2	1	1A	1A	4	4	4	0	0	0	0	0	0	0	4
methyl 2-methylbutyrate; butyric acid, 2-methyl-, methyl ester; 2-methylbutanoic acid methyl ester; .alpha.-methylbutyric acid methyl ester; methyl .alpha.-methylbutanoate; methyl 2-methylbutanoate; methyl .alpha.-methylbutyrate	868-57-5	212-778-0	na	na	NC/1B	na	na	single value	na	na	na	na	na	na	na	na	na	na	na	0.5	na	na	NC/1B	1	0	0	0	1	0	0	0	0	0	0
methoxy dicyclopentadiene carboxaldehyde; 8-methoxytricyclo[5.2.2.1]decane-4-carboxaldehyde; scentenal; octahydro-4,7-methano-1H-indene-2-carboxyaldehyde	86803-90-9	617-923-5	NC	NC	NC	concordant	concordant	concordant	na	na	NC	NC	NC	NC	NC	NC	NC	NC	NC	0.25	NC	NC	NC	2	1	1	1	1	0	0	0	0	0	0
7-ethoxy-4-methylcoumarin; maraniol; 4-methyl-7-ethoxycoumarin; 4-methyl-7-ethoxybenzopyrone	87-05-8	201-721-5	1	1B	1B	concordant	concordant	concordant	na	na	5400	5400	1	1B	1B	5400	1	1B	1B	1	1	1B	1B	1	1	1	0	0	0	1	0	0	0	0
3,4',5-tribromosalicylanilide; tribromsalan; TBS	87-10-5	201-723-6	na	na	NC/1B	na	na	single value	na	na	na	na	na	na	na	na	na	na	na	0.5	na	na	NC/1B	2	0	0	0	2	0	0	0	0	0	0
4',5-dibromosalicylanilide; dibromsalan	87-12-7	201-724-1	1	1B	1B	concordant	concordant	consensus	100	50	4650	4650	1	1B	1B	POS	1	na	1	1.17	1	1B	1B	3	2	2	0	1	0	1	0	0	0	1
isobutyl salicylate; benzoic acid, 2-hydroxy-, 2-methylpropyl ester; isobutyl o-hydroxybenzoate; 2-methylpropyl o-hydroxybenzoate; 2-methyl-1-propyl salicylate	87-19-4	201-729-9	na	na	NC/1B	na	na	single value	na	na	na	na	na	na	na	na	na	na	na	0.5	na	na	NC/1B	1	0	0	0	1	0	0	0	0	0	0
phenylethyl salicylate; phenethyl salicylate; 2-phenylethyl salicylate	87-22-9	201-732-5	na	na	NC/1B	na	na	single value	na	na	na	na	na	na	na	na	na	na	na	0.5	na	na	NC/1B	1	0	0	0	1	0	0	0	0	0	0
ethyl anthranilate; benzoic acid, 2-amino-, ethyl ester, ethyl o-aminobenzoate, ethyl 2-aminobenzoate, ethyl anthranilate	87-25-2	201-735-1	na	na	NC/1B	na	na	single value	na	na	na	na	na	na	na	na	na	na	na	0.5	na	na	NC/1B	1	0	0	0	1	0	0	0	0	0	0
cinnamyl anthranilate; 3-phenyl-2-propen-1-yl anthranilate; cinnamyl o-aminobenzoate	87-29-6	201-738-8	na	na	NC/1B	na	na	single value	na	na	na	na	na	na	na	na	na	na	na	0.5	na	na	NC/1B	1	0	0	0	1	0	0	0	0	0	0
caryophyllene; beta-caryophyllene	87-44-5	201-746-1	na	na	NC/1B	na	na	single value	na	na	na	na	na	na	na	na	na	na	na	0.5	na	na	NC/1B	1	0	0	0	1	0	0	0	0	0	0
3,4,5,6,6-pentamethylheptan-2-ol; 2-heptanol, 3,4,5,6,6-pentamethyl-; Koavol DH	87118-95-4	617-964-9	na	na	na	na	na	na	na	na	na	na	na	na	na	na	na	na	na	na	na	na	na	1	0	0	0	0	1	0	0	0	0	0
chloroxylenol; p-chloro-m-xylenol; 4-chloro-3,5-xylenol	88-04-0	201-793-8; 215-316-6	1	1B	1B	single value	single value	consensus	na	na	NC/1B	NC/1B	na	na	NC/1B	4500	1	1B	1B	0.63	na	na	NC/1B	4	1	1	0	3	0	1	0	0	0	0
AETT; acetylethyltetramethyltetralin; 6-acetyl-1,1,4,4-tetramethyl-7-ethyl-1,2,3,4-tetralin; 7-acetyl-6-ethyl-1,1,4,4-tetramethyl-1,2,3,4-tetrahydronaphthalene	88-29-9	201-817-7	na	na	NC/1B	na	na	single value	na	na	na	na	na	na	na	na	na	na	na	0.5	na	na	NC/1B	1	0	0	0	1	0	0	0	0	0	0
2-tert-butylcyclohexyl acetate; 1-acetoxy-2-tert-butylcyclohexane; agrumex; beldox; o-tert-butylcyclohexyl acetate; cyclohexanol, 2-(1,1-dimethylethyl)-acetate; 2-(1,1-dimethylethyl)cyclohexyl acetate; ortho tertiary butyl cyclohexyl acetate; verdox	88-41-5	201-828-7	na	na	NC/1B	na	na	single value	na	na	na	na	na	na	na	na	na	na	na	0.5	na	na	NC/1B	1	0	0	0	1	0	0	0	0	0	0
beta-guaiene; 1,4-dimethyl-7-isopropenyl-delta-9,10-octahydroazulene; 7-isopropylidene-1,4-dimethyl-1,2,3,4,5,6,7,8-octahydroazulene; azulene, 1,2,3,4,5,6,7,8-octahydro-1,4-dimethyl-7-(1-methylethylidene)-, (1S,4S)-; guaiene	88-84-6	201-860-1	na	na	NC/1B	na	na	single value	na	na	na	na	na	na	na	na	na	na	na	0.5	na	na	NC/1B	2	0	0	0	2	0	0	0	0	0	0
menthol; (±)-menthol; menthol racemic; DL-menthol; 3-p-menthanol; 4-isopropyl-1-methylcyclohexan-3-ol	89-78-1	201-939-0; 216-074-4	na	na	NC/1B	na	na	single value	na	na	na	na	na	na	na	na	na	na	na	0.5	na	na	NC/1B	1	0	0	0	1	0	0	0	0	0	0
isopulegol; Coolact P; cyclohexanol, 5-methyl-2-(1-methylethenyl)-; cyclohexanol, 5-methyl-2-(1-methylethenyl)-, [1R-(1alpha,2beta,5alpha)]-; p-8(9)-menthen-3-ol; p-menth-8-en-3-ol; 1-methyl-4-isopropenylcyclohexan-3-ol; 5-methyl-2-(1-methylvinyl)cyclohexan-1-ol	89-79-2	201-940-6	na	na	NC/1B	na	na	single value	na	na	na	na	na	na	na	na	na	na	na	0.5	na	na	NC/1B	1	0	0	0	1	0	0	0	0	0	0
menthone racemic; 4-isopropyl-1-methylcyclohexan-3-one; p-menthan-3-one; (±)-menthone	89-80-5	214-049-2	na	na	NC/1B	na	na	single value	na	na	na	na	na	na	na	na	na	na	na	0.5	na	na	NC/1B	1	0	0	0	1	0	0	0	0	0	0
piperitone; p-menth-1-en-3-one; 1-methyl-4-isopropyl-1-cyclohexen-3-one; 6-isopropyl-3-methylcyclohex-2-enone	89-81-6	201-942-7	na	na	NC/1B	na	na	single value	na	na	na	na	na	na	na	na	na	na	na	0.5	na	na	NC/1B	1	0	0	0	1	0	0	0	0	0	0
D-pulegone; d-p-menth-4(8)-en-3-one; (+)-pulegone	89-82-7	201-943-2	na	na	NC/1B	na	na	single value	na	na	na	na	na	na	na	na	na	na	na	0.5	na	na	NC/1B	1	0	0	0	1	0	0	0	0	0	0
vetiverol	89-88-3	201-949-5; 268-578-9	na	na	NC/1B	na	na	single value	na	na	na	na	na	na	na	na	na	na	na	0.5	na	na	NC/1B	1	0	0	0	1	0	0	0	0	0	0
citronella oil	89998-15-2	2589-753-6	na	na	NC/1B	na	na	single value	na	na	na	na	na	na	na	na	na	na	na	0.5	na	na	NC/1B	3	0	0	0	3	0	0	0	0	0	0
salicylaldehyde; salicylic aldehyde; o-hydroxybenzaldehyde	90-02-8	201-961-0	na	na	NC/1B	na	na	single value	na	na	na	na	na	na	na	na	na	na	na	0.5	na	na	NC/1B	1	0	0	0	1	0	0	0	0	0	0
guaiacol; o-methoxyphenol; o-hydroxyanisole; 2-methoxyphenol; methylcatechol	90-05-1	201-964-7	na	na	NC/1B	na	na	single value	na	na	na	na	na	na	na	na	na	na	na	0.5	na	na	NC/1B	1	0	0	0	1	0	0	0	0	0	0
trichlormethylphenylcarbinyl acetate; rose crystals; rosacetol; trichloromethylphenylcarbinyl acetate; 2,2,2-trichloro-1-phenylethyl acetate	90-17-5	201-972-0	na	na	NC/1B	na	na	single value	na	na	na	na	na	na	na	na	na	na	na	0.5	na	na	NC/1B	1	0	0	0	1	0	0	0	0	0	0
2-cyclohexyl cyclohexanone; bicyclohexanone; 2-cyclohexyl cyclohexan-1-one	90-42-6	201-991-4	na	na	NC/1B	na	na	single value	na	na	na	na	na	na	na	na	na	na	na	0.5	na	na	NC/1B	1	0	0	0	1	0	0	0	0	0	0
hydratropic aldehyde dimethyl acetal; 2-phenylpropionaldehyde dimethyl acetal; 1,1-dimethoxy-2-phenylpropane	90-87-9	202-022-8	na	na	NC/1B	na	na	single value	na	na	na	na	na	na	na	na	na	na	na	0.5	na	na	NC/1B	1	0	0	0	1	0	0	0	0	0	0
treemoss, concrete	90028-67-4	289-860-8	na	na	NC/1B	na	na	single value	na	na	na	na	na	na	na	na	na	na	na	0.5	na	na	NC/1B	1	0	0	0	1	0	0	0	0	0	0
oakmoss concrete	90028-68-5	289-861-3	na	na	NC/1B	na	na	single value	na	na	na	na	na	na	na	na	na	na	na	0.5	na	na	NC/1B	1	0	0	0	1	0	0	0	0	0	0
ethylcellulose	9004-57-3	618-384-9	na	na	NC/1B	na	na	single value	na	na	na	na	na	na	na	na	na	na	na	0.5	na	na	NC/1B	1	0	0	0	1	0	0	0	0	0	0
Tween 80	9005-65-6	500-019-9	NC	NC	NC	concordant	concordant	concordant	na	na	NC	NC	NC	NC	NC	NC	NC	NC	NC	0	NC	NC	NC	1	1	1	1	0	0	0	0	0	0	0
turpentine	9005-90-7	232-688-5	1	1B	1B	concordant	concordant	concordant	na	na	1724	1724	1	1B	1B	1724	1	1B	1B	1	1	1B	1B	1	1	1	0	0	0	1	0	0	0	0
benzhydrol; diphenyl carbinol; benzohydrol; benzhyrdyl alcohol	91-01-0	202-033-8	na	na	NC/1B	na	na	single value	na	na	na	na	na	na	na	na	na	na	na	0.5	na	na	NC/1B	1	0	0	0	1	0	0	0	0	0	0
cyclamenaldehyde methylanthranilate; methyl N-(3-p-isopropylphenyl)-(2-methylpropylidene)anthranilate; methyl 2-[[2-methyl-3-[4-(1-methylethyl)phenyl]propylidene]amino]benzoate	91-50-9	202-072-0	na	na	NC/1B	na	na	single value	na	na	na	na	na	na	na	na	na	na	na	0.5	na	na	NC/1B	1	0	0	0	1	0	0	0	0	0	0
lilial-methylanthranilate (Schiff base); methyl-N-(p-tert-butyl-alpha-methylhydrocinnamylidene) anthranilate; benzoic acid, 2-[(3-[4-(1,1-dimethylethyl)phenyl]-2-methylpropylidene)amino]-, methyl ester; anthranilic acid, N-[3-(p-tert-butylphenyl)-2-methylpropylidene]-, methyl ester; verdantiol; methyl 2-[[3-[4-(1,1-dimethylethyl)phenyl]-2-methylpropylidene]amino]benzoate	91-51-0	202-073-6	na	na	NC/1B	na	na	single value	na	na	na	na	na	na	na	na	na	na	na	0.5	na	na	NC/1B	1	0	0	0	1	0	0	0	0	0	0
p-methylquinoline; 6-methylquinoline, p-toluquinoline	91-62-3	202-084-6	na	na	NC/1B	na	na	single value	na	na	na	na	na	na	na	na	na	na	na	0.5	na	na	NC/1B	1	0	0	0	1	0	0	0	0	0	0
coumarin; 2-oxo-1,2-benzopyran; 1,2-benzopyrone; cis-o-coumaric acid lactone; marinic anhydride; tonka bean camphor	91-64-5	202-086-7	1	1B	1B	concordant	concordant	concordant	100	100	5039	5039	1	1B	1B	3937	1	1B	1B	0.83	1	1B	1B	3	2	2	0	1	0	2	0	0	0	0
pyribenzamine; tripelennamine	91-81-6	202-100-1	NC	NC	NC	concordant	concordant	concordant	na	na	NC	NC	NC	NC	NC	NC	NC	NC	NC	0	NC	NC	NC	1	1	1	1	0	0	0	0	0	0	0
alpha-amylcinnamic aldehyde dimethyl acetal; alpha-n-amylcinnamal dimethylacetal; 1,1-dimethoxy-2-amyl-3-phenyl-2-propene; 2-benzylideneheptanal; alpha-pentylcinnamaldehyde dimethyl acetal; [2-(dimethoxymethyl)-1-heptenyl]benzene	91-87-2	202-104-3	na	na	NC/1B	na	na	single value	na	na	na	na	na	na	na	na	na	na	na	0.5	na	na	NC/1B	1	0	0	0	1	0	0	0	0	0	0
trans-8-ethyl-1-oxaspiro[4.5]decan-2-one	91069-40-8	na	na	na	na	na	na	na	na	na	na	na	na	na	na	na	na	na	na	na	na	na	na	1	0	0	0	0	1	0	0	0	0	0
6,10-dimethyl-5,9-undecadien-2-ol acetate; (E)-5-tangerinol; (E)-6,10-dimethylundeca-5,9-dien-2-yl acetate; 1,5,9-trimethyldeca-4,8-dien-1-yl acetate; 5,9-undecadien-2-ol, 6,10-dimethyl-, acetate, (E)-; tangerinol	91482-37-0	na	na	na	NC/1B	na	na	single value	na	na	na	na	na	na	na	na	na	na	na	0.5	na	na	NC/1B	1	0	0	0	1	0	0	0	0	0	0
6-methylcoumarin; 6-methyl-1,2-benzopyrone	92-48-8	202-158-8	na	na	NC/1B	na	na	single value	na	na	na	na	na	na	na	na	na	na	na	0.5	na	na	NC/1B	1	0	0	0	1	0	0	0	0	0	0
2-methyl-4-phenylpentanol; benzenebutanol, beta,delta-dimethyl-; pamplefleur	92585-24-5	402-770-7	na	na	NC/1B	na	na	single value	na	na	na	na	na	na	na	na	na	na	na	0.5	na	na	NC/1B	2	0	0	0	2	0	0	0	0	0	0
trans-2-hexenol; trans-2-hexen-1-ol; trans-hex-2-en-1-ol	928-95-0	213-191-2	na	na	NC/1B	na	na	single value	na	na	na	na	na	na	na	na	na	na	na	0.5	na	na	NC/1B	1	0	0	0	1	0	0	0	0	0	0
cis-3-hexenol; cis-3-hexen-1-ol; beta-gamma-hexenol; leaf alcohol	928-96-1	213-192-8	na	na	NC/1B	na	na	single value	na	na	na	na	na	na	na	na	na	na	na	0.5	na	na	NC/1B	1	0	0	0	1	0	0	0	0	0	0
beta-naphthyl methyl ether; Yara-yara; 2-methoxynaphthalene; naphthyl beta-methyl ether	93-04-9	202-213-6	na	na	NC/1B	na	na	single value	na	na	na	na	na	na	na	na	na	na	na	0.5	na	na	NC/1B	1	0	0	0	1	0	0	0	0	0	0
beta-methyl naphthyl ketone; beta-acetonaphthone; oranger crystals; methyl beta-naphthyl ketone; 2-acetylnaphthalene; 2'-acetonaphthone	93-08-3	202-216-2	na	na	NC/1B	na	na	single value	na	na	na	na	na	na	na	na	na	na	na	0.5	na	na	NC/1B	1	0	0	0	1	0	0	0	0	0	0
methyl eugenol; eugenyl methyl ether; 4-allylveratrole	93-15-2	202-223-0	na	na	NC/1B	na	na	single value	na	na	na	na	na	na	na	na	na	na	na	0.5	na	na	NC/1B	1	0	0	0	1	0	0	0	0	0	0
beta-naphthyl ethyl ether; nerolin; 2-ethoxynaphthalene; ethyl 2-naphthyl ether	93-18-5	202-226-7	na	na	NC/1B	na	na	single value	na	na	na	na	na	na	na	na	na	na	na	0.5	na	na	NC/1B	2	0	0	0	1	1	0	0	0	0	0
isobutyl quinoline; 2-isobutylquinoline; alpha-isobutylquinoline	93-19-6	202-227-2	na	na	NC/1B	na	na	single value	na	na	na	na	na	na	na	na	na	na	na	0.5	na	na	NC/1B	1	0	0	0	1	0	0	0	0	0	0
eugenyl acetate; eugenol acetate; 4-allyl-2-methoxyphenyl acetate; aceteugenol	93-28-7	202-235-6	na	na	NC/1B	na	na	single value	na	na	na	na	na	na	na	na	na	na	na	0.5	na	na	NC/1B	1	0	0	0	1	0	0	0	0	0	0
hydratropic aldehyde; hydratropaldehyde; 2-phenylpropionaldehyde; alpha-methyl phenylacetaldehyde	93-53-8	202-255-5	1	1B	1B	concordant	concordant	consensus	na	na	1550	1550	1	1B	1B	1550	1	1B	1B	0.75	na	na	NC/1B	2	1	1	0	1	0	1	0	0	0	0
methyl benzoate; benzoic acid methyl ester; benzoic acid, methyl ester; methyl benzenecarboxylate; niobe oil	93-58-3	202-259-7	na	na	NC/1B	na	na	single value	na	na	na	na	na	na	na	na	na	na	na	0.5	na	na	NC/1B	1	0	0	0	1	0	0	0	0	0	0
ethyl benzoate; benzoic acid ethyl ester	93-89-0	202-284-3	na	na	NC/1B	na	na	single value	na	na	na	na	na	na	na	na	na	na	na	0.5	na	na	NC/1B	1	0	0	0	1	0	0	0	0	0	0
methylphenylcarbinyl acetate; phenylmethylcarbinyl acetate; alpha-methylbenzyl acetate; styrolyl acetate; 1-phenylethyl acetate; benzenemethanol, alpha-methyl-, acetate; gardenol; sec-phenylethyl acetate; alpha-phenylethyl acetate; phenyl methyl carbinyl acetate; styralyl acetate	93-92-5	202-288-5	na	na	NC/1B	na	na	single value	na	na	na	na	na	na	na	na	na	na	na	0.5	na	na	NC/1B	2	0	0	0	2	0	0	0	0	0	0
phenyl benzoate	93-99-2	202-293-2	1	1B	1B	concordant	concordant	concordant	na	na	9448	9448	1	1B	1B	9448	1	1B	1B	1	1	1B	1B	1	1	1	0	0	0	1	0	0	0	0
benzocaine; ethyl 4-aminobenzoate	94-09-7	202-303-5	1	1B	1B	concordant	concordant	concordant	100	100	3103	3103	1	1B	1B	3103	1	1B	1B	0.87	1	1B	1B	13	9	9	0	4	0	8	1	0	0	0
ethyl anisate; ethyl p-anisate; ethyl-p-methoxybenzoate	94-30-4	202-320-8	na	na	NC/1B	na	na	single value	na	na	na	na	na	na	na	na	na	na	na	0.5	na	na	NC/1B	1	0	0	0	1	0	0	0	0	0	0
benzoyl peroxide; dibenzoyl peroxide	94-36-0	202-327-6	1	1B	1B	concordant	concordant	consensus	na	na	567	567	1	1B	1	567	1	1B	na	1.25	1	1B	1B	1	1	1	0	0	0	0	1	0	0	0
isoamyl benzoate; isopentyl benzoate	94-46-2	202-334-4	na	na	NC/1B	na	na	single value	na	na	na	na	na	na	na	na	na	na	na	0.5	na	na	NC/1B	1	0	0	0	1	0	0	0	0	0	0
phenylethyl benzoate; phenethyl benzoate; 2-phenethyl benzoate	94-47-3	202-336-5	na	na	NC/1B	na	na	single value	na	na	na	na	na	na	na	na	na	na	na	0.5	na	na	NC/1B	1	0	0	0	1	0	0	0	0	0	0
geranyl benzoate; trans-3,7-dimethyl-2,6-octadien-1-yl benzoate	94-48-4	202-337-0	na	na	NC/1B	na	na	single value	na	na	na	na	na	na	na	na	na	na	na	0.5	na	na	NC/1B	1	0	0	0	1	0	0	0	0	0	0
dihydrosafrole; 1,2-methylenedioxy-4-propylbenzene; 5-propyl-1,3-benzodioxole	94-58-6	202-344-9	na	na	NC/1B	na	na	single value	na	na	na	na	na	na	na	na	na	na	na	0.5	na	na	NC/1B	1	0	0	0	1	0	0	0	0	0	0
safrole; 1,2-methylenedioxy-4-allylbenzene; 5-allyl-1,3-benzodioxole	94-59-7	202-345-4; 616-892-5	na	na	NC/1B	na	na	single value	na	na	na	na	na	na	na	na	na	na	na	0.5	na	na	NC/1B	1	0	0	0	1	0	0	0	0	0	0
alpha-methyl naphthyl ketone; 1-acetonaphthone; methyl alpha-naphthyl ketone; alpha-acetonaphthone; 1-acetonaphthalene; 1-acetylnaphthalene; 1-naphthyl methyl ketone	941-98-0	213-384-1	na	na	NC/1B	na	na	single value	na	na	na	na	na	na	na	na	na	na	na	0.5	na	na	NC/1B	1	0	0	0	1	0	0	0	0	0	0
8-methyl-1-oxaspiro[4.5]decan-2-one; 8-methyl-1-oxaspiro [4.5]decan-2-one; Methyl laitone; (8-methyl-1-oxaspiro(4,5)decan2-one); 1-oxaspiro[4.5] decan-2-one, 8-methyl-	94201-19-1	303-602-4	na	na	na	na	na	na	na	na	na	na	na	na	na	na	na	na	na	na	na	na	na	1	0	0	0	0	1	0	0	0	0	0
cinnamic aldehyde methyl anthranilate; cinnamic aldehyde methyl anthranilate, Schiff base; methyl 2-(cinnamylideneamino)benzoate	94386-48-8	305-271-1	1	1B	1B	concordant	concordant	concordant	100	100	2835	2835	1	1B	1B	2835	1	1B	1B	1	1	1B	1B	4	4	4	0	0	0	4	0	0	0	0
oxacyclotridecan-2-one	947-05-7	628-269-5	na	na	na	na	na	na	na	na	na	na	na	na	na	na	na	na	na	na	na	na	na	1	0	0	0	0	1	0	0	0	0	0
dihydroisojasmone; dihydro-isojasmone; 2-hexylcyclopent-2-enone	95-41-0	202-417-5	na	na	NC/1B	na	na	single value	na	na	na	na	na	na	na	na	na	na	na	0.5	na	na	NC/1B	1	0	0	0	1	0	0	0	0	0	0
2-(p-menth-1-ene-10-yl)cyclopentanone; cyclopentanone, 2-[2-(4-methyl-3-cyclohexen-1-yl)propyl]-; 2-[2-(4-methylcyclohex-3-en-1-yl)propyl]cyclopentanone; nectaryl	95962-14-4	404-240-0	na	na	NC/1B	na	na	single value	na	na	na	na	na	na	na	na	na	na	na	0.5	na	na	NC/1B	1	0	0	0	1	0	0	0	0	0	0
alpha-methyl butyraldehyde; 2-methylbutyraldehyde; 2-methylbutanal; methylethylacetaldehyde; alpha-methylbutyric aldehyde	96-17-3	202-485-6	na	na	NC/1B	na	na	single value	na	na	na	na	na	na	na	na	na	na	na	0.5	na	na	NC/1B	1	0	0	0	1	0	0	0	0	0	0
diethyl ketone; dimethylacetone; DEK; pentan-3-one	96-22-0	202-490-3	na	na	NC/1B	na	na	single value	na	na	na	na	na	na	na	na	na	na	na	0.5	na	na	NC/1B	1	0	0	0	1	0	0	0	0	0	0
1-mercapto-2,3-propanediol; thioglycerol; 3-mercaptopropane-1,2-diol	96-27-5	202-495-0	1	1B	1B	concordant	concordant	concordant	100	80	1241	1241	1	1B	1B	1241	1	1B	1B	1.2	1	1B	1B	5	5	5	0	0	0	4	0	0	0	1
1-mercapto-2,3-propanediol; thioglycerol; 3-mercaptopropane-1,2-diol; 2,4-dinitrochlorobenzene; 1-chloro-2,4-dinitrobenzene	97-00-7	202-551-4	1	1A	1A	concordant	concordant	concordant	100	100	1.5	1.5	1	1A	1A	1.5	1	1A	1A	2	1	1A	1A	6	6	6	0	0	0	0	0	0	0	6
bithionol; 2,2'-thiobis(4,6-dichlorophenol)	97-18-7	202-565-0	NC	NC	NC	single value	single value	consensus	na	na	NC	NC	NC	NC	NC	na	na	na	na	0.33	na	na	NC/1B	4	1	1	1	2	1	0	0	0	0	0
dichlorophene; dichlorophen; 2,2'-dihydroxy-5,5'-dichlorodiphenylmethane	97-23-4	202-567-1	1	1B	1B	concordant	concordant	concordant	100	100	9787.5	9787.5	1	1B	1B	9787.5	1	1B	1B	0.83	1	1B	1B	3	2	2	0	1	0	2	0	0	0	0
L-carvyl propionate; I-p-mentha-6,8(9)-dien-2-yl propionate; p-mentha-1(6),8-dien-2-yl propionate	97-45-0	202-583-9	na	na	NC/1B	na	na	single value	na	na	na	na	na	na	na	na	na	na	na	0.5	na	na	NC/1B	1	0	0	0	1	0	0	0	0	0	0
eugenol	97-53-0	202-589-1	1	1B	1B	single value	single value	consensus	na	na	NC/1B	NC/1B	na	na	NC/1B	2520	1	1B	1B	0.63	na	na	NC/1B	4	1	1	0	3	0	1	0	0	0	0
isoeugenol, 4-allyl-2-methoxyphenol, 4-allylguaiacol, 2-methoxy-4-prop-2-enylphenol, 1-hydroxy-2-methoxy-4-allylbenzene; 4-allylcatechol-2-methyl ether, 1-hydroxy-2-methoxy-4-propenylbenzene, 4-hydroxy-3-methoxy-1-allylbenzene, 2-methoxy-4-allylphenol, phenol, 2-methoxy-4-(2-propenyl)-, 1-allyl-4-hydroxy-3-methoxybenzene, eugenic acid, caryophyllic acid, allylguaiacol, 2-methoxy-4-(2-propenyl)phe…	97-54-1	202-590-7	1	1B	1B	concordant	concordant	consensus	na	na	560	560	1	1B	1	560	1	1B	na	0.88	1	1B	1B	3	1	1	0	1	1	0	1	0	0	0
2-methylpentanoic acid; 2-methylvaleric acid; alpha-methylvaleric acid; methylpropylacetic acid; pentane-2-carboxylic acid	97-61-0	202-594-9	na	na	NC/1B	na	na	single value	na	na	na	na	na	na	na	na	na	na	na	0.5	na	na	NC/1B	1	0	0	0	1	0	0	0	0	0	0
ethyl isobutyrate; ethyl 2-methylpropanoate; propanoic acid, 2-methyl-, ethyl ester; ethyl isobutanoate	97-62-1	202-595-4	na	na	NC/1B	na	na	single value	na	na	na	na	na	na	na	na	na	na	na	0.5	na	na	NC/1B	1	0	0	0	1	0	0	0	0	0	0
ethyl lactate; ethyl-alpha-hydroxypropionate; lactic acid, ethyl ester; ethyl 2-hydroxypropionate	97-64-3	202-598-0	na	na	NC/1B	na	na	single value	na	na	na	na	na	na	na	na	na	na	na	0.5	na	na	NC/1B	1	0	0	0	1	0	0	0	0	0	0
butyl isobutyrate; n-butyl 2-methylpropanoate	97-87-0	202-614-6	1	1B	1B	concordant	concordant	consensus	na	na	2592	2592	1	1B	1B	2592	1	1B	1B	0.75	na	na	NC/1B	2	1	1	0	1	0	1	0	0	0	0
citronellyl isobutyrate; 3,7-dimethyl-6-octen-1-yl isobutyrate; 3,7-dimethyloct-6-enyl isobutyrate	97-89-2	202-616-7	na	na	NC/1B	na	na	single value	na	na	na	na	na	na	na	na	na	na	na	0.5	na	na	NC/1B	1	0	0	0	1	0	0	0	0	0	0
furfural; 2-furaldehyde; alpha-furfuraldehyde	98-01-1	202-627-7	na	na	NC/1B	na	na	single value	na	na	na	na	na	na	na	na	na	na	na	0.5	na	na	NC/1B	1	0	0	0	1	0	0	0	0	0	0
4-tert-butylcyclohexanol; 4-(1,1-dimethylethyl)cyclohexanol	98-52-2	202-676-4	na	na	NC/1B	na	na	single value	na	na	na	na	na	na	na	na	na	na	na	0.5	na	na	NC/1B	1	0	0	0	1	0	0	0	0	0	0
p-tert-butylcyclohexanone; 4-tert-butylcyclohexanone	98-53-3	202-678-5	na	na	NC/1B	na	na	single value	na	na	na	na	na	na	na	na	na	na	na	0.5	na	na	NC/1B	1	0	0	0	1	0	0	0	0	0	0
p-tert-butylphenol; 4-tert-butylphenol; 1-hydroxy-4-tert-butylbenzene	98-54-4	202-679-0	na	na	NC/1B	na	na	single value	na	na	na	na	na	na	na	na	na	na	na	0.5	na	na	NC/1B	1	0	0	0	1	0	0	0	0	0	0
styrallyl alcohol; alpha-methylbenzyl alcohol; methylphenyl carbinol; 1-phenylethanol; benzenemethanol, alpha-methyl-; methyl phenyl carbinol; 1-phenylethan-1-ol; alpha-phenylethyl alcohol; secondary-phenylethyl alcohol; 1-phenyl-1-hydroxyethane; phenyl methyl carbinol; styralyl alcohol	98-85-1	202-707-1	na	na	NC/1B	na	na	single value	na	na	na	na	na	na	na	na	na	na	na	0.5	na	na	NC/1B	2	0	0	0	2	0	0	0	0	0	0
N-(mercaptoacetyl)urea; N-carbamoyl-2-sulfanylacetamide	98025-55-9	na	1	1A	1	concordant	concordant	concordant	na	na	425	425	1	1A	1	425	1	1A	1	1.75	1	1A	1	1	1	1	0	0	0	0	0	0	1	0
carveol; 2-cyclohexen-1-ol, 2-methyl-5-(1-methylethenyl)-; p-mentha-6,8-dien-2-ol; 1-methyl-4-isopropenyl-6-cyclohexen-2-ol	99-48-9	202-757-4	na	na	NC/1B	na	na	single value	na	na	na	na	na	na	na	na	na	na	na	0.5	na	na	NC/1B	1	0	0	0	1	0	0	0	0	0	0
p-methyl hydratropaldehyde; p-methylhydratropaldehyde; 2-(p-tolyl)propionic aldehyde; 2-(p-methylphenyl)propionaldehyde; 4-methylhydratropaldehyde; 2-(p-tolyl)propionaldehyde	99-72-9	202-782-0	1	1B	1B	single value	single value	consensus	na	na	NC/1B	NC/1B	na	na	NC/1B	864	1	1B	1B	0.67	na	na	NC/1B	3	1	1	0	2	0	1	0	0	0	0
methyl p-toluate; methyl p-methylbenzoate	99-75-2	202-784-1	1	1B	1B	concordant	concordant	concordant	na	na	5400	5400	1	1B	1B	5400	1	1B	1B	1	1	1B	1B	1	1	1	0	0	0	1	0	0	0	0
parabens; methyl + propyl paraben	99-76-3 + 94-13-3	202-785-7 + 202-307-7	1	1B	1B	concordant	concordant	consensus	na	na	4359	4359	1	1B	1B	4359	1	1B	1B	0.67	na	na	NC/1B	4	1	1	0	2	1	1	0	0	0	0
alpha-phellandrene; 2-methyl-5-isopropyl-1,3-cyclohexadiene; p-mentha-1,5-diene; 4-isopropyl-l-methyl-1,5-cyclohexadiene	99-83-2	202-792-5	1	1B	1B	concordant	concordant	consensus	na	na	2592	2592	1	1B	1B	2592	1	1B	1B	0.75	na	na	NC/1B	2	1	1	0	1	0	1	0	0	0	0
gamma-terpinene; 1-methyl-4-isopropylcyclohexadiene-1,4; p-menthadiene-1,4	99-85-4	202-794-6	na	na	NC/1B	na	na	single value	na	na	na	na	na	na	na	na	na	na	na	0.5	na	na	NC/1B	1	0	0	0	1	0	0	0	0	0	0
alpha-terpinene; 1-methyl-4-isopropylcyclohexadiene-1,3; p-menthadiene-1,3; p-mentha-1,3-diene	99-86-5	202-795-1	na	na	NC/1B	na	na	single value	na	na	na	na	na	na	na	na	na	na	na	0.5	na	na	NC/1B	1	0	0	0	1	0	0	0	0	0	0
p-cymene; cymene; p-methyl-isopropylbenzene; 4-isopropyl-1-methylbenzene	99-87-6	202-796-7	na	na	NC/1B	na	na	single value	na	na	na	na	na	na	na	na	na	na	na	0.5	na	na	NC/1B	1	0	0	0	1	0	0	0	0	0	0
(-)-hydroxycitronellal; hydroxycitronellal, purified l-stereoisomer	na	na	na	na	NC/1B	na	na	single value	na	na	na	na	na	na	na	na	na	na	na	0.5	na	na	NC/1B	1	0	0	0	1	0	0	0	0	0	0
(+)-hydroxycitronellal; hydroxycitronellal, purified d-stereoisomer	na	na	1	1B	1B	concordant	concordant	concordant	na	na	2700	2700	1	1B	1B	2700	1	1B	1B	1	1	1B	1B	1	1	1	0	0	0	1	0	0	0	0
1,3-nonanediol acetate (mixed esters)	na	na	na	na	NC/1B	na	na	single value	na	na	na	na	na	na	na	na	na	na	na	0.5	na	na	NC/1B	1	0	0	0	1	0	0	0	0	0	0
abies alba oil from cones	na	na	na	na	NC/1B	na	na	single value	na	na	na	na	na	na	na	na	na	na	na	0.5	na	na	NC/1B	1	0	0	0	1	0	0	0	0	0	0
abies alba oil from needles	na	na	na	na	NC/1B	na	na	single value	na	na	na	na	na	na	na	na	na	na	na	0.5	na	na	NC/1B	1	0	0	0	1	0	0	0	0	0	0
abies sachalinensis oil; Japanese fir needle oil; Japanese pine needle oil	na	na	1	1B	1B	concordant	concordant	concordant	na	na	6750	6750	1	1B	1B	6750	1	1B	1B	1	1	1B	1B	1	1	1	0	0	0	1	0	0	0	0
abies sachalinensis oil; Japanese fir needle oil; Japanese pine needle oil + BHA	na	na	na	na	NC/1B	na	na	single value	na	na	na	na	na	na	na	na	na	na	na	0.5	na	na	NC/1B	1	0	0	0	1	0	0	0	0	0	0
alantroot oil	na	na	1	1A	1A	concordant	concordant	concordant	100	100	65	65	1	1A	1A	65	1	1A	1A	2	1	1A	1A	2	2	2	0	0	0	0	0	0	0	2
ale oil	na	na	na	na	NC/1B	na	na	single value	na	na	na	na	na	na	na	na	na	na	na	0.5	na	na	NC/1B	1	0	0	0	1	0	0	0	0	0	0
almond oil bitter	na	na	na	na	NC/1B	na	na	single value	na	na	na	na	na	na	na	na	na	na	na	0.5	na	na	NC/1B	1	0	0	0	1	0	0	0	0	0	0
almond oil bitter FFPA	na	na	na	na	NC/1B	na	na	single value	na	na	na	na	na	na	na	na	na	na	na	0.5	na	na	NC/1B	1	0	0	0	1	0	0	0	0	0	0
almond oil sweet	na	na	na	na	NC/1B	na	na	single value	na	na	na	na	na	na	na	na	na	na	na	0.5	na	na	NC/1B	1	0	0	0	1	0	0	0	0	0	0
ambergris tincture	na	na	NC	NC	NC	concordant	concordant	concordant	na	na	NC	NC	NC	NC	NC	NC	NC	NC	NC	0	NC	NC	NC	1	1	1	1	0	0	0	0	0	0	0
ambrette seed oil	na	na	na	na	NC/1B	na	na	single value	na	na	na	na	na	na	na	na	na	na	na	0.5	na	na	NC/1B	1	0	0	0	1	0	0	0	0	0	0
amyris oil acetylated	na	na	na	na	NC/1B	na	na	single value	na	na	na	na	na	na	na	na	na	na	na	0.5	na	na	NC/1B	1	0	0	0	1	0	0	0	0	0	0
angelica root oil	na	na	na	na	NC/1B	na	na	single value	na	na	na	na	na	na	na	na	na	na	na	0.5	na	na	NC/1B	1	0	0	0	1	0	0	0	0	0	0
angelica seed oil	na	na	na	na	NC/1B	na	na	single value	na	na	na	na	na	na	na	na	na	na	na	0.5	na	na	NC/1B	1	0	0	0	1	0	0	0	0	0	0
anise oil	na	na	na	na	NC/1B	na	na	single value	na	na	na	na	na	na	na	na	na	na	na	0.5	na	na	NC/1B	1	0	0	0	1	0	0	0	0	0	0
armoise oil	na	na	na	na	NC/1B	na	na	single value	na	na	na	na	na	na	na	na	na	na	na	0.5	na	na	NC/1B	1	0	0	0	1	0	0	0	0	0	0
artemisia oil (wormwood)	na	na	na	na	NC/1B	na	na	single value	na	na	na	na	na	na	na	na	na	na	na	0.5	na	na	NC/1B	1	0	0	0	1	0	0	0	0	0	0
baccartol	na	na	na	na	NC/1B	na	na	single value	na	na	na	na	na	na	na	na	na	na	na	0.5	na	na	NC/1B	1	0	0	0	1	0	0	0	0	0	0
balsam copaiba	na	na	1	1B	1B	concordant	concordant	consensus	na	na	5184	5184	1	1B	1B	5184	1	1B	1B	0.75	na	na	NC/1B	2	1	1	0	1	0	1	0	0	0	0
balsam peru, mix	na	na	1	1B	1B	concordant	concordant	concordant	na	na	5906	5906	1	1B	1B	5906	1	1B	1B	1	1	1B	1B	1	1	1	0	0	0	1	0	0	0	0
balsam tolu	na	na	na	na	NC/1B	na	na	single value	na	na	na	na	na	na	na	na	na	na	na	0.5	na	na	NC/1B	1	0	0	0	1	0	0	0	0	0	0
balsam, Canadian	na	na	na	na	NC/1B	na	na	single value	na	na	na	na	na	na	na	na	na	na	na	0.5	na	na	NC/1B	1	0	0	0	1	0	0	0	0	0	0
basil oil, sweet	na	na	na	na	NC/1B	na	na	single value	na	na	na	na	na	na	na	na	na	na	na	0.5	na	na	NC/1B	1	0	0	0	1	0	0	0	0	0	0
bay oil	na	na	na	na	NC/1B	na	na	single value	na	na	na	na	na	na	na	na	na	na	na	0.5	na	na	NC/1B	1	0	0	0	1	0	0	0	0	0	0
beeswax absolute	na	na	na	na	NC/1B	na	na	single value	na	na	na	na	na	na	na	na	na	na	na	0.5	na	na	NC/1B	1	0	0	0	1	0	0	0	0	0	0
bergamot oil expressed	na	na	NC	NC	NC	concordant	concordant	concordant	na	na	NC	NC	NC	NC	NC	NC	NC	NC	NC	0	NC	NC	NC	1	1	1	1	0	0	0	0	0	0	0
bergamot oil rectified	na	na	NC	NC	NC	concordant	concordant	concordant	na	na	NC	NC	NC	NC	NC	NC	NC	NC	NC	0	NC	NC	NC	1	1	1	1	0	0	0	0	0	0	0
birch tar oil	na	na	na	na	NC/1B	na	na	single value	na	na	na	na	na	na	na	na	na	na	na	0.5	na	na	NC/1B	1	0	0	0	1	0	0	0	0	0	0
bitter fennel, mix	na	na	na	na	NC/1B	na	na	single value	na	na	na	na	na	na	na	na	na	na	na	0.5	na	na	NC/1B	3	0	0	0	3	0	0	0	0	0	0
bitter orange oil	na	na	na	na	NC/1B	na	na	single value	na	na	na	na	na	na	na	na	na	na	na	0.5	na	na	NC/1B	1	0	0	0	1	0	0	0	0	0	0
black pepper oil	na	na	na	na	NC/1B	na	na	single value	na	na	na	na	na	na	na	na	na	na	na	0.5	na	na	NC/1B	1	0	0	0	1	0	0	0	0	0	0
bois de rose acetylated	na	na	na	na	NC/1B	na	na	single value	na	na	na	na	na	na	na	na	na	na	na	0.5	na	na	NC/1B	1	0	0	0	1	0	0	0	0	0	0
bois de rose oil Brazilian	na	na	na	na	NC/1B	na	na	single value	na	na	na	na	na	na	na	na	na	na	na	0.5	na	na	NC/1B	1	0	0	0	1	0	0	0	0	0	0
boldo leaf oil	na	na	na	na	NC/1B	na	na	single value	na	na	na	na	na	na	na	na	na	na	na	0.5	na	na	NC/1B	1	0	0	0	1	0	0	0	0	0	0
bran absolute	na	na	na	na	NC/1B	na	na	single value	na	na	na	na	na	na	na	na	na	na	na	0.5	na	na	NC/1B	1	0	0	0	1	0	0	0	0	0	0
cade oil rectified (juniper tar)	na	na	na	na	NC/1B	na	na	single value	na	na	na	na	na	na	na	na	na	na	na	0.5	na	na	NC/1B	1	0	0	0	1	0	0	0	0	0	0
cajeput oil	na	na	na	na	NC/1B	na	na	single value	na	na	na	na	na	na	na	na	na	na	na	0.5	na	na	NC/1B	1	0	0	0	1	0	0	0	0	0	0
calamus oil	na	na	na	na	NC/1B	na	na	single value	na	na	na	na	na	na	na	na	na	na	na	0.5	na	na	NC/1B	1	0	0	0	1	0	0	0	0	0	0
camphor oil brown	na	na	na	na	NC/1B	na	na	single value	na	na	na	na	na	na	na	na	na	na	na	0.5	na	na	NC/1B	1	0	0	0	1	0	0	0	0	0	0
camphor oil white	na	na	na	na	NC/1B	na	na	single value	na	na	na	na	na	na	na	na	na	na	na	0.5	na	na	NC/1B	1	0	0	0	1	0	0	0	0	0	0
camphor oil yellow	na	na	na	na	NC/1B	na	na	single value	na	na	na	na	na	na	na	na	na	na	na	0.5	na	na	NC/1B	1	0	0	0	1	0	0	0	0	0	0
cananga oil	na	na	na	na	NC/1B	na	na	single value	na	na	na	na	na	na	na	na	na	na	na	0.5	na	na	NC/1B	1	0	0	0	1	0	0	0	0	0	0
caraway oil	na	na	na	na	NC/1B	na	na	single value	na	na	na	na	na	na	na	na	na	na	na	0.5	na	na	NC/1B	1	0	0	0	1	0	0	0	0	0	0
cardamom oil	na	na	na	na	NC/1B	na	na	single value	na	na	na	na	na	na	na	na	na	na	na	0.5	na	na	NC/1B	1	0	0	0	1	0	0	0	0	0	0
carrot seed oil	na	na	na	na	NC/1B	na	na	single value	na	na	na	na	na	na	na	na	na	na	na	0.5	na	na	NC/1B	1	0	0	0	1	0	0	0	0	0	0
cascarilla oil	na	na	na	na	NC/1B	na	na	single value	na	na	na	na	na	na	na	na	na	na	na	0.5	na	na	NC/1B	1	0	0	0	1	0	0	0	0	0	0
cassia oil	na	na	1	1B	1B	concordant	concordant	concordant	na	na	1296	1296	1	1B	1B	1296	1	1B	1B	1	1	1B	1B	1	1	1	0	0	0	1	0	0	0	0
cassie absolute (acacia farnesiana (l.) willd.); acacia farnesiana absolute; Cassie, extract	na	na	na	na	NC/1B	na	na	single value	na	na	na	na	na	na	na	na	na	na	na	0.5	na	na	NC/1B	1	0	0	0	1	0	0	0	0	0	0
castoreum	na	na	na	na	NC/1B	na	na	single value	na	na	na	na	na	na	na	na	na	na	na	0.5	na	na	NC/1B	1	0	0	0	1	0	0	0	0	0	0
cedar leaf oil	na	na	na	na	NC/1B	na	na	single value	na	na	na	na	na	na	na	na	na	na	na	0.5	na	na	NC/1B	1	0	0	0	1	0	0	0	0	0	0
cedarwood oil Atlas	na	na	na	na	NC/1B	na	na	single value	na	na	na	na	na	na	na	na	na	na	na	0.5	na	na	NC/1B	1	0	0	0	1	0	0	0	0	0	0
cedarwood oil Texas	na	na	na	na	NC/1B	na	na	single value	na	na	na	na	na	na	na	na	na	na	na	0.5	na	na	NC/1B	1	0	0	0	1	0	0	0	0	0	0
cedarwood oil Virginia	na	na	na	na	NC/1B	na	na	single value	na	na	na	na	na	na	na	na	na	na	na	0.5	na	na	NC/1B	1	0	0	0	1	0	0	0	0	0	0
cedryl acetate	na	na	na	na	NC/1B	na	na	single value	na	na	na	na	na	na	na	na	na	na	na	0.5	na	na	NC/1B	1	0	0	0	1	0	0	0	0	0	0
celery seed oil	na	na	na	na	NC/1B	na	na	single value	na	na	na	na	na	na	na	na	na	na	na	0.5	na	na	NC/1B	1	0	0	0	1	0	0	0	0	0	0
chamomile oil German; blue chamomile oil; Hungarian chamomile oil	na	na	na	na	NC/1B	na	na	single value	na	na	na	na	na	na	na	na	na	na	na	0.5	na	na	NC/1B	1	0	0	0	1	0	0	0	0	0	0
chamomile oil Roman; English chamomile oil	na	na	na	na	NC/1B	na	na	single value	na	na	na	na	na	na	na	na	na	na	na	0.5	na	na	NC/1B	1	0	0	0	1	0	0	0	0	0	0
chenopodium oil	na	na	na	na	NC/1B	na	na	single value	na	na	na	na	na	na	na	na	na	na	na	0.5	na	na	NC/1B	1	0	0	0	1	0	0	0	0	0	0
cinnamon bark oil	na	na	1	1B	1B	concordant	concordant	consensus	na	na	5039	5039	1	1B	1B	5039	1	1B	1B	0.75	na	na	NC/1B	2	1	1	0	1	0	1	0	0	0	0
cinnamon bark oil, “Ceylon mix”	na	na	1	na	1	concordant	expert call	consensus	100	na	2648.5	2648.5	1	1B	1B	258	1	1A	1A	1.38	1	1B	1	4	3	0	0	1	0	1	0	0	0	2
cinnamon bark oil, “Ceylon”	na	na	1	1A	1A	concordant	concordant	concordant	100	100	273.5	273.5	1	1A	1A	273.5	1	1A	1A	2	1	1A	1A	2	2	2	0	0	0	0	0	0	0	2
cinnamon leaf oil, Ceylon	na	na	na	na	NC/1B	na	na	single value	na	na	na	na	na	na	na	na	na	na	na	0.5	na	na	NC/1B	1	0	0	0	1	0	0	0	0	0	0
civet absolute	na	na	na	na	NC/1B	na	na	single value	na	na	na	na	na	na	na	na	na	na	na	0.5	na	na	NC/1B	1	0	0	0	1	0	0	0	0	0	0
clary sage oil	na	na	na	na	NC/1B	na	na	single value	na	na	na	na	na	na	na	na	na	na	na	0.5	na	na	NC/1B	1	0	0	0	1	0	0	0	0	0	0
clove bud oil	na	na	na	na	NC/1B	na	na	single value	na	na	na	na	na	na	na	na	na	na	na	0.5	na	na	NC/1B	1	0	0	0	1	0	0	0	0	0	0
clove leaf oil Madagascar	na	na	na	na	NC/1B	na	na	single value	na	na	na	na	na	na	na	na	na	na	na	0.5	na	na	NC/1B	1	0	0	0	1	0	0	0	0	0	0
clove stem oil	na	na	na	na	NC/1B	na	na	single value	na	na	na	na	na	na	na	na	na	na	na	0.5	na	na	NC/1B	1	0	0	0	1	0	0	0	0	0	0
cognac oil, green	na	na	na	na	NC/1B	na	na	single value	na	na	na	na	na	na	na	na	na	na	na	0.5	na	na	NC/1B	1	0	0	0	1	0	0	0	0	0	0
copaiba oil	na	na	na	na	NC/1B	na	na	single value	na	na	na	na	na	na	na	na	na	na	na	0.5	na	na	NC/1B	1	0	0	0	1	0	0	0	0	0	0
coriander oil	na	na	na	na	NC/1B	na	na	single value	na	na	na	na	na	na	na	na	na	na	na	0.5	na	na	NC/1B	1	0	0	0	1	0	0	0	0	0	0
cornmint oil	na	na	na	na	NC/1B	na	na	single value	na	na	na	na	na	na	na	na	na	na	na	0.5	na	na	NC/1B	1	0	0	0	1	0	0	0	0	0	0
costus oil	na	na	1	na	1	concordant	na	concordant	100	na	POS	na	1	na	na	POS	1	na	1	1.5	1	na	1	2	2	0	0	0	0	0	0	2	0	0
costus oil, absolute	na	na	1	1A	1A	concordant	concordant	concordant	na	na	144	144	1	1A	1A	144	1	1A	1A	2	1	1A	1A	1	1	1	0	0	0	0	0	0	0	1
costus root, essential oil, absolute and concrete	na	na	1	1A	1A	concordant	concordant	concordant	100	100	133	133	1	1A	1A	133	1	1A	1A	2	1	1A	1A	2	2	2	0	0	0	0	0	0	0	2
cubeb oil	na	na	na	na	NC/1B	na	na	single value	na	na	na	na	na	na	na	na	na	na	na	0.5	na	na	NC/1B	1	0	0	0	1	0	0	0	0	0	0
cumin oil	na	na	na	na	NC/1B	na	na	single value	na	na	na	na	na	na	na	na	na	na	na	0.5	na	na	NC/1B	1	0	0	0	1	0	0	0	0	0	0
curcuma oil; turmeric oil	na	na	na	na	NC/1B	na	na	single value	na	na	na	na	na	na	na	na	na	na	na	0.5	na	na	NC/1B	1	0	0	0	1	0	0	0	0	0	0
cypress oil	na	na	na	na	NC/1B	na	na	single value	na	na	na	na	na	na	na	na	na	na	na	0.5	na	na	NC/1B	1	0	0	0	1	0	0	0	0	0	0
cyste absolute; ciste absolute	na	na	na	na	NC/1B	na	na	single value	na	na	na	na	na	na	na	na	na	na	na	0.5	na	na	NC/1B	1	0	0	0	1	0	0	0	0	0	0
davana oil	na	na	na	na	NC/1B	na	na	single value	na	na	na	na	na	na	na	na	na	na	na	0.5	na	na	NC/1B	1	0	0	0	1	0	0	0	0	0	0
deertongue absolute	na	na	na	na	NC/1B	na	na	single value	na	na	na	na	na	na	na	na	na	na	na	0.5	na	na	NC/1B	1	0	0	0	1	0	0	0	0	0	0
deertongue incolore	na	na	na	na	NC/1B	na	na	single value	na	na	na	na	na	na	na	na	na	na	na	0.5	na	na	NC/1B	1	0	0	0	1	0	0	0	0	0	0
dill seed oil, Indian	na	na	na	na	NC/1B	na	na	single value	na	na	na	na	na	na	na	na	na	na	na	0.5	na	na	NC/1B	1	0	0	0	1	0	0	0	0	0	0
dill weed oil	na	na	na	na	NC/1B	na	na	single value	na	na	na	na	na	na	na	na	na	na	na	0.5	na	na	NC/1B	1	0	0	0	1	0	0	0	0	0	0
eau de brouts absolute	na	na	na	na	NC/1B	na	na	single value	na	na	na	na	na	na	na	na	na	na	na	0.5	na	na	NC/1B	1	0	0	0	1	0	0	0	0	0	0
elemi oil	na	na	na	na	NC/1B	na	na	single value	na	na	na	na	na	na	na	na	na	na	na	0.5	na	na	NC/1B	1	0	0	0	1	0	0	0	0	0	0
estragon oil	na	na	na	na	NC/1B	na	na	single value	na	na	na	na	na	na	na	na	na	na	na	0.5	na	na	NC/1B	1	0	0	0	1	0	0	0	0	0	0
eucalyptus citriodora oil	na	na	na	na	NC/1B	na	na	single value	na	na	na	na	na	na	na	na	na	na	na	0.5	na	na	NC/1B	1	0	0	0	1	0	0	0	0	0	0
eucalyptus oil	na	na	na	na	NC/1B	na	na	single value	na	na	na	na	na	na	na	na	na	na	na	0.5	na	na	NC/1B	1	0	0	0	1	0	0	0	0	0	0
fennel oil	na	na	na	na	NC/1B	na	na	single value	na	na	na	na	na	na	na	na	na	na	na	0.5	na	na	NC/1B	1	0	0	0	1	0	0	0	0	0	0
fennel oil, bitter	na	na	1	1B	1B	concordant	concordant	consensus	na	na	900	900	1	1B	1B	900	1	1B	1B	0.75	na	na	NC/1B	2	1	1	0	1	0	1	0	0	0	0
fenugreek absolute	na	na	na	na	NC/1B	na	na	single value	na	na	na	na	na	na	na	na	na	na	na	0.5	na	na	NC/1B	1	0	0	0	1	0	0	0	0	0	0
fig leaf absolute	na	na	1	1B	1B	concordant	concordant	consensus	na	na	1688	1688	1	1B	1B	1688	1	1B	1B	0.75	na	na	NC/1B	2	1	1	0	1	0	1	0	0	0	0
fir balsam Oregon	na	na	na	na	NC/1B	na	na	single value	na	na	na	na	na	na	na	na	na	na	na	0.5	na	na	NC/1B	1	0	0	0	1	0	0	0	0	0	0
fir needle oil, Canadian	na	na	na	na	NC/1B	na	na	single value	na	na	na	na	na	na	na	na	na	na	na	0.5	na	na	NC/1B	1	0	0	0	1	0	0	0	0	0	0
fir needle oil, Siberian	na	na	na	na	NC/1B	na	na	single value	na	na	na	na	na	na	na	na	na	na	na	0.5	na	na	NC/1B	1	0	0	0	1	0	0	0	0	0	0
flouve oil	na	na	na	na	NC/1B	na	na	single value	na	na	na	na	na	na	na	na	na	na	na	0.5	na	na	NC/1B	1	0	0	0	1	0	0	0	0	0	0
foin absolute	na	na	na	na	NC/1B	na	na	single value	na	na	na	na	na	na	na	na	na	na	na	0.5	na	na	NC/1B	1	0	0	0	1	0	0	0	0	0	0
galbanum oil	na	na	na	na	NC/1B	na	na	single value	na	na	na	na	na	na	na	na	na	na	na	0.5	na	na	NC/1B	1	0	0	0	1	0	0	0	0	0	0
galbanum resin; ferula resin	na	na	na	na	NC/1B	na	na	single value	na	na	na	na	na	na	na	na	na	na	na	0.5	na	na	NC/1B	1	0	0	0	1	0	0	0	0	0	0
genet absolute	na	na	na	na	NC/1B	na	na	single value	na	na	na	na	na	na	na	na	na	na	na	0.5	na	na	NC/1B	1	0	0	0	1	0	0	0	0	0	0
geranium oil Algerian	na	na	na	na	NC/1B	na	na	single value	na	na	na	na	na	na	na	na	na	na	na	0.5	na	na	NC/1B	1	0	0	0	1	0	0	0	0	0	0
geranium oil bourbon; oil geranium reunion; oil rose-geranium	na	na	na	na	NC/1B	na	na	single value	na	na	na	na	na	na	na	na	na	na	na	0.5	na	na	NC/1B	1	0	0	0	1	0	0	0	0	0	0
geranium oil Moroccan	na	na	na	na	NC/1B	na	na	single value	na	na	na	na	na	na	na	na	na	na	na	0.5	na	na	NC/1B	1	0	0	0	1	0	0	0	0	0	0
ginger oil	na	na	na	na	NC/1B	na	na	single value	na	na	na	na	na	na	na	na	na	na	na	0.5	na	na	NC/1B	1	0	0	0	1	0	0	0	0	0	0
grapefruit oil expressed	na	na	na	na	NC/1B	na	na	single value	na	na	na	na	na	na	na	na	na	na	na	0.5	na	na	NC/1B	2	0	0	0	1	1	0	0	0	0	0
grisalva	na	na	na	na	NC/1B	na	na	single value	na	na	na	na	na	na	na	na	na	na	na	0.5	na	na	NC/1B	1	0	0	0	1	0	0	0	0	0	0
guaiac wood acetate	na	na	na	na	NC/1B	na	na	single value	na	na	na	na	na	na	na	na	na	na	na	0.5	na	na	NC/1B	1	0	0	0	1	0	0	0	0	0	0
guaiac wood oil	na	na	na	na	NC/1B	na	na	single value	na	na	na	na	na	na	na	na	na	na	na	0.5	na	na	NC/1B	1	0	0	0	1	0	0	0	0	0	0
gurjun balsam	na	na	na	na	NC/1B	na	na	single value	na	na	na	na	na	na	na	na	na	na	na	0.5	na	na	NC/1B	1	0	0	0	1	0	0	0	0	0	0
gurjun oil	na	na	na	na	NC/1B	na	na	single value	na	na	na	na	na	na	na	na	na	na	na	0.5	na	na	NC/1B	1	0	0	0	1	0	0	0	0	0	0
helichrysum oil	na	na	na	na	NC/1B	na	na	single value	na	na	na	na	na	na	na	na	na	na	na	0.5	na	na	NC/1B	1	0	0	0	1	0	0	0	0	0	0
heptylidene methyl anthranilate; heptaldehyde-methylanthranilate, Schiff’s base	na	na	na	na	NC/1B	na	na	single value	na	na	na	na	na	na	na	na	na	na	na	0.5	na	na	NC/1B	1	0	0	0	1	0	0	0	0	0	0
hibawood oil	na	na	na	na	NC/1B	na	na	single value	na	na	na	na	na	na	na	na	na	na	na	0.5	na	na	NC/1B	1	0	0	0	1	0	0	0	0	0	0
ho leaf oil	na	na	na	na	NC/1B	na	na	single value	na	na	na	na	na	na	na	na	na	na	na	0.5	na	na	NC/1B	1	0	0	0	1	0	0	0	0	0	0
honeysuckle absolute	na	na	na	na	NC/1B	na	na	single value	na	na	na	na	na	na	na	na	na	na	na	0.5	na	na	NC/1B	1	0	0	0	1	0	0	0	0	0	0
hyacinth absolute	na	na	na	na	NC/1B	na	na	single value	na	na	na	na	na	na	na	na	na	na	na	0.5	na	na	NC/1B	1	0	0	0	1	0	0	0	0	0	0
hydroxycitronellal-indole (Schiff base)	na	na	na	na	NC/1B	na	na	single value	na	na	na	na	na	na	na	na	na	na	na	0.5	na	na	NC/1B	1	0	0	0	1	0	0	0	0	0	0
hyssop oil	na	na	na	na	NC/1B	na	na	single value	na	na	na	na	na	na	na	na	na	na	na	0.5	na	na	NC/1B	1	0	0	0	1	0	0	0	0	0	0
immortelle absolute	na	na	na	na	NC/1B	na	na	single value	na	na	na	na	na	na	na	na	na	na	na	0.5	na	na	NC/1B	1	0	0	0	1	0	0	0	0	0	0
iso-beta-ionone; (E)-4-(2,3,3-Trimethylcyclohexen-1-yl)but-3-en-2-one	na	na	na	na	na	na	na	na	na	na	na	na	na	na	na	na	na	na	na	na	na	na	na	1	0	0	0	0	1	0	0	0	0	0
jasmin absolute (Egypt), mix	na	na	1	1B	1B	concordant	concordant	consensus	na	na	2126	2126	1	1B	1B	2126	1	1B	1B	0.67	na	na	NC/1B	3	1	1	0	2	0	1	0	0	0	0
jonquil absolute	na	na	na	na	NC/1B	na	na	single value	na	na	na	na	na	na	na	na	na	na	na	0.5	na	na	NC/1B	1	0	0	0	1	0	0	0	0	0	0
juniper berry oil	na	na	na	na	NC/1B	na	na	single value	na	na	na	na	na	na	na	na	na	na	na	0.5	na	na	NC/1B	1	0	0	0	1	0	0	0	0	0	0
juniperus phoenicea oil	na	na	na	na	NC/1B	na	na	single value	na	na	na	na	na	na	na	na	na	na	na	0.5	na	na	NC/1B	1	0	0	0	1	0	0	0	0	0	0
Krameria extract	na	na	1	1B	1B	concordant	concordant	concordant	100	100	1826	1826	1	1B	1B	1826	1	1B	1B	1	1	1B	1B	3	3	3	0	0	0	3	0	0	0	0
labdanum oil	na	na	na	na	NC/1B	na	na	single value	na	na	na	na	na	na	na	na	na	na	na	0.5	na	na	NC/1B	1	0	0	0	1	0	0	0	0	0	0
laurel leaf oil	na	na	na	na	NC/1B	na	na	single value	na	na	na	na	na	na	na	na	na	na	na	0.5	na	na	NC/1B	1	0	0	0	1	0	0	0	0	0	0
laurel leaf oil European	na	na	na	na	NC/1B	na	na	single value	na	na	na	na	na	na	na	na	na	na	na	0.5	na	na	NC/1B	2	0	0	0	2	0	0	0	0	0	0
lavandin absolute	na	na	na	na	NC/1B	na	na	single value	na	na	na	na	na	na	na	na	na	na	na	0.5	na	na	NC/1B	1	0	0	0	1	0	0	0	0	0	0
lavandin oil	na	na	na	na	NC/1B	na	na	single value	na	na	na	na	na	na	na	na	na	na	na	0.5	na	na	NC/1B	1	0	0	0	1	0	0	0	0	0	0
lavender absolute	na	na	na	na	NC/1B	na	na	single value	na	na	na	na	na	na	na	na	na	na	na	0.5	na	na	NC/1B	1	0	0	0	1	0	0	0	0	0	0
lavender oil	na	na	na	na	NC/1B	na	na	single value	na	na	na	na	na	na	na	na	na	na	na	0.5	na	na	NC/1B	1	0	0	0	1	0	0	0	0	0	0
lemon oil distilled	na	na	na	na	NC/1B	na	na	single value	na	na	na	na	na	na	na	na	na	na	na	0.5	na	na	NC/1B	1	0	0	0	1	0	0	0	0	0	0
lemon oil expressed	na	na	na	na	NC/1B	na	na	single value	na	na	na	na	na	na	na	na	na	na	na	0.5	na	na	NC/1B	1	0	0	0	1	0	0	0	0	0	0
lemon petitgrain oil	na	na	na	na	NC/1B	na	na	single value	na	na	na	na	na	na	na	na	na	na	na	0.5	na	na	NC/1B	1	0	0	0	1	0	0	0	0	0	0
lemongrass oil East Indian	na	na	na	na	NC/1B	na	na	single value	na	na	na	na	na	na	na	na	na	na	na	0.5	na	na	NC/1B	1	0	0	0	1	0	0	0	0	0	0
lemongrass oil West Indian	na	na	na	na	NC/1B	na	na	single value	na	na	na	na	na	na	na	na	na	na	na	0.5	na	na	NC/1B	2	0	0	0	2	0	0	0	0	0	0
lime oil distilled	na	na	na	na	NC/1B	na	na	single value	na	na	na	na	na	na	na	na	na	na	na	0.5	na	na	NC/1B	1	0	0	0	1	0	0	0	0	0	0
linaloe wood oil	na	na	na	na	NC/1B	na	na	single value	na	na	na	na	na	na	na	na	na	na	na	0.5	na	na	NC/1B	1	0	0	0	1	0	0	0	0	0	0
litsea cubeba oil	na	na	na	na	NC/1B	na	na	single value	na	na	na	na	na	na	na	na	na	na	na	0.5	na	na	NC/1B	1	0	0	0	1	0	0	0	0	0	0
lovage oil	na	na	na	na	NC/1B	na	na	single value	na	na	na	na	na	na	na	na	na	na	na	0.5	na	na	NC/1B	2	0	0	0	2	0	0	0	0	0	0
mace oil	na	na	na	na	NC/1B	na	na	single value	na	na	na	na	na	na	na	na	na	na	na	0.5	na	na	NC/1B	2	0	0	0	2	0	0	0	0	0	0
mandarin oil, expressed; mexerica oil; citrus reticulata oil	na	na	na	na	NC/1B	na	na	single value	na	na	na	na	na	na	na	na	na	na	na	0.5	na	na	NC/1B	1	0	0	0	1	0	0	0	0	0	0
marjoram oil sweet	na	na	na	na	NC/1B	na	na	single value	na	na	na	na	na	na	na	na	na	na	na	0.5	na	na	NC/1B	1	0	0	0	1	0	0	0	0	0	0
marjoram oil, Spanish	na	na	na	na	NC/1B	na	na	single value	na	na	na	na	na	na	na	na	na	na	na	0.5	na	na	NC/1B	1	0	0	0	1	0	0	0	0	0	0
mastic absolute; lentisque absolute; pistacia lentiscus absolute	na	na	1	1B	1B	concordant	concordant	consensus	na	na	5400	5400	1	1B	1B	5400	1	1B	1B	0.75	na	na	NC/1B	2	1	1	0	1	0	1	0	0	0	0
mentha citrata oil; bergamot mint oil	na	na	na	na	NC/1B	na	na	single value	na	na	na	na	na	na	na	na	na	na	na	0.5	na	na	NC/1B	1	0	0	0	1	0	0	0	0	0	0
methyl abietate	na	na	na	na	NC/1B	na	na	single value	na	na	na	na	na	na	na	na	na	na	na	0.5	na	na	NC/1B	1	0	0	0	1	0	0	0	0	0	0
methyl ester of rosin (partially hydrogenated)	na	na	na	na	NC/1B	na	na	single value	na	na	na	na	na	na	na	na	na	na	na	0.5	na	na	NC/1B	1	0	0	0	1	0	0	0	0	0	0
mimosa absolute	na	na	na	na	NC/1B	na	na	single value	na	na	na	na	na	na	na	na	na	na	na	0.5	na	na	NC/1B	1	0	0	0	1	0	0	0	0	0	0
musk tonquin tincture	na	na	na	na	NC/1B	na	na	single value	na	na	na	na	na	na	na	na	na	na	na	0.5	na	na	NC/1B	1	0	0	0	1	0	0	0	0	0	0
myrrh absolute	na	na	1	1B	1B	concordant	concordant	consensus	na	na	2700	2700	1	1B	1B	2700	1	1B	1B	0.75	na	na	NC/1B	2	1	1	0	1	0	1	0	0	0	0
myrrh oil	na	na	na	na	NC/1B	na	na	single value	na	na	na	na	na	na	na	na	na	na	na	0.5	na	na	NC/1B	1	0	0	0	1	0	0	0	0	0	0
myrtle oil	na	na	na	na	NC/1B	na	na	single value	na	na	na	na	na	na	na	na	na	na	na	0.5	na	na	NC/1B	1	0	0	0	1	0	0	0	0	0	0
N-(1,1-dimethylolethyl)mercaptoacetamide	na	na	1	1B	1B	concordant	concordant	concordant	na	na	984	984	1	1B	1B	984	1	1B	1B	1	1	1B	1B	1	1	1	0	0	0	1	0	0	0	0
N-trimethylolmethylmercaptoacetamide; N-[1,3-dihydroxy-2-(hydroxymethyl)-2-propanyl]-2-sulfanylacetamide	na	na	1	1B	1B	concordant	concordant	concordant	na	na	1594	1594	1	1B	1B	1594	1	1B	1B	1	1	1B	1B	1	1	1	0	0	0	1	0	0	0	0
narcissus absolute	na	na	na	na	NC/1B	na	na	single value	na	na	na	na	na	na	na	na	na	na	na	0.5	na	na	NC/1B	1	0	0	0	1	0	0	0	0	0	0
neroli oil, Tunisian	na	na	na	na	NC/1B	na	na	single value	na	na	na	na	na	na	na	na	na	na	na	0.5	na	na	NC/1B	1	0	0	0	1	0	0	0	0	0	0
nutmeg oil, east Indian	na	na	na	na	NC/1B	na	na	single value	na	na	na	na	na	na	na	na	na	na	na	0.5	na	na	NC/1B	1	0	0	0	1	0	0	0	0	0	0
ocotea cymbarum oil	na	na	na	na	NC/1B	na	na	single value	na	na	na	na	na	na	na	na	na	na	na	0.5	na	na	NC/1B	1	0	0	0	1	0	0	0	0	0	0
oil rose Turkish	na	na	na	na	NC/1B	na	na	single value	na	na	na	na	na	na	na	na	na	na	na	0.5	na	na	NC/1B	1	0	0	0	1	0	0	0	0	0	0
olibanum absolute	na	na	na	na	NC/1B	na	na	single value	na	na	na	na	na	na	na	na	na	na	na	0.5	na	na	NC/1B	1	0	0	0	1	0	0	0	0	0	0
olibanum gum	na	na	na	na	NC/1B	na	na	single value	na	na	na	na	na	na	na	na	na	na	na	0.5	na	na	NC/1B	1	0	0	0	1	0	0	0	0	0	0
orange flower absolute	na	na	na	na	NC/1B	na	na	single value	na	na	na	na	na	na	na	na	na	na	na	0.5	na	na	NC/1B	1	0	0	0	1	0	0	0	0	0	0
orange oil expressed	na	na	na	na	NC/1B	na	na	single value	na	na	na	na	na	na	na	na	na	na	na	0.5	na	na	NC/1B	1	0	0	0	1	0	0	0	0	0	0
origanum oil	na	na	na	na	NC/1B	na	na	single value	na	na	na	na	na	na	na	na	na	na	na	0.5	na	na	NC/1B	1	0	0	0	1	0	0	0	0	0	0
orris absolute	na	na	na	na	NC/1B	na	na	single value	na	na	na	na	na	na	na	na	na	na	na	0.5	na	na	NC/1B	2	0	0	0	1	1	0	0	0	0	0
palmarosa oil	na	na	na	na	NC/1B	na	na	single value	na	na	na	na	na	na	na	na	na	na	na	0.5	na	na	NC/1B	1	0	0	0	1	0	0	0	0	0	0
parsley herb oil	na	na	na	na	NC/1B	na	na	single value	na	na	na	na	na	na	na	na	na	na	na	0.5	na	na	NC/1B	1	0	0	0	1	0	0	0	0	0	0
parsley seed oil	na	na	na	na	NC/1B	na	na	single value	na	na	na	na	na	na	na	na	na	na	na	0.5	na	na	NC/1B	1	0	0	0	1	0	0	0	0	0	0
patchouly oil	na	na	na	na	NC/1B	na	na	single value	na	na	na	na	na	na	na	na	na	na	na	0.5	na	na	NC/1B	1	0	0	0	1	0	0	0	0	0	0
pennyroyal oil Eurafrican	na	na	na	na	NC/1B	na	na	single value	na	na	na	na	na	na	na	na	na	na	na	0.5	na	na	NC/1B	1	0	0	0	1	0	0	0	0	0	0
perilla oil	na	na	1	1B	1B	concordant	concordant	concordant	na	na	2700	2700	1	1B	1B	2700	1	1B	1B	1	1	1B	1B	1	1	1	0	0	0	1	0	0	0	0
peru balsam	na	na	1	1B	1B	concordant	concordant	concordant	na	na	741	741	1	1B	1B	741	1	1B	1B	1	1	1B	1B	2	1	1	0	0	1	1	0	0	0	0
peru balsam oil	na	na	na	na	NC/1B	na	na	single value	na	na	na	na	na	na	na	na	na	na	na	0.5	na	na	NC/1B	5	0	0	0	5	0	0	0	0	0	0
petitgrain bigarade oil	na	na	na	na	NC/1B	na	na	single value	na	na	na	na	na	na	na	na	na	na	na	0.5	na	na	NC/1B	1	0	0	0	1	0	0	0	0	0	0
petitgrain Paraguay oil	na	na	1	1B	1B	concordant	concordant	consensus	na	na	1512	1512	1	1B	1B	1512	1	1B	1B	0.75	na	na	NC/1B	2	1	1	0	1	0	1	0	0	0	0
pimenta berry oil	na	na	na	na	NC/1B	na	na	single value	na	na	na	na	na	na	na	na	na	na	na	0.5	na	na	NC/1B	1	0	0	0	1	0	0	0	0	0	0
pimenta leaf oil	na	na	na	na	NC/1B	na	na	single value	na	na	na	na	na	na	na	na	na	na	na	0.5	na	na	NC/1B	1	0	0	0	1	0	0	0	0	0	0
pinus nigra oil; pine, pinus nigra, ext.; pine oil, black	na	na	na	na	NC/1B	na	na	single value	na	na	na	na	na	na	na	na	na	na	na	0.5	na	na	NC/1B	1	0	0	0	1	0	0	0	0	0	0
pinus pumilio oil	na	na	na	na	NC/1B	na	na	single value	na	na	na	na	na	na	na	na	na	na	na	0.5	na	na	NC/1B	1	0	0	0	1	0	0	0	0	0	0
pinus sylvestris oil	na	na	na	na	NC/1B	na	na	single value	na	na	na	na	na	na	na	na	na	na	na	0.5	na	na	NC/1B	1	0	0	0	1	0	0	0	0	0	0
rose absolute French	na	na	1	1B	1B	concordant	concordant	concordant	na	na	1296	1296	1	1B	1B	1296	1	1B	1B	1	1	1B	1B	1	1	1	0	0	0	1	0	0	0	0
rose oil Bulgarian	na	na	na	na	NC/1B	na	na	single value	na	na	na	na	na	na	na	na	na	na	na	0.5	na	na	NC/1B	1	0	0	0	1	0	0	0	0	0	0
rose oil Moroccan	na	na	na	na	NC/1B	na	na	single value	na	na	na	na	na	na	na	na	na	na	na	0.5	na	na	NC/1B	1	0	0	0	1	0	0	0	0	0	0
rosemary oil	na	na	na	na	NC/1B	na	na	single value	na	na	na	na	na	na	na	na	na	na	na	0.5	na	na	NC/1B	1	0	0	0	1	0	0	0	0	0	0
sage clary oil, Russian	na	na	na	na	NC/1B	na	na	single value	na	na	na	na	na	na	na	na	na	na	na	0.5	na	na	NC/1B	2	0	0	0	2	0	0	0	0	0	0
sage oil Dalmatian	na	na	na	na	NC/1B	na	na	single value	na	na	na	na	na	na	na	na	na	na	na	0.5	na	na	NC/1B	1	0	0	0	1	0	0	0	0	0	0
sage oil, Spanish	na	na	na	na	NC/1B	na	na	single value	na	na	na	na	na	na	na	na	na	na	na	0.5	na	na	NC/1B	1	0	0	0	1	0	0	0	0	0	0
sandalwood oil, East Indian	na	na	na	na	NC/1B	na	na	single value	na	na	na	na	na	na	na	na	na	na	na	0.5	na	na	NC/1B	1	0	0	0	1	0	0	0	0	0	0
santalyl acetate	na	na	na	na	NC/1B	na	na	single value	na	na	na	na	na	na	na	na	na	na	na	0.5	na	na	NC/1B	1	0	0	0	1	0	0	0	0	0	0
sassafras oil	na	na	na	na	NC/1B	na	na	single value	na	na	na	na	na	na	na	na	na	na	na	0.5	na	na	NC/1B	1	0	0	0	1	0	0	0	0	0	0
savory oil (summer variety)	na	na	na	na	NC/1B	na	na	single value	na	na	na	na	na	na	na	na	na	na	na	0.5	na	na	NC/1B	1	0	0	0	1	0	0	0	0	0	0
schinus molle oil	na	na	na	na	NC/1B	na	na	single value	na	na	na	na	na	na	na	na	na	na	na	0.5	na	na	NC/1B	1	0	0	0	1	0	0	0	0	0	0
snakeroot oil Canadian	na	na	na	na	NC/1B	na	na	single value	na	na	na	na	na	na	na	na	na	na	na	0.5	na	na	NC/1B	1	0	0	0	1	0	0	0	0	0	0
spearmint oil	na	na	na	na	NC/1B	na	na	single value	na	na	na	na	na	na	na	na	na	na	na	0.5	na	na	NC/1B	1	0	0	0	1	0	0	0	0	0	0
spike lavender oil	na	na	na	na	NC/1B	na	na	single value	na	na	na	na	na	na	na	na	na	na	na	0.5	na	na	NC/1B	1	0	0	0	1	0	0	0	0	0	0
star anise oil	na	na	na	na	NC/1B	na	na	single value	na	na	na	na	na	na	na	na	na	na	na	0.5	na	na	NC/1B	1	0	0	0	1	0	0	0	0	0	0
sweet birch oil	na	na	na	na	NC/1B	na	na	single value	na	na	na	na	na	na	na	na	na	na	na	0.5	na	na	NC/1B	1	0	0	0	1	0	0	0	0	0	0
tagetes oil	na	na	na	na	NC/1B	na	na	single value	na	na	na	na	na	na	na	na	na	na	na	0.5	na	na	NC/1B	1	0	0	0	1	0	0	0	0	0	0
tangelo oil	na	na	na	na	NC/1B	na	na	single value	na	na	na	na	na	na	na	na	na	na	na	0.5	na	na	NC/1B	1	0	0	0	1	0	0	0	0	0	0
tangerine oil	na	na	na	na	NC/1B	na	na	single value	na	na	na	na	na	na	na	na	na	na	na	0.5	na	na	NC/1B	1	0	0	0	1	0	0	0	0	0	0
tansy oil	na	na	na	na	NC/1B	na	na	single value	na	na	na	na	na	na	na	na	na	na	na	0.5	na	na	NC/1B	1	0	0	0	1	0	0	0	0	0	0
tetrahydromugyl acetate; 2,6-dimethyl-2-octanyl acetate + 3,7-dimethyl-3-octanyl acetate + dihydro-alpha-terpinyl acetate	na	na	na	na	NC/1B	na	na	single value	na	na	na	na	na	na	na	na	na	na	na	0.5	na	na	NC/1B	1	0	0	0	1	0	0	0	0	0	0
thyme oil, red	na	na	na	na	NC/1B	na	na	single value	na	na	na	na	na	na	na	na	na	na	na	0.5	na	na	NC/1B	1	0	0	0	1	0	0	0	0	0	0
tobacco leaf absolute	na	na	na	na	NC/1B	na	na	single value	na	na	na	na	na	na	na	na	na	na	na	0.5	na	na	NC/1B	1	0	0	0	1	0	0	0	0	0	0
tonka absolute	na	na	na	na	NC/1B	na	na	single value	na	na	na	na	na	na	na	na	na	na	na	0.5	na	na	NC/1B	1	0	0	0	1	0	0	0	0	0	0
tuberose concrete; tuberose, ext .; tuberose, extract	na	na	1	1B	1B	concordant	concordant	concordant	na	na	675	675	1	1B	1B	675	1	1B	1B	1	1	1B	1B	1	1	1	0	0	0	1	0	0	0	0
undecylenic aldehyde, mixed isomers	na	na	na	na	NC/1B	na	na	single value	na	na	na	na	na	na	na	na	na	na	na	0.5	na	na	NC/1B	1	0	0	0	1	0	0	0	0	0	0
vanilla tincture	na	na	na	na	NC/1B	na	na	single value	na	na	na	na	na	na	na	na	na	na	na	0.5	na	na	NC/1B	1	0	0	0	1	0	0	0	0	0	0
vetiver oil	na	na	na	na	NC/1B	na	na	single value	na	na	na	na	na	na	na	na	na	na	na	0.5	na	na	NC/1B	1	0	0	0	1	0	0	0	0	0	0
violet leaf absolute	na	na	na	na	NC/1B	na	na	single value	na	na	na	na	na	na	na	na	na	na	na	0.5	na	na	NC/1B	1	0	0	0	1	0	0	0	0	0	0
wintergreen oil	na	na	na	na	NC/1B	na	na	single value	na	na	na	na	na	na	na	na	na	na	na	0.5	na	na	NC/1B	1	0	0	0	1	0	0	0	0	0	0
yarmor pine oil	na	na	na	na	NC/1B	na	na	single value	na	na	na	na	na	na	na	na	na	na	na	0.5	na	na	NC/1B	1	0	0	0	1	0	0	0	0	0	0

## Sheet: DSA05
SYNONYMS	CASRN	ECNO	WoEBIN	WoESUB	WoEBORDER	CONCBIN	CONCSUB	CONCBORDER	REPROBIN	REPROSUB	VMLLPBIN	VMLLPSUB	MLLPBIN	MLLPSUB	MLLPBORDER	VMSPE	MSPEBIN	MSPESUB	MSPEBORDER	VWES	WESBIN	WESSUB	WESBORDER	TR	TRBIN	TRSUB	NC	NC/1B	NC/1	1B	1B+	1	1A-	1A
p-methoxyacetophenone; acetanisole; p-acetylanisole; 4-methoxyacetophenone; 1-(4-methoxyphenyl)ethan-1-one	100-06-1	202-815-9	na	na	NC/1B	na	na	single value	na	na	na	na	na	na	na	na	na	na	na	0.5	na	na	NC/1B	1	0	0	0	1	0	0	0	0	0	0
ethyl benzene; ethyl benzol; phenyl ethane; ethylbenzene	100-41-4	202-849-4	na	na	NC/1B	na	na	single value	na	na	na	na	na	na	na	na	na	na	na	0.5	na	na	NC/1B	1	0	0	0	1	0	0	0	0	0	0
benzonitrile; phenyl cyanide; benzoic acid nitrile	100-47-0	202-855-7	na	na	NC/1B	na	na	single value	na	na	na	na	na	na	na	na	na	na	na	0.5	na	na	NC/1B	2	0	0	0	2	0	0	0	0	0	0
benzyl alcohol; benzenemethanol; benzylic alcohol; alpha-hydroxytoluene; phenyl carbinol; phenylcarbinol; phenylmethanol; phenylmethyl alcohol; alpha-toluenol	100-51-6	202-859-9	1	1B	1B	concordant	concordant	concordant	100	100	13228	13228	1	1B	1B	13228	1	1B	1B	0.8	1	1B	1B	5	3	3	0	2	0	3	0	0	0	0
benzaldehyde; benzoic aldehyde	100-52-7	202-860-4	1	1B	1B	single value	single value	consensus	na	na	NC/1B	NC/1B	na	na	NC/1B	2557	1	1B	1B	0.63	na	na	NC/1B	4	1	1	0	3	0	1	0	0	0	0
anisole; methoxybenzene; methyl phenyl ether	100-66-3	202-876-1	na	na	NC/1B	na	na	single value	na	na	na	na	na	na	na	na	na	na	na	0.5	na	na	NC/1B	1	0	0	0	1	0	0	0	0	0	0
dimethylbenzyl carbinol; alpha,alpha-dimethylphenethyl alcohol; 1,1-dimethyl-2-phenylethanol; 2-methyl-1-phenylpropan-2-ol	100-86-7	202-896-0	na	na	NC/1B	na	na	single value	na	na	na	na	na	na	na	na	na	na	na	0.5	na	na	NC/1B	4	0	0	0	4	0	0	0	0	0	0
p-ethoxybenzaldehyde; 4-ethoxybenzaldehyde	10031-82-0	233-093-3	na	na	NC/1B	na	na	single value	na	na	na	na	na	na	na	na	na	na	na	0.5	na	na	NC/1B	1	0	0	0	1	0	0	0	0	0	0
ethyl octine carbonate; ethyl 2-nonynoate; ethyl octyne carboxylate; ethyl non-2-ynoate	10031-92-2	233-098-0	na	na	NC/1B	na	na	single value	na	na	na	na	na	na	na	na	na	na	na	0.5	na	na	NC/1B	1	0	0	0	1	0	0	0	0	0	0
eugenyl formate; 4-allyl-2-methoxyphenyl formate; 4-(2-propenyl)-2-methoxyphenyl formate; eugenol formate	10031-96-6	233-099-6	na	na	NC/1B	na	na	single value	na	na	na	na	na	na	na	na	na	na	na	0.5	na	na	NC/1B	1	0	0	0	1	0	0	0	0	0	0
geranyl acetoacetate; (E)-3,7-dimethyl-2,6-octadienyl acetoacetate	10032-00-5	233-101-5	na	na	NC/1B	na	na	single value	na	na	na	na	na	na	na	na	na	na	na	0.5	na	na	NC/1B	1	0	0	0	1	0	0	0	0	0	0
geranyl caproate; geranyl hexanoate; trans-3.7-dimethylocta-2,6-dien-1-yl n-hexanoate	10032-02-7	233-102-0	na	na	NC/1B	na	na	single value	na	na	na	na	na	na	na	na	na	na	na	0.5	na	na	NC/1B	1	0	0	0	1	0	0	0	0	0	0
aldehyde C-7 dimethyl acetal; heptanal dimethyl acetal; heptaldehyde dimethylacetal; 1,1-dimethoxyheptane	10032-05-0	233-103-6	na	na	NC/1B	na	na	single value	na	na	na	na	na	na	na	na	na	na	na	0.5	na	na	NC/1B	1	0	0	0	1	0	0	0	0	0	0
hexyl isovalerate; hexyl 3-methylbutanoate; hexyl isopentanoate; hexyl isovalerianate	10032-13-0	233-105-7	na	na	NC/1B	na	na	single value	na	na	na	na	na	na	na	na	na	na	na	0.5	na	na	NC/1B	1	0	0	0	1	0	0	0	0	0	0
hexyl 2-methylbutyrate; 2-methylbutanoic acid, n-hexyl ester	10032-15-2	233-106-2	na	na	NC/1B	na	na	single value	na	na	na	na	na	na	na	na	na	na	na	0.5	na	na	NC/1B	1	0	0	0	1	0	0	0	0	0	0
1,1-dimethyl-2-phenylethyl formate; alpha,alpha-dimethylphenethyl formate; benzeneethanol, alpha,alpha-dimethyl-, formate; benzyl dimethyl carbinyl formate; 2-benzyl-2-propyl formate; dimethyl benzyl carbinyl formate; DMBC formate; benzeneethanol, α,α-dimethyl-, 1-formate	10058-43-2	600-112-5	na	na	NC/1B	na	na	single value	na	na	na	na	na	na	na	na	na	na	na	0.5	na	na	NC/1B	1	0	0	0	1	0	0	0	0	0	0
dimethylbenzyl carbinyl butyrate; 1,1-dimethyl-2-phenylethyl butyrate; alpha,alpha-Dimethylphenylethyl butyrate; benzyl dimethyl carbinyl butyrate; 2-benzyl-2-propyl butyrate; butanoic acid, 1,1-dimethyl-2-phenylethyl ester; DMBC butyrate; 2-methyl-1-phenyl-2-propyl butyrate	10094-34-5	233-221-8	na	na	NC/1B	na	na	single value	na	na	na	na	na	na	na	na	na	na	na	0.5	na	na	NC/1B	1	0	0	0	1	0	0	0	0	0	0
3,4,4'-trichlorocarbanilide; triclocarban; trichlocarban	101-20-2	202-924-1	na	na	NC/1B	na	na	single value	na	na	na	na	na	na	na	na	na	na	na	0.5	na	na	NC/1B	2	0	0	0	2	0	0	0	0	0	0
alpha-methylcinnamic aldehyde; alpha-methylcinnamaldehyde; alpha-methylcinnimal; 2-methyl-3-phenyl-2-propenal	101-39-3	202-938-8	na	na	NC/1B	na	na	single value	na	na	na	na	na	na	na	na	na	na	na	0.5	na	na	NC/1B	1	0	0	0	1	0	0	0	0	0	0
methyl phenylacetate; methyl alpha-toluate	101-41-7	202-940-9	na	na	NC/1B	na	na	single value	na	na	na	na	na	na	na	na	na	na	na	0.5	na	na	NC/1B	1	0	0	0	1	0	0	0	0	0	0
phenylacetaldehyde dimethyl acetal; alpha-tolyl aldehyde dimethyl acetal; 1,1-dimethoxy-2-phenylethane	101-48-4	202-945-6	1	1A	1	concordant	expert call	consensus	na	50	231	231	1	1A	1A	231	1	1A	1A	1.25	1	1B	1B	2	1	2	0	1	0	0	0	0	0	1
phenylacetaldehyde ethyleneglycol acetal; 2-benzyldioxolane; 2-benzyl-1,3-dioxolane	101-49-5	202-946-1	na	na	NC/1B	na	na	single value	na	na	na	na	na	na	na	na	na	na	na	0.5	na	na	NC/1B	1	0	0	0	1	0	0	0	0	0	0
diphenylmethane; benzylbenzene	101-81-5	202-978-6	na	na	NC/1B	na	na	single value	na	na	na	na	na	na	na	na	na	na	na	0.5	na	na	NC/1B	1	0	0	0	1	0	0	0	0	0	0
diphenyl oxide; diphenyl ether; phenyl ether	101-84-8	202-981-2	na	na	NC/1B	na	na	single value	na	na	na	na	na	na	na	na	na	na	na	0.5	na	na	NC/1B	1	0	0	0	1	0	0	0	0	0	0
alpha-amylcinnamyl alcohol; alpha-amylcinnamic alcohol; amylcinnamyl alcohol; 2-amyl-3-phenyl-2-propen-1-ol; 2-benzylideneheptanol;2-(phenylmethylene)-1-heptanol; alpha-pentylcinnamyl alcohol; 2-pentyl-3-phenylprop-2-en-1-ol	101-85-9	202-982-8	na	na	NC/1B	na	na	single value	na	na	na	na	na	na	na	na	na	na	na	0.5	na	na	NC/1B	2	0	0	0	2	0	0	0	0	0	0
hexyl cinnamic aldehyde; alpha-n-hexyl cinnamic aldehyde	101-86-0	202-983-3	na	na	NC/1B	na	na	single value	na	na	na	na	na	na	na	na	na	na	na	0.5	na	na	NC/1B	2	0	0	0	2	0	0	0	0	0	0
p-cresyl phenylacetate; p-tolyl phenylacetate	101-94-0	202-990-1	na	na	NC/1B	na	na	single value	na	na	na	na	na	na	na	na	na	na	na	0.5	na	na	NC/1B	1	0	0	0	1	0	0	0	0	0	0
ethyl phenylacetate; ethyl alpha-toluate	101-97-3	202-993-8	na	na	NC/1B	na	na	single value	na	na	na	na	na	na	na	na	na	na	na	0.5	na	na	NC/1B	1	0	0	0	1	0	0	0	0	0	0
chromium sulfate; dichromium tris(sulphate)	10101-53-8	233-253-2	1	1B	1B	concordant	concordant	concordant	na	na	1622	1622	1	1B	1B	1622	1	1B	1B	1	1	1B	1B	1	1	1	0	0	0	1	0	0	0	0
bicyclohexylidene-2-one; 1-cyclohexylidene-2-cyclohexanone; dianon; havanol; LRA 241; 2-cyclohexylidenecyclohexanone	1011-12-7	213-779-9	na	na	NC/1B	na	na	single value	na	na	na	na	na	na	na	na	na	na	na	0.5	na	na	NC/1B	1	0	0	0	1	0	0	0	0	0	0
1-phenyl-2-(naphtho[2,1-d]oxazol-2 yl)ethylene; calcofluor AF	10110-26-6	na	na	na	na	na	na	na	na	na	na	na	na	na	na	na	na	na	na	na	na	na	na	1	0	0	0	0	1	0	0	0	0	0
cobaltous sulfate; cobaltous sulphate; cobalt sulphate; cobalt(II) sulfate	10124-43-3	233-334-2	1	1B	1B	concordant	concordant	concordant	100	100	1707	1707	1	1B	1B	1707	1	1B	1B	1	1	1B	1B	3	3	3	0	0	0	3	0	0	0	0
ammoniated mercury; aminomercury chloride	10124-48-8	233-335-8	1	1B	1B	concordant	concordant	concordant	100	77.7778	1488.5	1488.5	1	1B	1B	1458.5	1	1B	1B	1.11	1	1B	1B	22	18	18	0	3	1	14	0	0	1	3
isobutyl phenylacetate; isobutyl alpha-toluate	102-13-6	203-007-9	na	na	NC/1B	na	na	single value	na	na	na	na	na	na	na	na	na	na	na	0.5	na	na	NC/1B	1	0	0	0	1	0	0	0	0	0	0
benzyl phenylacetate; benzyl alpha-toluate	102-16-9	203-008-4	na	na	NC/1B	na	na	single value	na	na	na	na	na	na	na	na	na	na	na	0.5	na	na	NC/1B	1	0	0	0	1	0	0	0	0	0	0
anisyl phenylacetate; p-methoxybenzyl phenylacetate; phenylacetic acid, p-methoxybenzyl ester; 4-methoxybenzyl phenylacetate	102-17-0	203-010-5	na	na	NC/1B	na	na	single value	na	na	na	na	na	na	na	na	na	na	na	0.5	na	na	NC/1B	1	0	0	0	1	0	0	0	0	0	0
isoamyl phenylacetate; isopentyl phenylacetate	102-19-2	203-012-6	na	na	NC/1B	na	na	single value	na	na	na	na	na	na	na	na	na	na	na	0.5	na	na	NC/1B	1	0	0	0	1	0	0	0	0	0	0
phenylethyl phenylacetate; phenethyl phenylacetate; phenethyl alpha-toluate	102-20-5	203-013-1	na	na	NC/1B	na	na	single value	na	na	na	na	na	na	na	na	na	na	na	0.5	na	na	NC/1B	3	0	0	0	1	2	0	0	0	0	0
geranyl phenylacetate; trans-3,7-dimethyl-2,6-octadien-1-yl phenyl acetate	102-22-7	203-014-7	na	na	NC/1B	na	na	single value	na	na	na	na	na	na	na	na	na	na	na	0.5	na	na	NC/1B	1	0	0	0	1	0	0	0	0	0	0
triacetin; glyceryl triacetate	102-76-1	203-051-9	na	na	NC/1B	na	na	single value	na	na	na	na	na	na	na	na	na	na	na	0.5	na	na	NC/1B	1	0	0	0	1	0	0	0	0	0	0
3-methyl-1-isobutylbutyl acetate	10250-45-0	233-588-4	na	na	NC/1B	na	na	single value	na	na	na	na	na	na	na	na	na	na	na	0.5	na	na	NC/1B	2	0	0	0	2	0	0	0	0	0	0
dimethylphenylethyl carbinol; alpha,alpha-dimethyl-7-phenylpropyl alcohol; 1,1-dimethyl-3-phenylpropanol; 2-methyl-4-phenylbutan-2-ol	103-05-9	203-074-4	na	na	NC/1B	na	na	single value	na	na	na	na	na	na	na	na	na	na	na	0.5	na	na	NC/1B	1	0	0	0	1	0	0	0	0	0	0
2-methyl-4-phenyl-2-butyl acetate; benzenepropanol, .alpha.,.alpha.-dimethyl-, 1-acetate; dimethylphenylethylcarbinyl acetate; 1,1-dimethyl-3-phenylpropan-1-yl acetate; 1,1-dimethyl-3-phenylpropyl acetate; D.M.P.E.C. acetate	103-07-1	203-077-0	na	na	NC/1B	na	na	single value	na	na	na	na	na	na	na	na	na	na	na	0.5	na	na	NC/1B	1	0	0	0	1	0	0	0	0	0	0
2-ethylhexyl acetate; beta-ethylhexyl acetate; 2-ethylhexanyl acetate	103-09-3	203-079-1	na	na	NC/1B	na	na	single value	na	na	na	na	na	na	na	na	na	na	na	0.5	na	na	NC/1B	1	0	0	0	1	0	0	0	0	0	0
monobenzyl ether of hydroquinone; monobenzone	103-16-2	203-083-3	1	1B	1B	concordant	concordant	consensus	100	66.6667	792	792	1	1B	1B	792	1	1B	1B	1.32	1	1B	1	24	24	24	0	0	0	15	1	0	2	6
methyl cinnamate; methyl 3-phenylpropenoate	103-26-4	203-093-8	na	na	NC/1B	na	na	single value	na	na	na	na	na	na	na	na	na	na	na	0.5	na	na	NC/1B	2	0	0	0	2	0	0	0	0	0	0
benzyl isobutyrate; benzyl 2-methylpropanoate, propanoic acid, 2-methyl-, phenylmethyl ester	103-28-6	203-095-9	na	na	NC/1B	na	na	single value	na	na	na	na	na	na	na	na	na	na	na	0.5	na	na	NC/1B	1	0	0	0	1	0	0	0	0	0	0
dibenzyl; 1,2-diphenylethane	103-29-7	203-096-4	na	na	NC/1B	na	na	single value	na	na	na	na	na	na	na	na	na	na	na	0.5	na	na	NC/1B	1	0	0	0	1	0	0	0	0	0	0
ethyl cinnamate; ethyl phenylacrylate; ethyl 3-phenyl-propenoate; 2-propenoic acid, 3-phenyl-, ethyl ester; ethyl benzylideneacetate; ethyl 3-phenyl-2-propenoate; 3-phenyl-2-propenoic acid, ethyl ester	103-36-6	203-104-6	na	na	NC/1B	na	na	single value	na	na	na	na	na	na	na	na	na	na	na	0.5	na	na	NC/1B	1	0	0	0	1	0	0	0	0	0	0
benzyl butyrate, benzyl n-butyrate, benzyl n-butanoate; benzyl butanoate; butanoic acid, phenylmethyl ester	103-37-7	203-105-1	na	na	NC/1B	na	na	single value	na	na	na	na	na	na	na	na	na	na	na	0.5	na	na	NC/1B	1	0	0	0	1	0	0	0	0	0	0
benzyl isovalerate; benzyl isopentanoate	103-38-8	203-106-7	na	na	NC/1B	na	na	single value	na	na	na	na	na	na	na	na	na	na	na	0.5	na	na	NC/1B	1	0	0	0	1	0	0	0	0	0	0
benzyl cinnamate; benzyl-beta-phenylacrylate; cinnamein; gamma-phenylacrylate; benzyl 3-phenylpropenoate; phenylmethyl 3-phenyl-2-propenoate; 2-Propenoic acid, 3-phenyl-, phenylmethyl ester; cinnamic acid, benzyl ester	103-41-3	203-109-3	na	na	NC/1B	na	na	single value	na	na	na	na	na	na	na	na	na	na	na	0.5	na	na	NC/1B	3	0	0	0	3	0	0	0	0	0	0
phenylethyl acetate; beta-phenethyl acetate; 2-phenylethyl acetate	103-45-7	203-113-5	na	na	NC/1B	na	na	single value	na	na	na	na	na	na	na	na	na	na	na	0.5	na	na	NC/1B	2	0	0	0	2	0	0	0	0	0	0
phenylethyl isobutyrate; 2-phenylethyl isobutyrate; phenethyl isobutyrate	103-48-0	203-116-1	na	na	NC/1B	na	na	single value	na	na	na	na	na	na	na	na	na	na	na	0.5	na	na	NC/1B	1	0	0	0	1	0	0	0	0	0	0
dibenzyl ether; benzyl ether; benzyl oxide	103-50-4	203-118-2	na	na	NC/1B	na	na	single value	na	na	na	na	na	na	na	na	na	na	na	0.5	na	na	NC/1B	1	0	0	0	1	0	0	0	0	0	0
phenylethyl butyrate; beta-phenethyl n-butanoate; phenethyl butyrate	103-52-6	203-119-8	na	na	NC/1B	na	na	single value	na	na	na	na	na	na	na	na	na	na	na	0.5	na	na	NC/1B	3	0	0	0	3	0	0	0	0	0	0
phenethyl cinnamate; benzylcarbinyl cinnamate; beta-phenethyl beta-phenylacrylate; phenylethyl cinnamate; 2-phenylethyl cinnamate; 2-phenylethyl 3-phenylpropenoate; 2-propenoic acid, 3-phenyl-, 2-phenylethyl ester	103-53-7	203-120-3	na	na	NC/1B	na	na	single value	na	na	na	na	na	na	na	na	na	na	na	0.5	na	na	NC/1B	2	0	0	0	2	0	0	0	0	0	0
cinnamyl acetate; 3-phenyl-2-propen-1-yl acetate	103-54-8	203-121-9	na	na	NC/1B	na	na	single value	na	na	na	na	na	na	na	na	na	na	na	0.5	na	na	NC/1B	1	0	0	0	1	0	0	0	0	0	0
cinnamyl propionate; 3-phenylallyl propionate; 3-phenyl-2-propenyl propanoate; 3-phenyl-2-propen-1-yl propionate; 2-propen-1-ol, 3-phenyl-, propanoate	103-56-0	203-124-5	na	na	NC/1B	na	na	single value	na	na	na	na	na	na	na	na	na	na	na	0.5	na	na	NC/1B	1	0	0	0	1	0	0	0	0	0	0
dimethylphenylethylcarbinyl acetate; 2-methyl-4-phenyl-2-butyl acetate; 3-phenylpropyl isobutyrate; hydrocinnamyl isobutyrate; hydrocinnamyl 2-methylpropanoate; b-phenylpropyl 2-methylpropanoate; 3-phenylpropyl 2-methylpropanoate; propanoic acid, 2-methyl-3-phenylpropyl ester	103-58-2	203-125-0	na	na	NC/1B	na	na	single value	na	na	na	na	na	na	na	na	na	na	na	0.5	na	na	NC/1B	2	0	0	0	2	0	0	0	0	0	0
cinnamyl isobutyrate; cinnamyl 2-methylpropanoate; 3-phenyl-2-propen-1-yl isobutyrate; 3-phenyl-2-propen-1-yl 2-methylpropanoate; propanoic acid, 2-methyl-, 3-phenyl-2-propenyl ester	103-59-3	203-126-6	na	na	NC/1B	na	na	single value	na	na	na	na	na	na	na	na	na	na	na	0.5	na	na	NC/1B	1	0	0	0	1	0	0	0	0	0	0
phenoxyethyl isobutyrate; 2-phenoxyethyl isobutyrate	103-60-6	203-127-1	na	na	NC/1B	na	na	single value	na	na	na	na	na	na	na	na	na	na	na	0.5	na	na	NC/1B	2	0	0	0	1	1	0	0	0	0	0
cinnamyl butyrate; butanoic acid, 3-phenyl-2-propenyl ester; 3-phenylallyl butyrate; 3-phenyl-2-propen-1-yl butanoate; phenylpropenyl n-butyrate	103-61-7	203-128-7	na	na	NC/1B	na	na	single value	na	na	na	na	na	na	na	na	na	na	na	0.5	na	na	NC/1B	1	0	0	0	1	0	0	0	0	0	0
bromstyrol; alpha-bromo-beta-phenylethylene; beta-bromostyrene	103-64-0	203-131-3	na	na	NC/1B	na	na	single value	na	na	na	na	na	na	na	na	na	na	na	0.5	na	na	NC/1B	1	0	0	0	1	0	0	0	0	0	0
phenylacetic acid; alpha-toluic acid	103-82-2	203-148-6	na	na	NC/1B	na	na	single value	na	na	na	na	na	na	na	na	na	na	na	0.5	na	na	NC/1B	1	0	0	0	1	0	0	0	0	0	0
p-cresyl isobutyrate; p-tolyl isobutyrate	103-93-5	203-159-6	na	na	NC/1B	na	na	single value	na	na	na	na	na	na	na	na	na	na	na	0.5	na	na	NC/1B	1	0	0	0	1	0	0	0	0	0	0
cyclamen aldehyde; p-Isopropyl-alpha-methylhydrocinnamaldehyde; 2-methyl-3-(p-isopropylphenyl)propionaldehyde; 3-p-cumenyl-2-methylpropionaldehyde	103-95-7	203-161-7	na	na	NC/1B	na	na	single value	na	na	na	na	na	na	na	na	na	na	na	0.5	na	na	NC/1B	2	0	0	0	2	0	0	0	0	0	0
3,7-dimethyl-1,6-nonadien-3-ol; ethyl linalool; 1,6-nonadien-3-ol, 3,7-dimethyl-; 3,7-dimethylnona-1,6-dien-3-ol	10339-55-6	233-732-6	NC	NC	NC	concordant	concordant	concordant	na	na	NC	NC	NC	NC	NC	NC	NC	NC	NC	0	NC	NC	NC	1	1	1	1	0	0	0	0	0	0	0
beta,beta,3-trimethyl-benzenepropanol; 2,2-dimethyl-3-(3-methylphenyl)propanol; 2,2-dimethyl-3-(3-tolyl)propan-1-ol; majantol; 3-(2,2-dimethyl-3-hydroxypropyl)toluene, majantol	103694-68-4	403-140-4	na	na	NC/1B	na	na	single value	na	na	na	na	na	na	na	na	na	na	na	0.5	na	na	NC/1B	2	0	0	0	2	0	0	0	0	0	0
p-tolyl acetaldehyde; p-methylphenyl acetaldehyde; p-tolylacetaldehyde	104-09-6	203-173-2	na	na	NC/1B	na	na	single value	na	na	na	na	na	na	na	na	na	na	na	0.5	na	na	NC/1B	1	0	0	0	1	0	0	0	0	0	0
4-(p-methoxyphenyl)butan-2-one; anisyl acetone; p-methoxyphenylbutanone	104-20-1	203-184-2	na	na	NC/1B	na	na	single value	na	na	na	na	na	na	na	na	na	na	na	0.5	na	na	NC/1B	1	0	0	0	1	0	0	0	0	0	0
p-anisyl acetate; acetic acid, 4-methoxybenzyl ester; benzenemethanol, 4-methoxy-, acetate; benzyl alcohol, p-methoxy-, acetate; cassie ketone; 1-methoxy-4-acetoxymethylbenzene; 4-methoxybenzyl acetate; p-methoxybenzyl acetate	104-21-2	203-185-8	1	1B	1B	single value	single value	consensus	100	100	NC/1B	NC/1B	na	na	NC/1B	2430	1	1B	1B	0.7	na	na	NC/1B	5	2	2	0	3	0	2	0	0	0	0
alpha-methylanisalacetone; 1-(4-Methoxyphenyl)-1-penten-3-one; 1-(4-methoxyphenyl)pent-1-en-3-one	104-27-8	203-190-5	1	1A	1	concordant	concordant	concordant	na	na	405	405	1	1A	1	405	1	1A	1	1.75	1	1A	1	1	1	1	0	0	0	0	0	0	1	0
dihydroanethole; p-n-propyl anisole; 4-propylanisole; p-propylanisole	104-45-0	203-203-4	1	1B	1B	concordant	concordant	consensus	na	na	8100	8100	1	1B	1B	8100	1	1B	1B	0.75	na	na	NC/1B	2	1	1	0	1	0	1	0	0	0	0
gamma-octalactone; octanolide-1,4; gamma-n-butyl-gama-butyrolactone; octan-4-olide	104-50-7	203-208-1	na	na	NC/1B	na	na	single value	na	na	na	na	na	na	na	na	na	na	na	0.5	na	na	NC/1B	1	0	0	0	1	0	0	0	0	0	0
phenylpropyl aldehyde; 3-phenylpropionaldehyde	104-53-0	203-211-8	na	na	NC/1B	na	na	single value	na	na	na	na	na	na	na	na	na	na	na	0.5	na	na	NC/1B	1	0	0	0	1	0	0	0	0	0	0
cinnamic alcohol; cinnamyl alcohol; 3-phenyl-2-propen-1-ol; 2-propen-1-ol, 3-phenyl-; styryl carbinol; zimtalcohol	104-54-1	203-212-3	1	1B	1B	concordant	concordant	concordant	100	100	3713	3713	1	1B	1B	2944	1	1B	1B	0.91	1	1B	1B	27	21	20	0	6	0	20	0	1	0	0
cinnamaldehyde; cinnamic aldehyde; cinnamal; phenylacrolein; 3-phenylpropenal; 3-phenyl-2-propen-1-al; 3-phenyl-2-propenal	104-55-2	203-213-9	1	1A	1B	concordant	expert call	consensus	100	43.75	958	958	1	1B	1B	422	1	1A	1	1.27	1	1B	1	18	12	16	0	4	2	5	0	0	3	4
benzyl formate; benzyl methanoate; formic acid, phenylmethyl ester; benzylformiat	104-57-4	203-214-4	na	na	NC/1B	na	na	single value	na	na	na	na	na	na	na	na	na	na	na	0.5	na	na	NC/1B	1	0	0	0	1	0	0	0	0	0	0
gamma-nonalactone; 4-hydroxynonanoic acid gamma-lactone; aldehyde C-18 (so-called); dihydro-5-pentyl-2(3H)-furanone; nonan-4-olide	104-61-0	203-219-1	na	na	NC/1B	na	na	single value	na	na	na	na	na	na	na	na	na	na	na	0.5	na	na	NC/1B	1	0	0	0	1	0	0	0	0	0	0
phenylethyl formate; phenethyl formate	104-62-1	203-220-7	na	na	NC/1B	na	na	single value	na	na	na	na	na	na	na	na	na	na	na	0.5	na	na	NC/1B	1	0	0	0	1	0	0	0	0	0	0
phenylpropyl formate; 3-phenyl-1-propyl formate; hydrocinnamyl formate; 3-phenylpropyl formate	104-64-3	203-222-8	na	na	NC/1B	na	na	single value	na	na	na	na	na	na	na	na	na	na	na	0.5	na	na	NC/1B	1	0	0	0	1	0	0	0	0	0	0
cinnamyl formate; 3-phenylallyl formate; 3-phenyl-2-propen-1-yl formate	104-65-4	203-223-3	na	na	NC/1B	na	na	single value	na	na	na	na	na	na	na	na	na	na	na	0.5	na	na	NC/1B	1	0	0	0	1	0	0	0	0	0	0
gamma-undecalactone; aldehyde C-14, peach aldehyde; 5-heptyldihydro-2(3H)-furanone; undecan-4-olide	104-67-6	203-225-4	na	na	NC/1B	na	na	single value	na	na	na	na	na	na	na	na	na	na	na	0.5	na	na	NC/1B	1	0	0	0	1	0	0	0	0	0	0
2-ethylhexanol; 2-ethylhexyl alcohol; 2-ethylhexan-1-ol	104-76-7	203-234-3	na	na	NC/1B	na	na	single value	na	na	na	na	na	na	na	na	na	na	na	0.5	na	na	NC/1B	1	0	0	0	1	0	0	0	0	0	0
p-cresyl methyl ether; methyl p-cresol; p-methylanisole; 4-methylphenol methyl ether; 4-methyl-1-methoxybenzene; 4-methylanisole	104-93-8	203-253-7	na	na	NC/1B	na	na	single value	na	na	na	na	na	na	na	na	na	na	na	0.5	na	na	NC/1B	1	0	0	0	1	0	0	0	0	0	0
eugenyl phenylacetate; eugenol phenylacetate; 4-allyl-2-methoxyphenyl phenylacetate	10402-33-2	233-868-6	1	1B	1B	concordant	concordant	consensus	na	na	12960	12960	1	1B	1B	12960	1	1B	1B	0.75	na	na	NC/1B	2	1	1	0	1	0	1	0	0	0	0
hydratropic acetate; alpha-methylphenylethyl acetate; 2-phenylpropyl acetate; hydratropyl acetate	10402-52-5	233-871-2	na	na	NC/1B	na	na	single value	na	na	na	na	na	na	na	na	na	na	na	0.5	na	na	NC/1B	2	0	0	0	2	0	0	0	0	0	0
1-phenyl-3-methyl-3-pentanol; 3-methyl-1-phenyl-3-pentanol; P.E.M.E.C.; 3-pentanol, 3-methyl-1-phenyl-; phenylethyl methyl ethyl carbinol; 3-methyl-1-phenylpentan-3-ol	10415-87-9	233-889-0	na	na	NC/1B	na	na	single value	na	na	na	na	na	na	na	na	na	na	na	0.5	na	na	NC/1B	2	0	0	0	2	0	0	0	0	0	0
geranylhydroquinone; geroquinol	10457-66-6	na	1	1A	1A	concordant	concordant	concordant	na	na	19	19	1	1A	1A	19	1	1A	1A	2	1	1A	1A	1	1	1	0	0	0	0	0	0	0	1
amyl isoeugenol; isoeugenol amyl ether; 1-pentoxy-2-methoxy-4-propenylbenzene; 2-pentyloxy-5-prop-1-enylanisole	10484-36-3	233-996-2	na	na	NC/1B	na	na	single value	na	na	na	na	na	na	na	na	na	na	na	0.5	na	na	NC/1B	1	0	0	0	1	0	0	0	0	0	0
rhodinyl phenylacetate; rhodinyl alpha-toluate; 3,7,dimethyl-7-octenyl phenylacetate	10486-14-3	234-003-5	na	na	NC/1B	na	na	single value	na	na	na	na	na	na	na	na	na	na	na	0.5	na	na	NC/1B	1	0	0	0	1	0	0	0	0	0	0
isobutyl furylpropionate; isobutyl 2-furanpropionate; isobutyl furan-2-propionate	105-01-1	203-261-0	na	na	NC/1B	na	na	single value	na	na	na	na	na	na	na	na	na	na	na	0.5	na	na	NC/1B	1	0	0	0	1	0	0	0	0	0	0
anisyl alcohol; anisic alcohol; p-methoxybenzyl alcohol; 4-methoxybenzyl alcohol	105-13-5	203-273-6	na	na	NC/1B	na	na	single value	na	na	na	na	na	na	na	na	na	na	na	0.5	na	na	NC/1B	1	0	0	0	1	0	0	0	0	0	0
gamma-heptalactone; heptanolide-4,1; 4-hydroxyheptanoic acid, gamma-lactone; heptan-4-olide	105-21-5	203-279-9	1	1B	1B	concordant	concordant	consensus	na	na	3375	3375	1	1B	1B	3375	1	1B	1B	0.67	na	na	NC/1B	3	1	1	0	2	0	1	0	0	0	0
ethyl propionate; ethyl propanoate	105-37-3	203-291-4	na	na	NC/1B	na	na	single value	na	na	na	na	na	na	na	na	na	na	na	0.5	na	na	NC/1B	1	0	0	0	1	0	0	0	0	0	0
methyl acetoacetate; methyl-3-oxobutanoate; methyl acetyl acetate	105-45-3	203-299-8	na	na	NC/1B	na	na	single value	na	na	na	na	na	na	na	na	na	na	na	0.5	na	na	NC/1B	1	0	0	0	1	0	0	0	0	0	0
diethyl malonate; ethyl malonate; ethyl methanedicarboxylate; ethyl propanedioate; malonic ester; propanedioic acid, diethyl ester	105-53-3	203-305-9	na	na	NC/1B	na	na	single value	na	na	na	na	na	na	na	na	na	na	na	0.5	na	na	NC/1B	2	0	0	0	2	0	0	0	0	0	0
ethyl butyrate; ethyl n-butanoate; butyric ether	105-54-4	203-306-4	na	na	NC/1B	na	na	single value	na	na	na	na	na	na	na	na	na	na	na	0.5	na	na	NC/1B	1	0	0	0	1	0	0	0	0	0	0
acetaldehyde diethyl acetal; acetal; diethyl acetal; 1,1-diethoxyethane	105-57-7	203-310-6	na	na	NC/1B	na	na	single value	na	na	na	na	na	na	na	na	na	na	na	0.5	na	na	NC/1B	1	0	0	0	1	0	0	0	0	0	0
isoamyl propionate; isopentyl propionate	105-68-0	203-322-1	na	na	NC/1B	na	na	single value	na	na	na	na	na	na	na	na	na	na	na	0.5	na	na	NC/1B	1	0	0	0	1	0	0	0	0	0	0
isobutyl caproate; isobutyl hexanoate	105-79-3	203-332-6	na	na	NC/1B	na	na	single value	na	na	na	na	na	na	na	na	na	na	na	0.5	na	na	NC/1B	1	0	0	0	1	0	0	0	0	0	0
n-propyl acetal; acetaldehyde-di-n-propyl acetal; dipropyl acetal; 1,1-dipropoxyethane	105-82-8	203-335-2	na	na	NC/1B	na	na	single value	na	na	na	na	na	na	na	na	na	na	na	0.5	na	na	NC/1B	1	0	0	0	1	0	0	0	0	0	0
citronellyl formate; 2,6-dimethyl-(1-or-2)-octen-8-yl formate; 3,7-dimethyl-6-octen-yl formate	105-85-1	203-338-9	na	na	NC/1B	na	na	single value	na	na	na	na	na	na	na	na	na	na	na	0.5	na	na	NC/1B	1	0	0	0	1	0	0	0	0	0	0
geranyl formate; trans-3,7-dimethyl-2,6-octadien-1-yl formate	105-86-2	203-339-4	na	na	NC/1B	na	na	single value	na	na	na	na	na	na	na	na	na	na	na	0.5	na	na	NC/1B	1	0	0	0	1	0	0	0	0	0	0
geranyl acetate; trans-3,7-dimethyl-2,6-octadien-1-yl acetate; geraniol acetate	105-87-3	203-341-5	na	na	NC/1B	na	na	single value	na	na	na	na	na	na	na	na	na	na	na	0.5	na	na	NC/1B	1	0	0	0	1	0	0	0	0	0	0
rhodinyl propionate	105-89-5	203-343-6	na	na	NC/1B	na	na	single value	na	na	na	na	na	na	na	na	na	na	na	0.5	na	na	NC/1B	1	0	0	0	1	0	0	0	0	0	0
geranyl propionate; trans-3,7-dimethyl-2,6-octadien-l-yl propionate	105-90-8	203-344-1	na	na	NC/1B	na	na	single value	na	na	na	na	na	na	na	na	na	na	na	0.5	na	na	NC/1B	1	0	0	0	1	0	0	0	0	0	0
neryl propionate; 2-cis-3,7-dimethyl-2,6-octadien-1-yl propionate	105-91-9	203-345-7	na	na	NC/1B	na	na	single value	na	na	na	na	na	na	na	na	na	na	na	0.5	na	na	NC/1B	1	0	0	0	1	0	0	0	0	0	0
ethylene brassylate; cyclic ethylene glycol tridecanedioate; cyclo-1,13-ethylenedioxytridecan-1,13-dione; 1,4-dioxacycloheptadecane-5,17-dione; ethylene glycol brassylate, cyclic diester; ethylene-tridecane-dioate; ethylene undecane dicarboxylate; musk T; tridecanedioic acid cyclic ethylene glycol diester	105-95-3	203-347-8	1	1B	1B	concordant	concordant	consensus	66.6667	66.6667	35182	35182	1	1B	1B	35182	1	1B	1B	0.52	na	na	NC/1B	25	3	3	1	22	0	2	0	0	0	0
decahydro-beta-naphthyl acetate; decahydro-2-naphthyl acetate; 2 naphthalenol, decahydro-, acetate	10519-11-6	234-054-3	na	na	NC/1B	na	na	single value	na	na	na	na	na	na	na	na	na	na	na	0.5	na	na	NC/1B	1	0	0	0	1	0	0	0	0	0	0
decahydro-beta-naphthyl formate; decahydro-2-naphthyl formate	10519-12-7	234-055-9	na	na	NC/1B	na	na	single value	na	na	na	na	na	na	na	na	na	na	na	0.5	na	na	NC/1B	1	0	0	0	1	0	0	0	0	0	0
omega-pentadecalactone; angelica lactone; cyclopentadecanolid; cyclopentadecanolide; exaltex; exaltolide; 15-hydroxypentadecanoic acid, omega-lactone; macrolide; muskalactone; oxacyclohexadecan-2-one; pentadecalactone; pentadecanolide; pentalide; thibetolide; pentadecan-15-olide	106-02-5	203-354-6	na	na	NC/1B	na	na	single value	na	na	na	na	na	na	na	na	na	na	na	0.5	na	na	NC/1B	3	0	0	0	1	2	0	0	0	0	0
3,7-dimethyl-1-octanol; tetrahydrogeraniol; dihydrocitronellol; 3,7-dimethyloctan-1-ol; 1-octanol,3,7-dimethyl-	106-21-8	203-374-5	na	na	NC/1B	na	na	single value	na	na	na	na	na	na	na	na	na	na	na	0.5	na	na	NC/1B	2	0	0	0	2	0	0	0	0	0	0
citronellol; DL-citronellol; (±)-3,7-dimethyloct-6-en-1-ol	106-22-9	203-375-0	NC	NC	NC	concordant	concordant	concordant	na	na	NC	NC	NC	NC	NC	NC	NC	NC	NC	0.25	NC	NC	NC	2	1	1	1	1	0	0	0	0	0	0
citronellal; 3,7-dimethyl-6-octen-1-al	106-23-0	203-376-6	1	1B	1B	single value	single value	consensus	na	na	NC/1B	NC/1B	na	na	NC/1B	2299	1	1B	1B	0.67	na	na	NC/1B	3	1	1	0	2	0	1	0	0	0	0
geraniol; 2,6-dimethyl-2,6-octadien-8-ol; trans-3,7-dimethyl-2,6-octadien-1-ol; trans-3,7-dimethyl-2,7-octadien-1-ol; geraniol coeur; meranol; 2,6-octadien-1-ol, 3,7-dimethyl-, (e)-	106-24-1	203-377-1	1	1B	1B	concordant	concordant	concordant	100	66.6667	11496	11496	1	1B	1B	5265	1	1B	1B	0.78	1	1B	1B	9	3	3	0	6	0	2	0	0	0	1
nerol; allerol; cis-2,6-diemethyl-2,6-octadien-8-ol; cis-3,7-dimethyl-2,6-otadien-1-ol; neraniol; Nergenol; 2,6-octadien-8-ol,2,6-diemthyl-,(Z)	106-25-2	203-378-7	na	na	NC/1B	na	na	single value	na	na	na	na	na	na	na	na	na	na	na	0.5	na	na	NC/1B	1	0	0	0	1	0	0	0	0	0	0
neral; (Z)-3,7-dimethylocta-2,6-dienal	106-26-3	203-379-2	1	1A	1A	concordant	concordant	concordant	na	na	238	238	1	1A	1A	238	1	1A	1A	2	1	1A	1A	1	1	1	0	0	0	0	0	0	0	1
isoamyl butyrate; isoamyl n-butyrate; 3-methylbutyl butyrate	106-27-4	203-380-8	na	na	NC/1B	na	na	single value	na	na	na	na	na	na	na	na	na	na	na	0.5	na	na	NC/1B	1	0	0	0	1	0	0	0	0	0	0
geranyl butyrate; trans-3,7-dimethyl-2,6-octadien-1-yl butyrate	106-29-6	203-381-3	na	na	NC/1B	na	na	single value	na	na	na	na	na	na	na	na	na	na	na	0.5	na	na	NC/1B	1	0	0	0	1	0	0	0	0	0	0
ethyl heptoate; ethyl heptanoate; ethyl heptylate; heptanoic acid, ethyl ester; ethyl oenanthate; ethyl enantate	106-30-9	203-382-9	na	na	NC/1B	na	na	single value	na	na	na	na	na	na	na	na	na	na	na	0.5	na	na	NC/1B	1	0	0	0	1	0	0	0	0	0	0
ethyl caprylate; ethyl octanoate	106-32-1	203-385-5	1	1B	1B	concordant	concordant	consensus	na	na	844	844	1	1B	1B	844	1	1B	1B	0.75	na	na	NC/1B	2	1	1	0	1	0	1	0	0	0	0
ethyl laurate; ethyl dodecanoate; ethyl dodecylate	106-33-2	203-386-0	na	na	NC/1B	na	na	single value	na	na	na	na	na	na	na	na	na	na	na	0.5	na	na	NC/1B	1	0	0	0	1	0	0	0	0	0	0
ethyl butyl ketone; 3-heptanone; heptan-3-one	106-35-4	203-388-1	na	na	NC/1B	na	na	single value	na	na	na	na	na	na	na	na	na	na	na	0.5	na	na	NC/1B	1	0	0	0	1	0	0	0	0	0	0
propyl propionate; propyl propanoate; n-propyl propionate	106-36-5	203-389-7	na	na	NC/1B	na	na	single value	na	na	na	na	na	na	na	na	na	na	na	0.5	na	na	NC/1B	2	0	0	0	2	0	0	0	0	0	0
p-cresol; 4-hydroxytoluene; 1-methyl-4-hydroxybenzene	106-44-5	203-398-6	na	na	NC/1B	na	na	single value	na	na	na	na	na	na	na	na	na	na	na	0.5	na	na	NC/1B	1	0	0	0	1	0	0	0	0	0	0
p-phenylenediamine; 4-phenylenediamine	106-50-3	203-404-7	1	1A	1A	concordant	concordant	concordant	100	92.3077	46	46	1	1A	1A	46	1	1A	1A	1.92	1	1A	1A	13	13	13	0	0	0	1	0	0	0	12
dimethyl succinate; methyl succinate; succinic acid, dimethyl ester; butanedioic acid, dimethyl ester; dimethyl butanedioate	106-65-0	203-419-9	na	na	NC/1B	na	na	single value	na	na	na	na	na	na	na	na	na	na	na	0.5	na	na	NC/1B	1	0	0	0	1	0	0	0	0	0	0
ethyl amyl ketone; 3-octanone; octan-3-one	106-68-3	203-423-0	na	na	NC/1B	na	na	single value	na	na	na	na	na	na	na	na	na	na	na	0.5	na	na	NC/1B	1	0	0	0	1	0	0	0	0	0	0
methyl caproate; methyl hexanoate; methyl hexylate; methyl hexoate	106-70-7	203-425-1	na	na	NC/1B	na	na	single value	na	na	na	na	na	na	na	na	na	na	na	0.5	na	na	NC/1B	1	0	0	0	1	0	0	0	0	0	0
dimethylheptenal; 2,6-dimethyl-5-heptenal; 2,6-dimethyl-2-hepten-7-al; 5-heptenal, 2,6-dimethyl-, melonal; 2,6-dimethylhept-5-enal	106-72-9	203-427-2	na	na	NC/1B	na	na	single value	na	na	na	na	na	na	na	na	na	na	na	0.5	na	na	NC/1B	1	0	0	0	1	0	0	0	0	0	0
methyl heptanoate; methyl heptylate; methyl heptoate; methyl oenanthylate	106-73-0	203-428-8	na	na	NC/1B	na	na	single value	na	na	na	na	na	na	na	na	na	na	na	0.5	na	na	NC/1B	1	0	0	0	1	0	0	0	0	0	0
glyoxal	107-22-2	203-474-9	1	1A	1A	concordant	concordant	concordant	na	na	310	310	1	1A	1A	310	1	1A	1A	2	1	1A	1A	1	1	1	0	0	0	0	0	0	0	1
hexylene glycol; 2-methyl-2,4-pentanediol; 2-methylpentane-2,4-diol	107-41-5	203-489-0	na	na	NC/1B	na	na	single value	na	na	na	na	na	na	na	na	na	na	na	0.5	na	na	NC/1B	1	0	0	0	1	0	0	0	0	0	0
hydroxycitronellol; citronellolhydrate; 3,7-dimethyloctane-1,7-diol; 3,7-Dimethyl-1,7-octanediol; hydroxydihydrocitronellol; 1,7-octanediol, 3,7-dimethyl	107-74-4	203-517-1	na	na	NC/1B	na	na	single value	na	na	na	na	na	na	na	na	na	na	na	0.5	na	na	NC/1B	1	0	0	0	1	0	0	0	0	0	0
hydroxycitronellal; 7-hydroxy-3,7-dimethyloctan-1-al; 7-hydroxycitronellal	107-75-5	203-518-7	1	1B	1B	concordant	concordant	concordant	100	100	8835	8835	1	1B	1B	4708.5	1	1B	1B	0.82	1	1B	1B	19	12	12	0	7	0	12	0	0	0	0
n-butyric acid; ethylacetic acid; n-butanoic acid; butanoic acid; butyric acid	107-92-6	203-532-3	na	na	NC/1B	na	na	single value	na	na	na	na	na	na	na	na	na	na	na	0.5	na	na	NC/1B	1	0	0	0	1	0	0	0	0	0	0
3-mercaptopropionic acid; 3-sulfanylpropionic acid	107-96-0	203-537-0	na	na	NC/1B	na	na	single value	na	na	na	na	na	na	na	na	na	na	na	0.5	na	na	NC/1B	1	0	0	0	1	0	0	0	0	0	0
3,3-dimethyl-5-(2,2,3-trimethyl-3-cyclopenten-1-yl)-4-penten-2-ol; (+/-) trans-3,3-dimethyl-5-(2,2,3-trimethyl-cyclopent-3-en-1-yl)pent-4-en-2-ol	107898-54-4	411-580-3; 600-853-4	1	1B	1B	concordant	concordant	consensus	na	na	27250	27250	1	1B	1B	27250	1	1B	1B	0.75	na	na	NC/1B	2	1	1	0	1	0	1	0	0	0	0
myrtenyl acetate; 2-pinen-10-ol acetate; (1S)-(6,6-dimethylbicyclo[3.1.1]hept-2-en-2-yl)methyl acetate	1079-01-2	214-088-5	na	na	NC/1B	na	na	single value	na	na	na	na	na	na	na	na	na	na	na	0.5	na	na	NC/1B	1	0	0	0	1	0	0	0	0	0	0
gamma-valerolactone; 4-hydroxypentanoic acid lactone; gamma-methyl-gamma-butyrolactone; gamma-pentalactone; 4-valerolactone; 4-hydroxyvaleric acid lactone; 4-pentanolide	108-29-2	203-569-5	na	na	NC/1B	na	na	single value	na	na	na	na	na	na	na	na	na	na	na	0.5	na	na	NC/1B	1	0	0	0	1	0	0	0	0	0	0
resorcinol; benzene-1,3-diol	108-46-3	203-585-2	na	na	NC/1B	na	na	single value	na	na	na	na	na	na	na	na	na	na	na	0.5	na	na	NC/1B	1	0	0	0	1	0	0	0	0	0	0
dimethyl malonate; methyl malonate	108-59-8	203-597-8	na	na	NC/1B	na	na	single value	na	na	na	na	na	na	na	na	na	na	na	0.5	na	na	NC/1B	1	0	0	0	1	0	0	0	0	0	0
ethyl isovalerate	108-64-5	203-602-3	na	na	NC/1B	na	na	single value	na	na	na	na	na	na	na	na	na	na	na	0.5	na	na	NC/1B	1	0	0	0	1	0	0	0	0	0	0
cyclohexanol; hexalin; hexahydrophenol	108-93-0	203-630-6	na	na	NC/1B	na	na	single value	na	na	na	na	na	na	na	na	na	na	na	0.5	na	na	NC/1B	1	0	0	0	1	0	0	0	0	0	0
phenol	108-95-2	203-632-7	na	na	NC/1B	na	na	single value	na	na	na	na	na	na	na	na	na	na	na	0.5	na	na	NC/1B	1	0	0	0	1	0	0	0	0	0	0
octyl isobutyrate	109-15-9	203-651-0	na	na	NC/1B	na	na	single value	na	na	na	na	na	na	na	na	na	na	na	0.5	na	na	NC/1B	1	0	0	0	1	0	0	0	0	0	0
n-butyl isovalerate; n-butyl isopentanoate; butyl isovalerianate; isovaleric acid, butyl ester; butanoic acid, 3-methyl-, butyl ester; butyl 3-methylbutyrate	109-19-3	203-654-7	na	na	NC/1B	na	na	single value	na	na	na	na	na	na	na	na	na	na	na	0.5	na	na	NC/1B	1	0	0	0	1	0	0	0	0	0	0
geranyl isovalerate; trans-3,7-dimethyl-2,6-octadienyl isopentanoate	109-20-6	203-655-2	na	na	NC/1B	na	na	single value	na	na	na	na	na	na	na	na	na	na	na	0.5	na	na	NC/1B	1	0	0	0	1	0	0	0	0	0	0
butyl n-butyrate; n-butyl n-butanoate; butyl butyrate	109-21-7	203-656-8	na	na	NC/1B	na	na	single value	na	na	na	na	na	na	na	na	na	na	na	0.5	na	na	NC/1B	1	0	0	0	1	0	0	0	0	0	0
hexadecanolide; dihydroambrettolide; cyclohexadecanolide; 16-hydroxyhexadecanoic acid lactone; oxacycloheptadecan-2-one; dihydro ambrettolide; hexadecanolactone	109-29-5	203-662-0	na	na	NC/1B	na	na	single value	na	na	na	na	na	na	na	na	na	na	na	0.5	na	na	NC/1B	3	0	0	0	2	1	0	0	0	0	0
butyl undecylenate; butyl 10-undecenoate; butyl undec-10-enoate	109-42-2	203-670-4	na	na	NC/1B	na	na	single value	na	na	na	na	na	na	na	na	na	na	na	0.5	na	na	NC/1B	1	0	0	0	1	0	0	0	0	0	0
ethyl formate; formic ether	109-94-4	203-721-0	na	na	NC/1B	na	na	single value	na	na	na	na	na	na	na	na	na	na	na	0.5	na	na	NC/1B	1	0	0	0	1	0	0	0	0	0	0
isobutyl acetate	110-19-0	203-745-1	na	na	NC/1B	na	na	single value	na	na	na	na	na	na	na	na	na	na	na	0.5	na	na	NC/1B	1	0	0	0	1	0	0	0	0	0	0
isopropyl myristate; isopropyl tetradecanoate	110-27-0	203-751-4	na	na	NC/1B	na	na	single value	na	na	na	na	na	na	na	na	na	na	na	0.5	na	na	NC/1B	1	0	0	0	1	0	0	0	0	0	0
ethyl caprate; ethyl decylate; ethyl decanoate	110-38-3	203-761-9	na	na	NC/1B	na	na	single value	na	na	na	na	na	na	na	na	na	na	na	0.5	na	na	NC/1B	1	0	0	0	1	0	0	0	0	0	0
diethyl sebacate; ethyl sebacate	110-40-7	203-764-5	na	na	NC/1B	na	na	single value	na	na	na	na	na	na	na	na	na	na	na	0.5	na	na	NC/1B	1	0	0	0	1	0	0	0	0	0	0
aldehyde C-12, MNA; methyl n-nonyl acetaldehyde; 2-methylundecanal	110-41-8	203-765-0	na	na	NC/1B	na	na	single value	na	na	na	na	na	na	na	na	na	na	na	0.5	na	na	NC/1B	1	0	0	0	1	0	0	0	0	0	0
methyl n-amyl ketone; 2-heptanone; amyl methyl ketone; heptan-2-one	110-43-0	203-767-1	na	na	NC/1B	na	na	single value	na	na	na	na	na	na	na	na	na	na	na	0.5	na	na	NC/1B	1	0	0	0	1	0	0	0	0	0	0
sorbic acid; hexa-2,4-dienoic acid	110-44-1	203-768-7	1	1B	1B	concordant	concordant	consensus	100	100	53708	53708	1	1B	1B	53708	1	1B	1B	0.75	na	na	NC/1B	4	2	2	0	2	0	2	0	0	0	0
isoamyl formate; isopentyl formate	110-45-2	203-769-2	na	na	NC/1B	na	na	single value	na	na	na	na	na	na	na	na	na	na	na	0.5	na	na	NC/1B	1	0	0	0	1	0	0	0	0	0	0
hexane; n-hexane	110-54-3	203-777-6	NC	NC	NC	concordant	concordant	concordant	na	na	NC	NC	NC	NC	NC	NC	NC	NC	NC	0	NC	NC	NC	1	1	1	1	0	0	0	0	0	0	0
n-valeraldehyde; n-pentanal; n-valeric aldehyde; valeral	110-62-3	203-784-4	na	na	NC/1B	na	na	single value	na	na	na	na	na	na	na	na	na	na	na	0.5	na	na	NC/1B	1	0	0	0	1	0	0	0	0	0	0
pyridine	110-86-1	203-809-9	1	1B	1B	concordant	concordant	concordant	na	na	37241	37241	1	1B	1B	37241	1	1B	1B	1	1	1B	1B	1	1	1	0	0	0	1	0	0	0	0
dipropylene glycol; 1,1'-oxydipropan-2-ol	110-98-5	203-821-4	na	na	NC/1B	na	na	single value	na	na	na	na	na	na	na	na	na	na	na	0.5	na	na	NC/1B	1	0	0	0	1	0	0	0	0	0	0
santalol	11031-45-1	234-262-4	na	na	NC/1B	na	na	single value	na	na	na	na	na	na	na	na	na	na	na	0.5	na	na	NC/1B	1	0	0	0	1	0	0	0	0	0	0
isojasmone; 2-methyl-3-pent-2-enylcyclopent-2-enone	11050-62-7	234-273-4	na	na	NC/1B	na	na	single value	na	na	na	na	na	na	na	na	na	na	na	0.5	na	na	NC/1B	2	0	0	0	1	1	0	0	0	0	0
methyl heptine carbonate; methyl 2-octynoate; methyl oct-2-ynoate	111-12-6	203-836-6	1	1A	1A	concordant	concordant	consensus	100	69.2308	378	351	1	1A	1A	297	1	1A	1A	1.59	1	1A	1	20	12	13	0	2	6	1	1	1	2	7
methyl hexyl ketone; 2-octanone; n-hexyl methyl ketone; octan-2-one	111-13-7	203-837-1	na	na	NC/1B	na	na	single value	na	na	na	na	na	na	na	na	na	na	na	0.5	na	na	NC/1B	1	0	0	0	1	0	0	0	0	0	0
alcohol C-6; n-hexyl alcohol; hexan-1-ol	111-27-3	203-852-3; 247-346-0	na	na	NC/1B	na	na	single value	na	na	na	na	na	na	na	na	na	na	na	0.5	na	na	NC/1B	1	0	0	0	1	0	0	0	0	0	0
glutaraldehyde; glutaral	111-30-8	203-856-5	1	1B	1B	concordant	concordant	concordant	na	na	747	747	1	1B	1B	747	1	1B	1B	1	1	1B	1B	2	1	1	0	0	1	1	0	0	0	0
diethylenetriamine; 2,2'-iminodi(ethylamine)	111-40-0	203-865-4	1	1A	1A	concordant	concordant	concordant	na	na	369	369	1	1A	1A	369	1	1A	1A	2	1	1A	1A	1	1	1	0	0	0	0	0	0	0	1
ethyl stearate; ethyl octadecanoate	111-61-5	203-887-4	na	na	NC/1B	na	na	single value	na	na	na	na	na	na	na	na	na	na	na	0.5	na	na	NC/1B	1	0	0	0	1	0	0	0	0	0	0
ethyl oleate; ethyl 9-octadecenoate; oleic acid, ethyl ester	111-62-6	203-889-5	na	na	NC/1B	na	na	single value	na	na	na	na	na	na	na	na	na	na	na	0.5	na	na	NC/1B	1	0	0	0	1	0	0	0	0	0	0
alcohol C-7; n-heptyl alcohol; heptan-1-ol	111-70-6	203-897-9; 258-615-7	na	na	NC/1B	na	na	single value	na	na	na	na	na	na	na	na	na	na	na	0.5	na	na	NC/1B	1	0	0	0	1	0	0	0	0	0	0
aldehyde C-7; n-heptaldehyde; heptanal	111-71-7	203-898-4	na	na	NC/1B	na	na	single value	na	na	na	na	na	na	na	na	na	na	na	0.5	na	na	NC/1B	1	0	0	0	1	0	0	0	0	0	0
diethylene glycol monoethyl either; ethyl diethylene glycol; 2-(2-methoxyethoxy)ethanol	111-77-3	203-906-6	na	na	NC/1B	na	na	single value	na	na	na	na	na	na	na	na	na	na	na	0.5	na	na	NC/1B	1	0	0	0	1	0	0	0	0	0	0
methyl nonylenate; methyl 2-nonenoate; methyl non-2-enoate	111-79-5	203-908-7	na	na	NC/1B	na	na	single value	na	na	na	na	na	na	na	na	na	na	na	0.5	na	na	NC/1B	1	0	0	0	1	0	0	0	0	0	0
methyl octine carbonate; methyl 2-nonynoate; methyl octyne carbonate; methyl non-2-ynoate	111-80-8	203-909-2	1	na	1	concordant	expert call	expert call	na	na	NC/1B	NC/1B	na	na	NC/1B	116	1	1A	1A	1	1	1B	1B	5	1	0	0	2	2	0	0	0	0	1
alcohol C-8; 1-octanol; n-octyl alcohol; octan-1-al; octanol	111-87-5	203-917-6	na	na	NC/1B	na	na	single value	na	na	na	na	na	na	na	na	na	na	na	0.5	na	na	NC/1B	1	0	0	0	1	0	0	0	0	0	0
diethylene glycol monomethyl ether; methyl diethylene glycol; 2-(2-ethoxyethoxy)ethanol	111-90-0	203-919-7	na	na	NC/1B	na	na	single value	na	na	na	na	na	na	na	na	na	na	na	0.5	na	na	NC/1B	1	0	0	0	1	0	0	0	0	0	0
geranyl linalool; E,E-3,7,11,15-tetramethyi- 1,6,10,14-hexadecatetraen-3-ol; (E,E)-3,7,11,15-tetramethylhexadeca-1,6,10,14-tetraen-3-ol	1113-21-9	214-201-8	na	na	NC/1B	na	na	single value	na	na	na	na	na	na	na	na	na	na	na	0.5	na	na	NC/1B	1	0	0	0	1	0	0	0	0	0	0
3,6,10-trimethyl-3,5,9-undecatrien-2-one; methylisopseudoionone; 2,6,9-trimethylundeca-2,6,8-trien-10-one; pseudo-alpha-isomethyl ionone; 3,6,10-trimethylundeca-3,5,9-trien-2-one	1117-41-5	214-245-8	1	1B	1B	concordant	concordant	consensus	na	na	1125	1125	1	1B	1B	1125	1	1B	1B	0.75	na	na	NC/1B	2	1	1	0	1	0	1	0	0	0	0
hexyl caprylate; hexyl octanoate	1117-55-1	214-247-9	1	1B	1B	concordant	concordant	concordant	na	na	3375	3375	1	1B	1B	3375	1	1B	1B	1	1	1B	1B	1	1	1	0	0	0	1	0	0	0	0
myrcenyl acetate; 3-methylene-7-methyl-1-octen-7-yl acetate	1118-39-4	214-262-0	na	na	NC/1B	na	na	single value	na	na	na	na	na	na	na	na	na	na	na	0.5	na	na	NC/1B	1	0	0	0	1	0	0	0	0	0	0
pseudo linalyl acetate; reaction mass of 2-methyl-6-methylideneoct-7-en-2-yl acetate and 2-(4-methylcyclohex-3-en-1-yl)propan-2-yl acetate and 1-methyl-4-(propan-2-ylidene)cyclohexyl acetate	1118-39-4 + 80-26-2 + 10235-63-9	944-488-1 (214-262-0 + 201-265-7 + 233-564-3)	na	na	NC/1B	na	na	single value	na	na	na	na	na	na	na	na	na	na	na	0.5	na	na	NC/1B	2	0	0	0	2	0	0	0	0	0	0
pelargonic acid; nonanoic acid	112-05-0	203-931-2	na	na	NC/1B	na	na	single value	na	na	na	na	na	na	na	na	na	na	na	0.5	na	na	NC/1B	1	0	0	0	1	0	0	0	0	0	0
acetate C-7; n-heptyl acetate; heptanyl acetate; heptyl acetate	112-06-1	203-932-8	na	na	NC/1B	na	na	single value	na	na	na	na	na	na	na	na	na	na	na	0.5	na	na	NC/1B	1	0	0	0	1	0	0	0	0	0	0
methyl nonyl ketone; 2-hendecanone; undecanone-2; undecan-2-one	112-12-9	203-937-5	na	na	NC/1B	na	na	single value	na	na	na	na	na	na	na	na	na	na	na	0.5	na	na	NC/1B	1	0	0	0	1	0	0	0	0	0	0
acetate C-8; n-octyl acetate; n-octanyl acetate; octyl acetate	112-14-1	203-939-6	na	na	NC/1B	na	na	single value	na	na	na	na	na	na	na	na	na	na	na	0.5	na	na	NC/1B	1	0	0	0	1	0	0	0	0	0	0
acetate C-10; decyl acetate	112-17-4	203-942-2	na	na	NC/1B	na	na	single value	na	na	na	na	na	na	na	na	na	na	na	0.5	na	na	NC/1B	1	0	0	0	1	0	0	0	0	0	0
acetate C-11; undecenyl acetate; 10-undecen-1-yl acetate; 10-hendecen-1-yl acetate; undec-10-enyl acetate; undec-10-en-1-yl acetate	112-19-6	203-944-3	na	na	NC/1B	na	na	single value	na	na	na	na	na	na	na	na	na	na	na	0.5	na	na	NC/1B	1	0	0	0	1	0	0	0	0	0	0
heptyl formate; n-heptyl methanoate	112-23-2	203-949-0	na	na	NC/1B	na	na	single value	na	na	na	na	na	na	na	na	na	na	na	0.5	na	na	NC/1B	1	0	0	0	1	0	0	0	0	0	0
triethylene glycol; ethylene glycol-bis-(2-hydroxyethyl ether); TEG; 2,2'-(ethylenedioxy)diethanol	112-27-6	203-953-2	na	na	NC/1B	na	na	single value	na	na	na	na	na	na	na	na	na	na	na	0.5	na	na	NC/1B	1	0	0	0	1	0	0	0	0	0	0
octyl formate; formic acid, octyl ester	112-32-3	203-959-5	na	na	NC/1B	na	na	single value	na	na	na	na	na	na	na	na	na	na	na	0.5	na	na	NC/1B	1	0	0	0	1	0	0	0	0	0	0
undecylenic acid; 10-undecenoic acid; undec-10-enoic acid	112-38-9	203-965-8	na	na	NC/1B	na	na	single value	na	na	na	na	na	na	na	na	na	na	na	0.5	na	na	NC/1B	1	0	0	0	1	0	0	0	0	0	0
alcohol C-11, undecylic; undecyl alcohol; undecanol-1; undecanol	112-42-5	203-970-5	na	na	NC/1B	na	na	single value	na	na	na	na	na	na	na	na	na	na	na	0.5	na	na	NC/1B	1	0	0	0	1	0	0	0	0	0	0
alcohol C-11; 10-undecen-1-ol; undecylenic alcohol; undece-10-en-1-ol; undecenol	112-43-6	203-971-0	na	na	NC/1B	na	na	single value	na	na	na	na	na	na	na	na	na	na	na	0.5	na	na	NC/1B	1	0	0	0	1	0	0	0	0	0	0
aldehyde C-11, undecylic; undecanal; hendecanal	112-44-7	203-972-6	na	na	NC/1B	na	na	single value	na	na	na	na	na	na	na	na	na	na	na	0.5	na	na	NC/1B	1	0	0	0	1	0	0	0	0	0	0
aldehyde C-11, undecylenic; undecenal; undecytenaldehyde; hendecenal; undecene-10-al; undec-10-enal	112-45-8	203-973-1	na	na	NC/1B	na	na	single value	na	na	na	na	na	na	na	na	na	na	na	0.5	na	na	NC/1B	1	0	0	0	1	0	0	0	0	0	0
alcohol C-12; 1-dodecanol; lauric alcohol; dodecan-1-ol; dodecanol	112-53-8	203-982-0	na	na	NC/1B	na	na	single value	na	na	na	na	na	na	na	na	na	na	na	0.5	na	na	NC/1B	1	0	0	0	1	0	0	0	0	0	0
aldehyde C-12, lauric; lauryl aldehyde; dodecanal; n-dodecylic aldehyde; duodecylic aldehyde	112-54-9	203-983-6	na	na	NC/1B	na	na	single value	na	na	na	na	na	na	na	na	na	na	na	0.5	na	na	NC/1B	1	0	0	0	1	0	0	0	0	0	0
acetate C-12; n-dodecyl acetate; lauryl acetate; dodecyl acetate	112-66-3	203-995-1	na	na	NC/1B	na	na	single value	na	na	na	na	na	na	na	na	na	na	na	0.5	na	na	NC/1B	1	0	0	0	1	0	0	0	0	0	0
alcohol C-14 myristic; myristic alcohol; myristyl alcohol; 1-tetradecanol; tetradecanol; tetradecan-1-ol	112-72-1	204-000-3	1	1B	1B	concordant	concordant	consensus	na	na	4860	4860	1	1B	1B	4860	1	1B	1B	0.75	na	na	NC/1B	2	1	1	0	1	0	1	0	0	0	0
hydratropic alcohol; hydratropyl alcohol; alpha-methyl phenylethyl alcohol; 2-phenylpropan-1-ol	1123-85-9	214-379-7	na	na	NC/1B	na	na	single value	na	na	na	na	na	na	na	na	na	na	na	0.5	na	na	NC/1B	2	0	0	0	2	0	0	0	0	0	0
benzaldehyde dimethylacetal; alpha,alpha-dimethoxytoluene	1125-88-8	214-413-0	na	na	NC/1B	na	na	single value	na	na	na	na	na	na	na	na	na	na	na	0.5	na	na	NC/1B	1	0	0	0	1	0	0	0	0	0	0
dihydrojasmone; 2-pentyl-3-methyl-2-cyclopenten-1-one; 3-methyl-2-(n-pentanyl)-2-cyclopentene-1-one; 3-methyl-2-pentylcyclopent-2-enone	1128-08-1	214-434-5	na	na	NC/1B	na	na	single value	na	na	na	na	na	na	na	na	na	na	na	0.5	na	na	NC/1B	2	0	0	0	2	0	0	0	0	0	0
chlortrimeton; chlorphenamine hydrogen maleate; chlorpheniramine maleate	113-92-8	204-037-5	NC	NC	NC	concordant	concordant	concordant	na	na	NC	NC	NC	NC	NC	NC	NC	NC	NC	0	NC	NC	NC	1	1	1	1	0	0	0	0	0	0	0
butanoic acid, 3a,4,5,6,7,7a-hexahydro-4,7-methano-1H-indenyl ester	113889-23-9	441-420-8	na	na	NC/1B	na	na	single value	na	na	na	na	na	na	na	na	na	na	na	0.5	na	na	NC/1B	1	0	0	0	1	0	0	0	0	0	0
caryophyllene oxide; caryophyllene epoxide; beta-caryophyllene oxide; 4,11,11-trimethyl-8-methylene-5-oxatricyclo[8.2.0.0(4,6)]dodecane; [1R-(1R*,4R*,6R*,10S*)]-4,12,12-trimethyl-9-methylene-5-oxatricyclo[8.2.0.04,6]dodecane	1139-30-6	214-519-7	na	na	NC/1B	na	na	single value	na	na	na	na	na	na	na	na	na	na	na	0.5	na	na	NC/1B	2	0	0	0	1	1	0	0	0	0	0
erythromycin	114-07-8	204-040-1	NC	NC	NC	concordant	concordant	concordant	na	na	NC	NC	NC	NC	NC	NC	NC	NC	NC	0	NC	NC	NC	1	1	1	1	0	0	0	0	0	0	0
linalyl acetate; bergamol; 3,7-dimethyl-1,6-octadien-3-yl acetate; linalool acetate; linalyl acetate synthetic; 3,7-dimethyl-1,6-octadien-3-ol acetate	115-95-7	204-116-4	1	1B	1B	single value	single value	consensus	100	100	NC/1B	NC/1B	na	na	NC/1B	6169.5	1	1B	1B	0.64	na	na	NC/1B	7	2	2	0	5	0	2	0	0	0	0
linalyl formate; 3,7-dimethyl-1,6-octadien-3-yl formate; linalool formate; 3,7-dimethyl-1,6-octadien-3-ol formate	115-99-1	204-120-6	na	na	NC/1B	na	na	single value	na	na	na	na	na	na	na	na	na	na	na	0.5	na	na	NC/1B	1	0	0	0	1	0	0	0	0	0	0
tetrachlorosalicylanilide; 3,3',4',5-tetrachlorosalicylanilide; 3,5-dichloro-N-(3,4-dichlorophenyl)-2-hydroxybenzamide	1154-59-2	214-576-8	1	1A	1A	concordant	concordant	concordant	100	100	155	155	1	1A	1A	155	1	1A	1A	2	1	1A	1A	13	12	12	0	0	1	0	0	0	0	12
3,5,5-trimethylcyclohexanol; trimethylcyclohexanol: 1-methyl-3,3-dimethylcyclohexanol-5; homomenthol	116-02-9	204-122-7	na	na	NC/1B	na	na	single value	na	na	na	na	na	na	na	na	na	na	na	0.5	na	na	NC/1B	1	0	0	0	1	0	0	0	0	0	0
2,6,6-trimethylcyclohexa-1,3-dienyl methanal; 2,3-dihydro-2,2,6-trimethylbenzaldehyde; dehydro-,B-cyclocitral; safranal; 2,6,6-trimethyl-1,3-cyclohexadienal; 2,6,6-trimethyl-1,3-cyclohexadiene-1-carboxaldehyde; 1,1,3-trimethyl-2-formylcyclohexa-2,4-diene	116-26-7	204-133-7	1	1A	1A	concordant	concordant	concordant	na	na	160	160	1	1A	1A	160	1	1A	1A	2	1	1A	1A	2	1	1	0	0	1	0	0	0	0	1
1,1,3,3,5-pentamethyl-4,6-dinitroindane; moskene; 1,1,3,3,5-pentamethyl-4,6-dinitroindan	116-66-5	204-149-4	na	na	NC/1B	na	na	single value	na	na	na	na	na	na	na	na	na	na	na	0.5	na	na	NC/1B	1	0	0	0	1	0	0	0	0	0	0
vetiver acetate; vetivert acetate; vetiveryl acetate; 1,2,3,3alpha,4,5,6,8alpha-octahydro-2-isopropylidene-4,8-dimethylazulen-6-yl acetate	117-98-6	204-225-7	1	1B	1B	concordant	concordant	concordant	100	100	13877	13877	1	1B	1B	8100	1	1B	1B	0.81	1	1B	1B	8	5	5	0	3	0	5	0	0	0	0
phenyl salicylate; 2-hydroxybenzoic acid phenyl ester; 2-phenoxycarbonylphenol; phenyl-2-hydroxybenzoate; salol	118-55-8	204-259-2	na	na	NC/1B	na	na	single value	na	na	na	na	na	na	na	na	na	na	na	0.5	na	na	NC/1B	1	0	0	0	1	0	0	0	0	0	0
homomenthyl salicylate; homosalate	118-56-9	204-260-8	na	na	na	na	na	na	na	na	na	na	na	na	na	na	na	na	na	na	na	na	na	1	0	0	0	0	1	0	0	0	0	0
benzyl salicylate; amyl(iso) salicylate; benzoic acid, 2hydroxy-, phenylmethyl ester; benzyl 2-hydroxybenzoate; benzyl o-hydroxybenzoate; 2-hydroxybenozic acid; phenylmethyl 2-hydroxybenozate; salicylic acid, benzyl ester	118-58-1	204-262-9	na	na	NC/1B	na	na	concordant	na	na	NC/1B	NC/1B	na	na	NC/1B	NC/1B	na	na	NC/1B	0.43	na	na	NC/1B	8	5	0	3	2	1	2	0	0	0	0
ethyl hexyl salicylate; 2-hydroxybenzoic acid 2-ethylhexyl ester; Dermoblock OS; Escalol 587; 2-ethylhexyl 2-hydroxybenzoate; ethylhexyl salicylate; 2-ethylhexyl salicylate; Eusolex OS; Heliosol 2; Neo Heliopan; Type OS; Neotan L; salicylic acid 2-ethylhexyl ester; Trivent OS; 3,7-dimethyl-1,6-nonadien-3-ol; octisalate	118-60-5	204-263-4	na	na	NC/1B	na	na	single value	na	na	na	na	na	na	na	na	na	na	na	0.5	na	na	NC/1B	1	0	0	0	1	0	0	0	0	0	0
ethyl salicylate; ethyl o-hydroxybenzoate	118-61-6	204-265-5	na	na	NC/1B	na	na	single value	na	na	na	na	na	na	na	na	na	na	na	0.5	na	na	NC/1B	1	0	0	0	1	0	0	0	0	0	0
maltol; 3-hydroxy-2-methyl-4-pyrone; 2-ethyl-3-hydroxy-4-pyrone	118-71-8	204-271-8	na	na	NC/1B	na	na	single value	na	na	na	na	na	na	na	na	na	na	na	0.5	na	na	NC/1B	1	0	0	0	1	0	0	0	0	0	0
benzene hexachloride; hexachlorobenzene	118-74-1	204-273-9	na	na	NC/1B	na	na	single value	na	na	na	na	na	na	na	na	na	na	na	0.5	na	na	NC/1B	1	0	0	0	1	0	0	0	0	0	0
methyl salicylate; 2-hydroxenzoic acid methyl ester; 2-carbomethoxyphenol; 2-hydroxybenzoic acid, methyl ester; methyl 2-hydroxybenozate; salicylic acid, methyl ester; o-hydroxybenzoate	119-36-8	204-317-7	na	na	NC/1B	na	na	single value	na	na	na	na	na	na	na	na	na	na	na	0.5	na	na	NC/1B	2	0	0	0	2	0	0	0	0	0	0
dihydrocoumarin; 3,4-dihydrocoumarin; hydrocoumarin; 1,2-benzodihydropyrone	119-84-6	204-354-9	1	1B	1B	concordant	concordant	concordant	100	100	1010.5	1010.5	1	1B	1B	1010.5	1	1B	1B	1	1	1B	1B	2	2	2	0	0	0	2	0	0	0	0
N-(2-mercaptoethyl)acetamide	1190-73-4	683-054-3	1	1B	1B	concordant	concordant	concordant	na	na	827	827	1	1B	1B	827	1	1B	1B	1	1	1B	1B	1	1	1	0	0	0	1	0	0	0	0
prenyl acetate; 3-methyl-2-butenyl acetate; 3,3-dimethylallyl acetate	1191-16-8	214-730-4	na	na	NC/1B	na	na	single value	na	na	na	na	na	na	na	na	na	na	na	0.5	na	na	NC/1B	3	0	0	0	1	2	0	0	0	0	0
1-cyclohexylethanol	1193-81-3	214-780-7	NC	NC	NC	concordant	concordant	concordant	na	na	NC	NC	NC	NC	NC	NC	NC	NC	NC	0	NC	NC	NC	1	1	1	1	0	0	0	0	0	0	0
fenchone; 1,3,3-trimethyl-2-norbornanone	1195-79-5	214-804-6	na	na	NC/1B	na	na	single value	na	na	na	na	na	na	na	na	na	na	na	0.5	na	na	NC/1B	1	0	0	0	1	0	0	0	0	0	0
p-alpha,alpha-trimethylbenzyl alcohol; benzenemethanol, alpha,alpha,4-trimethyl-; p-cymen-8-ol; dimethyl p-tolyl carbinol; 2-(4-methylphenyl)-2-propanol; 2-p-tolyl-2-propanol; alpha,alpha,4-trimethylbenzyl alcohol	1197-01-9	214-817-7	na	na	NC/1B	na	na	single value	na	na	na	na	na	na	na	na	na	na	na	0.5	na	na	NC/1B	1	0	0	0	1	0	0	0	0	0	0
benzyl isoeugenol; isoeugenol benzyl ether; benzyl 2-methoxy-4-propenylphenyl ether; benzyl 2-methoxy-4-prop-1-enylphenyl ether	120-11-6	204-370-6	na	na	NC/1B	na	na	single value	na	na	na	na	na	na	na	na	na	na	na	0.5	na	na	NC/1B	1	0	0	0	1	0	0	0	0	0	0
veratraldehyde; p-veratric aldehyde; 3,4-dimethoxybenzaldehyde	120-14-9	204-373-2	na	na	NC/1B	na	na	single value	na	na	na	na	na	na	na	na	na	na	na	0.5	na	na	NC/1B	1	0	0	0	1	0	0	0	0	0	0
methylphenylcarbinyl propionate; alpha-methylbenzyl propanoate; styralyl propionate; phenylmethylcarbinyl propionate; styrolyl propionate; 1-phenylethyl propionate	120-45-6	204-397-3	na	na	NC/1B	na	na	single value	na	na	na	na	na	na	na	na	na	na	na	0.5	na	na	NC/1B	1	0	0	0	1	0	0	0	0	0	0
butyl benzoate; benzoic acid, butyl ester; benzoic acid, n-butyl ester; butylbenzoate	120-50-3	204-401-3	na	na	NC/1B	na	na	single value	na	na	na	na	na	na	na	na	na	na	na	0.5	na	na	NC/1B	1	0	0	0	1	0	0	0	0	0	0
benzyl benzoate; benzoic acid benzyl ester	120-51-4	204-402-9	NC	NC	NC	concordant	concordant	concordant	na	na	NC	NC	NC	NC	NC	NC	NC	NC	NC	0	NC	NC	NC	1	1	1	1	0	0	0	0	0	0	0
heliotropine; heliotropin; piperonal; 3,4-methylenedioxybenzaldehyde	120-57-0	204-409-7	na	na	NC/1B	na	na	single value	na	na	na	na	na	na	na	na	na	na	na	0.5	na	na	NC/1B	1	0	0	0	1	0	0	0	0	0	0
isosafrole; 3,4-methylenedioxy-1-propenylbenzene; 4-propenylcatechol methylene ether; 5-prop-1-enyl-1,3-benzodioxole	120-58-1	204-410-2	na	na	NC/1B	na	na	single value	na	na	na	na	na	na	na	na	na	na	na	0.5	na	na	NC/1B	1	0	0	0	1	0	0	0	0	0	0
indole; benzopyrrole; 1-benzazole	120-72-9	204-420-7	na	na	NC/1B	na	na	single value	na	na	na	na	na	na	na	na	na	na	na	0.5	na	na	NC/1B	1	0	0	0	1	0	0	0	0	0	0
cyclopentanone; ketocyclopentane; adipic ketone	120-92-3	204-435-9	na	na	NC/1B	na	na	single value	na	na	na	na	na	na	na	na	na	na	na	0.5	na	na	NC/1B	1	0	0	0	1	0	0	0	0	0	0
isobornyl formate; Exo-1,7,7-trimethylbicyclo[2.2.1]hept-2-yl formate	1200-67-5	214-853-3	na	na	NC/1B	na	na	single value	na	na	na	na	na	na	na	na	na	na	na	0.5	na	na	NC/1B	1	0	0	0	1	0	0	0	0	0	0
L-carvyl acetate; 1-p-mentha-6(8,9)-dien-2-yl acetate; cis-2-methyl-5-(1-methylvinyl)cyclohex-2-en-1-yl acetate	1205-42-1	214-883-7	na	na	NC/1B	na	na	single value	na	na	na	na	na	na	na	na	na	na	na	0.5	na	na	NC/1B	1	0	0	0	1	0	0	0	0	0	0
[2-(cyclohexyloxy)ethyl]benzene	120811-92-9	430-150-6	na	na	na	na	na	na	na	na	na	na	na	na	na	na	na	na	na	na	na	na	na	2	0	0	0	0	2	0	0	0	0	0
ethyl vanillin; 3-ethoxy-4-hydroxybenzaldehyde; protocatechuic aldehyde-3-ethyl ether	121-32-4	204-464-7	na	na	NC/1B	na	na	single value	na	na	na	na	na	na	na	na	na	na	na	0.5	na	na	NC/1B	1	0	0	0	1	0	0	0	0	0	0
vanillin; 4-hydroxy-3-methoxybenzaldehyde; methyl protocatechuic aldehyde; protocatechualdehyde-3-methylether	121-33-5	204-465-2	na	na	NC/1B	na	na	single value	na	na	na	na	na	na	na	na	na	na	na	0.5	na	na	NC/1B	2	0	0	0	2	0	0	0	0	0	0
ethyl phenylglycidate; ethyl 3-phenylglycidate; ethyl alpha, beta-epoxy-alpha-phenylpropionate; ethyl 2,3-epoxy-3-phenylpropionate; ethyl 3-phenyloxirane-2-carboxylate	121-39-1	204-467-3	na	na	NC/1B	na	na	single value	na	na	na	na	na	na	na	na	na	na	na	0.5	na	na	NC/1B	1	0	0	0	1	0	0	0	0	0	0
technical malathion; malathion; diethyl (dimethoxythiophosphorylthio)succinate; S-1,2-bis(ethoxycarbonyl)ethyl O,O-dimethyl phosphorodithioate	121-75-5	204-497-7	1	1A	1A	concordant	concordant	consensus	100	60	310	310	1	1A	1A	310	1	1A	1A	1.6	1	1A	1	5	5	5	0	0	0	2	0	0	0	3
methyl anisate; methyl-p-methoxybenzoate; methyl p-anisate; methyl 4-anisate	121-98-2	204-513-2	na	na	NC/1B	na	na	single value	na	na	na	na	na	na	na	na	na	na	na	0.5	na	na	NC/1B	1	0	0	0	1	0	0	0	0	0	0
methyl jasmonate; cyclopentaneacetic acid, 3-oxo-2-(2-pentenyl)-, methyl ester (1R,2bZ); methyl 3-oxo-2-(2-pentenyl)cyclopentyl acetate; methyl (1R-(1a,2b(Z)))-3-oxo-2-(pent-2-enyl)cyclopentaneacetate; methyl (2-pent-2-enyl-3-oxo-1-cyclopentyl) acetate; methyl (3-oxo-2-pent-2-en-1-ylcyclopentyl)acetate	1211-29-6	214-918-6	na	na	NC/1B	na	na	single value	na	na	na	na	na	na	na	na	na	na	na	0.5	na	na	NC/1B	2	0	0	0	1	1	0	0	0	0	0
4′-methylacetophenone; 1-acetyl-4-methylbenzene; p-acetyltoluene; ethanone, 1-(4-methylphenyl)-; p-methylacetophenone; 1-methyl-4-acetyl benzene; methyl p-tolyl ketone; p-tolyl methyl ketone; methyl 4-methylphenyl ketone; 4-acetyltoluene; 1-(4-methylphenyl)ethanone; p-methyl acetophenone; methyl acetophenone; methyl acetophenone-para	122-00-9	204-514-8	na	na	NC/1B	na	na	single value	na	na	na	na	na	na	na	na	na	na	na	0.5	na	na	NC/1B	1	0	0	0	1	0	0	0	0	0	0
cuminaldehyde; cuminic aldehyde; p-isopropylbenzaldehyde; 4-isopropylbenzaldehyde	122-03-2	204-516-9	na	na	NC/1B	na	na	single value	na	na	na	na	na	na	na	na	na	na	na	0.5	na	na	NC/1B	1	0	0	0	1	0	0	0	0	0	0
diphenylamine	122-39-4	204-539-4	na	na	NC/1B	na	na	single value	na	na	na	na	na	na	na	na	na	na	na	0.5	na	na	NC/1B	1	0	0	0	1	0	0	0	0	0	0
alpha-amylcinnamaldehyde; amyl cinnamal; amyl cinnamic aldehyde; alpha-amyl beta-phenylacrolein; heptanal, 2-(phenylmethylene)-, alpha-pentylcinnamaldehyde; alpha-pentyl-beta-phenylacrolein; alpha-amyl cinnamic aldehyde; heptanal, 2-(phenylmethylene), 2-(phenylmethylene)heptanal; flomine; 2-benzylideneheptanal	122-40-7	204-541-5	na	na	NC/1B	na	na	single value	na	na	na	na	na	na	na	na	na	na	na	0.5	na	na	NC/1B	3	0	0	0	3	0	0	0	0	0	0
butyl phenylacetate; n-butyl phenylacetate; butyl benzene acetate; benzeneacetic acid, butyl ester; butyl alpha-toluate	122-43-0	204-543-6	na	na	NC/1B	na	na	single value	na	na	na	na	na	na	na	na	na	na	na	0.5	na	na	NC/1B	1	0	0	0	1	0	0	0	0	0	0
zingerone; 3-methoxy-4-hydroxy-benzylacetone; 4-(4-hydroxy-3-methoxyphenyl)-2-butanone; vanillyl acetone	122-48-5	204-548-3	na	na	NC/1B	na	na	single value	na	na	na	na	na	na	na	na	na	na	na	0.5	na	na	NC/1B	1	0	0	0	1	0	0	0	0	0	0
triethyl orthoformate; ethyl orthoformate; triethoxymethane	122-51-0	204-550-4	na	na	NC/1B	na	na	single value	na	na	na	na	na	na	na	na	na	na	na	0.5	na	na	NC/1B	1	0	0	0	1	0	0	0	0	0	0
benzylidene acetone; 4-phenyl-3-buten-2-one; benzalacetone; 4-phenylbutenone	122-57-6	204-555-1	1	1B	1	concordant	concordant	concordant	100	50	616.5	616.5	1	1B	1	616.5	1	1B	na	1.5	1	na	1	2	2	2	0	0	0	1	0	0	0	1
phenoxyacetic acid; glycollic acid phenyl ether; phenoxyethanoic acid; o-phenylglycollic acid	122-59-8	204-556-7	na	na	NC/1B	na	na	single value	na	na	na	na	na	na	na	na	na	na	na	0.5	na	na	NC/1B	1	0	0	0	1	0	0	0	0	0	0
benzyl propionate; benzyl propanoate; propanoic acid, phenylmethyl ester	122-63-4	204-559-3	na	na	NC/1B	na	na	single value	na	na	na	na	na	na	na	na	na	na	na	0.5	na	na	NC/1B	1	0	0	0	1	0	0	0	0	0	0
isobutyl cinnamate; isobutyl beta-phenylacrylate; isobutyl 3-phenylpropenoate; labdanol; 2-methylpropyl cinnamate; 2-methylpropyl beta-phenylacrylate; 2-methylpropyl 3-phenylpropenoate; 3-phenyl-2-propenoic acid 2-methylpropyl ester	122-67-8	204-564-0	na	na	NC/1B	na	na	single value	na	na	na	na	na	na	na	na	na	na	na	0.5	na	na	NC/1B	1	0	0	0	1	0	0	0	0	0	0
phenylpropyl cinnamate; 3-phenylpropyl cinnamate; hydrocinnamyl cinnamate; cinnamic acid; 3-phenylpropyl ester; beta-phenylpropyl cinnamate; 3-phenylpropyl 3-phenylacrylate; 3-phenylpropyl beta-phenylacrylate; 3-phenylpropyl 3-phenylpropenoate; 2-propenoic acid, 3-phenyl-, 3-phenylpropyl ester	122-68-9	204-565-6	na	na	NC/1B	na	na	single value	na	na	na	na	na	na	na	na	na	na	na	0.5	na	na	NC/1B	1	0	0	0	1	0	0	0	0	0	0
cinnamyl cinnamate; phenylallyl cinnamate; styracin	122-69-0	204-566-1	na	na	NC/1B	na	na	single value	na	na	na	na	na	na	na	na	na	na	na	0.5	na	na	NC/1B	1	0	0	0	1	0	0	0	0	0	0
phenylethyl propionate; phenethyl propionate	122-70-3	204-567-7	na	na	NC/1B	na	na	single value	na	na	na	na	na	na	na	na	na	na	na	0.5	na	na	NC/1B	1	0	0	0	1	0	0	0	0	0	0
phenylpropyl acetate; 3-phenyl-1-propyl acetate; hydrocinnamyl acetate; 3-phenylpropyl acetate; benzenepropanol, acetate; beta-phenylpropyl acetate	122-72-5	204-569-8	na	na	NC/1B	na	na	single value	na	na	na	na	na	na	na	na	na	na	na	0.5	na	na	NC/1B	1	0	0	0	1	0	0	0	0	0	0
benzyl isoamyl ether; isoamyl benzyl ether; benzyl isopentyl ether	122-73-6	204-570-3	na	na	NC/1B	na	na	single value	na	na	na	na	na	na	na	na	na	na	na	0.5	na	na	NC/1B	1	0	0	0	1	0	0	0	0	0	0
phenylpropyl propionate; 3-phenylpropyl propionate; hydrocinnamyl propionate; beta-phenylpropyl propionate	122-74-7	204-571-9	1	1B	1B	concordant	concordant	concordant	100	100	6750	6750	1	1B	1B	6750	1	1B	1B	0.83	1	1B	1B	3	2	2	0	1	0	2	0	0	0	0
phenylacetaldehyde; alpha-tolualdehyde	122-78-1	204-574-5	1	1A	1	concordant	expert call	consensus	100	42.8571	810	810	1	1B	1B	276	1	1A	1A	1.18	1	1B	1B	7	4	7	0	3	0	1	0	0	1	2
p-methoxyphenylacetone; anisketone; 1-(p-methoxyphenyl)-2-propanone; anisic ketone; anisyl methyl ketone	122-84-9	204-578-7	na	na	NC/1B	na	na	single value	na	na	na	na	na	na	na	na	na	na	na	0.5	na	na	NC/1B	1	0	0	0	1	0	0	0	0	0	0
anisyl formate; p-methoxybenzyl formate	122-91-8	204-582-9	na	na	NC/1B	na	na	single value	na	na	na	na	na	na	na	na	na	na	na	0.5	na	na	NC/1B	1	0	0	0	1	0	0	0	0	0	0
3-phenyl-1-propanol; benzenepropanol; benzylethyl alcohol; dihydro cinnamyl alcohol; hydrocinnamyl alcohol; phenethyl carbinol; phenylpropyl alcohol; 3-phenylpropyl alcohol; 3-phenylpropan-1-ol	122-97-4	204-587-6	na	na	NC/1B	na	na	single value	na	na	na	na	na	na	na	na	na	na	na	0.5	na	na	NC/1B	2	0	0	0	2	0	0	0	0	0	0
2-phenoxyethanol; CoSept PHE; Dowanol EP; DowanolEPh; Dowanol EPh; Emeressence 1160; ethanol, 2-phenoxy-; ethylene glycol monophenyl ether; 2-hydroxyethyl phenyl ether; 1-hydroxy-2-phenoxyethane; Igepal OD 410; phenoxen; phenoxethol; phenoxetol; phenoxyethanol; 2-phenoxyethyl alcohol; phenoxyethyl alcohol/arosol; phenoxytol; phenyl cellosolve; Polioxol F-01; Protacide P-OH; REWOPAL MPG 10; Sepici…	122-99-6	204-589-7	1	1B	1B	single value	single value	consensus	na	na	NC/1B	NC/1B	na	na	NC/1B	6075	1	1B	1B	0.6	na	na	NC/1B	5	1	1	0	4	0	1	0	0	0	0
1,3,4,6,7,8-hexahydro-4,6,6,7,8,8-hexamethyl-cyclopenta-gamma-2-benzopyran; Galoxolide; 1,3,4,6,7,8-hexahydro-4,6,6,7,8,8-hexamethylindeno[5,6-c]pyran	1222-05-5	214-946-9	na	na	NC/1B	na	na	single value	na	na	na	na	na	na	na	na	na	na	na	0.5	na	na	NC/1B	1	0	0	0	1	0	0	0	0	0	0
4-methyl-8-methylenetricyclo[3.3.1.(3,7)]decan-2-yl acetate; prismylate; tricyclo[3.3.1.(3,7)] decan-2-ol, 4-methyl-8-methylene-, acetate; 4-methyl-8-methylenetricyclo[3.3.1.13,7]dec-2-yl acetate	122760-85-4	406-560-6	na	na	na	na	na	na	na	na	na	na	na	na	na	na	na	na	na	na	na	na	na	9	0	0	0	0	9	0	0	0	0	0
Lugol's solution (iodine)	12298-68-9	235-567-5	1	1B	1B	concordant	concordant	concordant	na	na	1724	1724	1	1B	1B	1724	1	1B	1B	1	1	1B	1B	1	1	1	0	0	0	1	0	0	0	0
2-ethylhexanal; ethylbutylacetaldehyde; 2-ethyl hexaldehyde	123-05-7	204-596-5	na	na	NC/1B	na	na	single value	na	na	na	na	na	na	na	na	na	na	na	0.5	na	na	NC/1B	1	0	0	0	1	0	0	0	0	0	0
anisic aldehyde; p-methoxybenzaldehyde; anisaldehyde; aubepine	123-11-5	201-602-8	na	na	NC/1B	na	na	single value	na	na	na	na	na	na	na	na	na	na	na	0.5	na	na	NC/1B	1	0	0	0	1	0	0	0	0	0	0
diethyl succinate; ethyl succinate; diethyl butanedioate	123-25-1	204-612-0	na	na	NC/1B	na	na	single value	na	na	na	na	na	na	na	na	na	na	na	0.5	na	na	NC/1B	1	0	0	0	1	0	0	0	0	0	0
ethyl pelargonate; ethyl nonanoate	123-29-5	204-615-7	na	na	NC/1B	na	na	single value	na	na	na	na	na	na	na	na	na	na	na	0.5	na	na	NC/1B	1	0	0	0	1	0	0	0	0	0	0
myrcene; 3-methylene-7-methyl-1,6-octadiene; 7-methyl-3-methyleneocta-1,6-diene	123-35-3	204-622-5	na	na	NC/1B	na	na	single value	na	na	na	na	na	na	na	na	na	na	na	0.5	na	na	NC/1B	1	0	0	0	1	0	0	0	0	0	0
isoamyl alcohol; 1-butanol, 3-methyl-; isobutyl carbinol; isopentanol; isopentyl alcohol; 3-methyl-1-butanol; 3-methylbutan-1-ol	123-51-3	204-633-5	na	na	NC/1B	na	na	single value	na	na	na	na	na	na	na	na	na	na	na	0.5	na	na	NC/1B	1	0	0	0	1	0	0	0	0	0	0
ethyl caproate; ethyl hexanoate	123-66-0	204-640-3	na	na	NC/1B	na	na	single value	na	na	na	na	na	na	na	na	na	na	na	0.5	na	na	NC/1B	1	0	0	0	1	0	0	0	0	0	0
allyl caproate; allyl hexanoate; 2-propenyl hexanoate	123-68-2	204-642-4	na	na	NC/1B	na	na	single value	na	na	na	na	na	na	na	na	na	na	na	0.5	na	na	NC/1B	1	0	0	0	1	0	0	0	0	0	0
n-butyraldehyde; n-butanal	123-72-8	204-646-6	na	na	NC/1B	na	na	single value	na	na	na	na	na	na	na	na	na	na	na	0.5	na	na	NC/1B	1	0	0	0	1	0	0	0	0	0	0
laevulinic acid; laevulic acid; acetopropionic acid; 4-oxopentanoic acid; 4-oxovaleric acid	123-76-2	204-649-2	na	na	NC/1B	na	na	single value	na	na	na	na	na	na	na	na	na	na	na	0.5	na	na	NC/1B	1	0	0	0	1	0	0	0	0	0	0
butyl acetate; n-butyl acetate	123-86-4	204-658-1	na	na	NC/1B	na	na	single value	na	na	na	na	na	na	na	na	na	na	na	0.5	na	na	NC/1B	1	0	0	0	1	0	0	0	0	0	0
isoamyl acetate; isopentyl acetate; 1-butanol, 3-methyl-, acetate; isoamyl ethanoate; 3-methylbutyl acetate; beta-methyl butyl acetate; 3-methyl-1-butanol acetate; acetic acid 3-methylbutyl ester; isopentyl ethanoate	123-92-2	204-662-3	na	na	NC/1B	na	na	single value	na	na	na	na	na	na	na	na	na	na	na	0.5	na	na	NC/1B	2	0	0	0	2	0	0	0	0	0	0
ethyl myristate; ethyl tetradecanoate	124-06-1	204-675-4	na	na	NC/1B	na	na	single value	na	na	na	na	na	na	na	na	na	na	na	0.5	na	na	NC/1B	1	0	0	0	1	0	0	0	0	0	0
caprylic acid; octanoic acid; n-octoic acid; C-8 acid; 1-heptanecarboxylic acid; octylic acid	124-07-2	204-677-5	na	na	NC/1B	na	na	single value	na	na	na	na	na	na	na	na	na	na	na	0.5	na	na	NC/1B	1	0	0	0	1	0	0	0	0	0	0
aldehyde C-8; 1-octanal; octyl aldehyde; octan-1-al; octanal	124-13-0	204-683-8	na	na	na	na	na	na	na	na	na	na	na	na	na	na	na	na	na	na	na	na	na	1	0	0	0	0	1	0	0	0	0	0
aldehyde C-9; 1-nonanal; pelargonaldehyde; nonan-1-al; nonanal	124-19-6	204-688-5	na	na	NC/1B	na	na	single value	na	na	na	na	na	na	na	na	na	na	na	0.5	na	na	NC/1B	1	0	0	0	1	0	0	0	0	0	0
aldehyde C-14, myristic; myristic aldehyde; tetradecanal	124-25-4	204-692-7	na	na	NC/1B	na	na	single value	na	na	na	na	na	na	na	na	na	na	na	0.5	na	na	NC/1B	1	0	0	0	1	0	0	0	0	0	0
isoborneol; bicyclo[2.2.1]heptan-2-ol,1,7,7-trimethyl-,exo-; exo-2-bornanol; borneol (iso); exo-2-camphanol; iso-camphol; isobornyl alcohol; Exo-1,7,7-trimethylbicyclo[2.2.1]heptan-2-ol; isocamphol; iso-borneol	124-76-5	204-712-4	na	na	NC/1B	na	na	single value	na	na	na	na	na	na	na	na	na	na	na	0.5	na	na	NC/1B	1	0	0	0	1	0	0	0	0	0	0
isobornyl acetate; 2-camphanyl acetate; bicyclo[-2,2,1]-1,7,7-trimethylheptanyl-2-acetate; exo-1,7,7-trimethylbicyclo[2.2.1]hept-2-yl acetate	125-12-2	204-727-6	na	na	NC/1B	na	na	single value	na	na	na	na	na	na	na	na	na	na	na	0.5	na	na	NC/1B	1	0	0	0	1	0	0	0	0	0	0
L-carveol; L-methyl-4-isopropenyl-6-cyclohexen-2-ol; L-p-mentha-6,8-dien-2-ol	1253216-40-8	na	na	na	NC/1B	na	na	single value	na	na	na	na	na	na	na	na	na	na	na	0.5	na	na	NC/1B	1	0	0	0	1	0	0	0	0	0	0
griseofulvin	126-07-8	204-767-4	1	1B	1B	concordant	concordant	concordant	na	na	19397	19397	1	1B	1B	19397	1	1B	1B	1	1	1B	1B	1	1	1	0	0	0	1	0	0	0	0
sucrose octaacetate; octaacetylsucrose	126-14-7	204-772-1	na	na	NC/1B	na	na	single value	na	na	na	na	na	na	na	na	na	na	na	0.5	na	na	NC/1B	2	0	0	0	2	0	0	0	0	0	0
linalyl benzoate; 3,7-dimethyl-1,6-octadien-3-yl benzoate; linalool benzoate; 3,7-dimethyl-1,6-octadien-3-ol benzoate; 1,5-dimethyl-1-vinylhex-4-en-1-yl benzoate	126-64-7	204-796-2	na	na	NC/1B	na	na	single value	na	na	na	na	na	na	na	na	na	na	na	0.5	na	na	NC/1B	1	0	0	0	1	0	0	0	0	0	0
methyl-alpha-ionone; alpha-Cetone; alpha-cyclocitrylidenebutanone; alpha-cyclocitrylidenemethyl ethyl ketone; methyl-aionone; alpha-methylionone; 1-penten-3-one, 1-(2,6,6-trimethyl-2-cyclohexen-1-yl)-, [R-(E)]-; (R-(E))-1-(2,6, 6-trimethyl-2-cyclohexen-1-yl)pent-1-en-3-one	127-42-4	204-842-1	na	na	na	na	na	na	na	na	na	na	na	na	na	na	na	na	na	na	na	na	na	1	0	0	0	0	1	0	0	0	0	0
alpha-iso-methylionone; 3-buten-2-one, 3-methyl-4-(2,6,6-trimethyl-2-cyclohexen-1-yl)-; iraldeine gamma; alpha-isomethylionone; isoraldeine 95, alpha-iso-methylionone; gamma-methylionone; alpha-methyl ionone; methyl-gamma-ionone, 3-methyl-4-(2,6,6-trimethyl-2-cyclohexen-1-yl)-3-buten-2-one; raldeine gamma	127-51-5	204-846-3	NC	NC	NC	concordant	concordant	consensus	100	100	NC	NC	NC	NC	NC	NC	NC	NC	NC	0.3	na	na	NC/1B	5	2	2	2	3	0	0	0	0	0	0
beta-pinene; nopinene; 2(10)-pinene; (-)-pin-2(10)-ene	127-91-3	204-872-5; 242-060-2	na	na	NC/1B	na	na	single value	na	na	na	na	na	na	na	na	na	na	na	0.5	na	na	NC/1B	1	0	0	0	1	0	0	0	0	0	0
nopol; 6,6-dimethylbicyclo-(3,1,1)-2-heptene-2-ethanol	128-50-7	204-890-3	na	na	NC/1B	na	na	single value	na	na	na	na	na	na	na	na	na	na	na	0.5	na	na	NC/1B	1	0	0	0	1	0	0	0	0	0	0
nopyl acetate; lignyl acetate; 6-6-dimethylbicyclo-(3,1,1)-2-heptene-2-ethyl acetate	128-51-8	204-891-9	na	na	NC/1B	na	na	single value	na	na	na	na	na	na	na	na	na	na	na	0.5	na	na	NC/1B	1	0	0	0	1	0	0	0	0	0	0
vioform; clioquinol	130-26-7	204-984-4	NC	NC	NC	concordant	concordant	consensus	na	na	NC	NC	NC	NC	NC	NC	NC	NC	NC	0.4	na	na	NC/1B	5	1	1	1	4	0	0	0	0	0	0
decylenic alcohol; 9-decenol-1; omega-decenol; dece-9-en-1-ol	13019-22-2	235-878-6	na	na	NC/1B	na	na	single value	na	na	na	na	na	na	na	na	na	na	na	0.5	na	na	NC/1B	1	0	0	0	1	0	0	0	0	0	0
2-hexylcyclopentanone; hexyl cyclopentanone	13074-65-2	235-970-6	na	na	NC/1B	na	na	single value	na	na	na	na	na	na	na	na	na	na	na	0.5	na	na	NC/1B	1	0	0	0	1	0	0	0	0	0	0
sodium pentachlorophenate; sodium pentachlorophenolate	131-52-2	205-025-2	1	1B	1B	concordant	concordant	concordant	na	na	1940	1940	1	1B	1B	1940	1	1B	1B	1	1	1B	1B	1	1	1	0	0	0	1	0	0	0	0
1-(2,4,4,5,5-pentamethyl-1-cyclopenten-1-yl)ethan-1-one; 2-acetyl-1,3,3,4,4-pentamethyl-1-cyclopentene; alpinone; ethanone, 1-(2,4,4,5,5-pentamethyl-1-cyclopenten-1-yl)-; 1-(2,4,4,5,5-pentamethylcyclopent-1-en-1-yl)ethanone	13144-88-2	236-080-0	na	na	na	na	na	na	na	na	na	na	na	na	na	na	na	na	na	na	na	na	na	1	0	0	0	0	1	0	0	0	0	0
4-acetyl-6-tert-butyl-1,1-dimethylindan; 4-acetyl-1,1-dimethyl-6-tert-butylindan; celestolide; 6-tert-butyl-1,1-dimethylindan-4-yl methyl ketone	13171-00-1	236-114-4	na	na	NC/1B	na	na	single value	na	na	na	na	na	na	na	na	na	na	na	0.5	na	na	NC/1B	1	0	0	0	1	0	0	0	0	0	0
2,6-dimethyl-2-heptanol; dimetol; freesiol; 2-heptanol, 2,6-dimethyl-; lolitol; 2,6-dimethylheptan-2-ol	13254-34-7	236-244-1	na	na	NC/1B	na	na	single value	na	na	na	na	na	na	na	na	na	na	na	0.5	na	na	NC/1B	4	0	0	0	3	1	0	0	0	0	0
2-nonyn-1-al dimethylacetal; 2-Nonynal dimethylacetal; parmavert; 1,1-dimethoxynon-2-yne	13257-44-8	236-249-9	na	na	NC/1B	na	na	single value	na	na	na	na	na	na	na	na	na	na	na	0.5	na	na	NC/1B	2	0	0	0	1	1	0	0	0	0	0
captan; N-trichloromethylmercapto-4-cyclohexene-1,2-dicarboximide	133-06-2	205-087-0	1	1B	1B	concordant	concordant	concordant	100	100	969	969	1	1B	1B	969	1	1B	1B	1	1	1B	1B	2	2	2	0	0	0	2	0	0	0	0
phenylethyl anthranilate; beta-phenethyl-o-aminobenzoate; phenethyl anthranilate	133-18-6	205-098-0	na	na	NC/1B	na	na	single value	na	na	na	na	na	na	na	na	na	na	na	0.5	na	na	NC/1B	1	0	0	0	1	0	0	0	0	0	0
disodium 4,4'-bis [(4.6-dianilino-s-triazin-2-yl)amino]-2.2'-stilbenedisulfonate; disodium 4,4'-bis[(4,6-dianilino-1,3,5-triazin-2-yl)amino]stilbene-2,2'-disulphonate	133-66-4	205-117-2	na	na	na	na	na	na	na	na	na	na	na	na	na	na	na	na	na	na	na	na	na	1	0	0	0	0	1	0	0	0	0	0
xylene	1330-20-7	215-535-7	NC	NC	NC	concordant	concordant	concordant	na	na	NC	NC	NC	NC	NC	NC	NC	NC	NC	0	NC	NC	NC	1	1	1	1	0	0	0	0	0	0	0
isopropyl quinoline; 6-isopropyl quinoline; p-isopropyl quinoline; isopropylquinoline	1333-53-5	215-595-4	na	na	NC/1B	na	na	single value	na	na	na	na	na	na	na	na	na	na	na	0.5	na	na	NC/1B	1	0	0	0	1	0	0	0	0	0	0
chromium trioxide	1333-82-0	215-607-8	1	1A	1A	concordant	concordant	concordant	na	na	165	165	1	1A	1A	165	1	1A	1A	2	1	1A	1A	1	1	1	0	0	0	0	0	0	0	1
methyl ionone (50% gamma)	1335-46-2	215-635-0	na	na	NC/1B	na	na	single value	na	na	na	na	na	na	na	na	na	na	na	0.5	na	na	NC/1B	1	0	0	0	1	0	0	0	0	0	0
isocyclocitral; 1,3,5-trimethyl-3-cyclohexene-1-carboxaldehyde; 2,3,5-trimethyl-4-cyclohexene-1-carboxaldehyde	1335-66-6	215-638-7	na	na	NC/1B	na	na	single value	na	na	na	na	na	na	na	na	na	na	na	0.5	na	na	NC/1B	1	0	0	0	1	0	0	0	0	0	0
octahydro-4,7-methano-1H-indene-5-ol; 4,7-Methano-1H-inden-5-ol, octahydro-; Tricyclo [5.2.1.02,6]decan-8-ol; Terriol; Octahydro-1H-4,7-methanoinden-5ol; Octahydro-4,7-methano-1H-indene-5-ol; octahydro-4,7-methano-1H-inden-5-ol	13380-89-7	236-455-9	na	na	NC/1B	na	na	single value	na	na	na	na	na	na	na	na	na	na	na	0.5	na	na	NC/1B	1	0	0	0	1	0	0	0	0	0	0
hydroabietyl alcohol; abitol	13393-93-6	236-476-3	1	1B	1B	concordant	concordant	concordant	100	na	2700	2700	1	1B	1B	2700	1	1B	1B	1.25	1	1B	1B	2	2	1	0	0	0	1	0	1	0	0
methyl anthranilate; methyl o-aminobenzoate; methyl 2-aminobenzoate	134-20-3	205-132-4	na	na	NC/1B	na	na	single value	na	na	na	na	na	na	na	na	na	na	na	0.5	na	na	NC/1B	2	0	0	0	2	0	0	0	0	0	0
zinc pyrithione; pyrithione zinc	13463-41-7	236-671-3	na	na	NC/1B	na	na	single value	na	na	na	na	na	na	na	na	na	na	na	0.5	na	na	NC/1B	4	0	0	0	4	0	0	0	0	0	0
delta3-carene; isodiprene; 3,7,7-trimethylbicyclo-[0,1,4]-3-heptene; 3,7,7-trimethylbicyclo[4.1.0]hept-3-ene	13466-78-9	236-719-3	na	na	NC/1B	na	na	single value	na	na	na	na	na	na	na	na	na	na	na	0.5	na	na	NC/1B	1	0	0	0	1	0	0	0	0	0	0
alpha-methylcyclohexylmethyl acetate; cyclohexanemethanol, alpha-methyl-, acetate; cyclohexylmethylcarbinyl acetate	13487-27-9	236-798-4	NC	NC	NC	concordant	concordant	concordant	na	na	NC	NC	NC	NC	NC	NC	NC	NC	NC	0	NC	NC	NC	1	1	1	1	0	0	0	0	0	0	0
o-methoxybenzaldehyde	135-02-4	205-171-7	na	na	NC/1B	na	na	single value	na	na	na	na	na	na	na	na	na	na	na	0.5	na	na	NC/1B	1	0	0	0	1	0	0	0	0	0	0
beryllium sulfate; beryllium sulphate	13510-49-1	236-842-2	1	1A	1A	concordant	concordant	concordant	na	na	190	190	1	1A	1A	190	1	1A	1A	2	1	1A	1A	1	1	1	0	0	0	0	0	0	0	1
butyl benzoate; benzoic acid, butyl ester; benzoic acid, n-butyl ester; butylbenzoate	136-60-7	205-252-7	na	na	NC/1B	na	na	single value	na	na	na	na	na	na	na	na	na	na	na	0.5	na	na	NC/1B	1	0	0	0	1	0	0	0	0	0	0
linalool oxide	1365-19-1	215-723-9	na	na	NC/1B	na	na	single value	na	na	na	na	na	na	na	na	na	na	na	0.5	na	na	NC/1B	1	0	0	0	1	0	0	0	0	0	0
2-n-heptyl cyclopentanone; alpha-heptyl cyclopentanone; alismone; cyclopentanone, 2-heptyl-; fleuramone; projasmon; heptone; heptone	137-03-1	205-273-1	na	na	NC/1B	na	na	single value	na	na	na	na	na	na	na	na	na	na	na	0.5	na	na	NC/1B	2	0	0	0	2	0	0	0	0	0	0
tetramethylthiuram disulphide; thiram; tetramethylthiuram disulfide	137-26-8	205-286-2	1	1B	1B	concordant	concordant	concordant	100	100	11347	11347	1	1B	1B	4558	1	1B	1B	0.88	1	1B	1B	8	6	6	0	2	0	6	0	0	0	0
xylocaine; lidocaine	137-58-6	205-302-8	NC	NC	NC	concordant	concordant	concordant	na	na	NC	NC	NC	NC	NC	NC	NC	NC	NC	0	NC	NC	NC	1	1	1	1	0	0	0	0	0	0	0
acetyl isovaleryl; 5-methyl-2,3-hexanedione; acetylisopentanoyl; 5-methylhexane-2,3-dione	13706-86-0	237-241-8	1	1B	1B	concordant	concordant	concordant	100	100	3501.5	3501.5	1	1B	1B	3501.5	1	1B	1B	1	1	1B	1B	2	2	2	0	0	0	2	0	0	0	0
1,5,9-trimethylcyclododeca-1,5,9-triene epoxide; 1,5,9-trimethyl-13-oxabicyclo[10.1.0]trideca-4,8-diene; trimethyl-13-oxabicyclo[10.1.0]trideca-4,8-diene	13786-79-3	237-443-6	na	na	na	na	na	na	na	na	na	na	na	na	na	na	na	na	na	na	na	na	na	1	0	0	0	0	1	0	0	0	0	0
butyl lactate; butyl alpha-hydroxypropionate	138-22-7	205-316-4	na	na	NC/1B	na	na	single value	na	na	na	na	na	na	na	na	na	na	na	0.5	na	na	NC/1B	1	0	0	0	1	0	0	0	0	0	0
rhodinyl isobutyrate; 3,7-dimethyloct-7-enyl isobutyrate	138-23-8	205-318-5	na	na	NC/1B	na	na	single value	na	na	na	na	na	na	na	na	na	na	na	0.5	na	na	NC/1B	1	0	0	0	1	0	0	0	0	0	0
mafenide; sulfamylon; 4-(aminomethyl)benzenesulfonamide	138-39-6	205-326-9	1	1B	1B	concordant	concordant	concordant	100	100	8108	8108	1	1B	1B	8108	1	1B	1B	1	1	1B	1B	3	3	3	0	0	0	3	0	0	0	0
cuminyl nitrile; p-isopropylbenzonitrile; 4-(1-methylethyl)benzonitrile; p-cyanocumene; benzonitrile, 4-(1-methylethyl)-; 4-isopropylbenzonitrile; cumin nitrile	13816-33-6	237-492-3	na	na	NC/1B	na	na	single value	na	na	na	na	na	na	na	na	na	na	na	0.5	na	na	NC/1B	1	0	0	0	1	0	0	0	0	0	0
cis-p-menthan-7-ol; cyclohexanemethanol, 4-(1-methylethyl)-,cis; cis-4-(isopropyl)cyclohexanemethanol; mayol	13828-37-0	237-539-8	na	na	NC/1B	na	na	single value	na	na	na	na	na	na	na	na	na	na	na	0.5	na	na	NC/1B	3	0	0	0	1	2	0	0	0	0	0
N-(2-mercaptoethyl)pyrrolidone; 1-(2-mercaptoethyl)pyrrolidin-2-one	13839-15-1	237-556-0	1	1A	1A	concordant	concordant	concordant	na	na	127	127	1	1A	1A	127	1	1A	1A	2	1	1A	1A	1	1	1	0	0	0	0	0	0	0	1
1,3,3-trimethyl-2-norbornanyl acetate; bicyclo [2.2.1]heptan-2-ol, 1,3,3-trimethyl-, acetate; 3,3-dimethyl-8,9-dinorbornan-2-yl acetate; fenchyl acetate; 1,3,3-trimethylbicyclo [2.2.1]hept-2-yl acetate	13851-11-1	237-588-5	na	na	NC/1B	na	na	single value	na	na	na	na	na	na	na	na	na	na	na	0.5	na	na	NC/1B	1	0	0	0	1	0	0	0	0	0	0
2-hexyl-2-decenal; 2-octylidene-octanal-1	13893-39-5	na	na	na	NC/1B	na	na	single value	na	na	na	na	na	na	na	na	na	na	na	0.5	na	na	NC/1B	1	0	0	0	1	0	0	0	0	0	0
citronellyl phenylacetate; 3,7-dimethyl-6-octen-1-yl phenylacetate; 3,7-dimethyl-6-octenyl phenylacetate	139-70-8	205-373-5	na	na	NC/1B	na	na	single value	na	na	na	na	na	na	na	na	na	na	na	0.5	na	na	NC/1B	1	0	0	0	1	0	0	0	0	0	0
amphotericin B	1397-89-3	215-742-2	NC	NC	NC	concordant	concordant	concordant	na	na	NC	NC	NC	NC	NC	NC	NC	NC	NC	0	NC	NC	NC	1	1	1	1	0	0	0	0	0	0	0
benzyl acetate; acetic acid, phenylmethyl ester; benteine; benzyl ethanoate; methyl alpha-toluate; methyl phenylethanoate; methyl benzeneacetate; acetic acid, benzyl ester; phenylmethyl acetate	140-11-4	205-399-7	1	1B	1B	concordant	concordant	consensus	na	na	16157	16157	1	1B	1B	16157	1	1B	1B	0.55	na	na	NC/1B	11	1	1	0	10	0	1	0	0	0	0
benzyl laurate; benzyl dodecanoate	140-25-0	205-405-8	NC	NC	NC	concordant	concordant	concordant	na	na	NC	NC	NC	NC	NC	NC	NC	NC	NC	0	NC	NC	NC	1	1	1	1	0	0	0	0	0	0	0
phenylethyl isovalerate; phenethyl isovalerate; benzylcarbinyl isovalerate; benzylcarbinyl 3-methylbutanoate; butanoic acid, 3-methyl-, 2-phenylethyl ester; phenethyl 3-methylbutyrate; 2-phenylethyl isovalerate; 2-phenylethyl 3-methylbutanoate; phenyl ethyl isopentanoate	140-26-1	205-406-3	na	na	NC/1B	na	na	single value	na	na	na	na	na	na	na	na	na	na	na	0.5	na	na	NC/1B	1	0	0	0	1	0	0	0	0	0	0
cinnamyl isovalerate; butanoic acid, 3-methyl-, 3-phenyl-2-propenyl ester; cinnamyl 3-methylbutanoate; 3-phenylallyl isovalerate; 3-phenylallyl 3-methylbutanoate; 3-phenyl-2-propen-1-yl 3-methylbutanoate	140-27-2	205-407-9	na	na	NC/1B	na	na	single value	na	na	na	na	na	na	na	na	na	na	na	0.5	na	na	NC/1B	1	0	0	0	1	0	0	0	0	0	0
phenyl acetyl nitrile; phenylacetonitrile; benzyl cyanide; benzyl nitrile	140-29-4	205-410-5	na	na	NC/1B	na	na	single value	na	na	na	na	na	na	na	na	na	na	na	0.5	na	na	NC/1B	1	0	0	0	1	0	0	0	0	0	0
p-cresyl acetate; p-tolyl acetate; 4-methylbenzoic acid methyl ester	140-39-6	205-413-1	1	1B	1B	concordant	concordant	consensus	na	na	3312	3312	1	1B	1B	3312	1	1B	1B	0.75	na	na	NC/1B	2	1	1	0	1	0	1	0	0	0	0
methyl chavicol; estragole; p-allylanisole; chavicol methyl ether; 4-allylanisole	140-67-0	205-427-8	na	na	NC/1B	na	na	single value	na	na	na	na	na	na	na	na	na	na	na	0.5	na	na	NC/1B	1	0	0	0	1	0	0	0	0	0	0
ethyl acrylate; ethyl propenoate	140-88-5	205-438-8	1	1B	1B	concordant	concordant	concordant	100	66.6667	2480	2480	1	1B	1B	1638	1	1B	1B	1	1	1B	1B	5	3	3	0	2	0	2	0	0	0	1
neomycin; 4,6-diamino-2,3-dihydroxycyclohexyl 2,6-diamino-2,6-dideoxy-alpha-D-glucopyranoside	1404-04-2	215-766-3	1	1B	1B	concordant	concordant	consensus	100	100	2771	2771	1	1B	1B	2771	1	1B	1B	0.75	na	na	NC/1B	6	3	3	0	3	0	3	0	0	0	0
polymyxin B	1404-26-8	215-768-4	NC	NC	NC	concordant	concordant	concordant	na	na	NC	NC	NC	NC	NC	NC	NC	NC	NC	0	NC	NC	NC	1	1	1	1	0	0	0	0	0	0	0
neomycin sulfate; neomycin, sulphate (salt)	1405-10-3	215-773-1	1	1B	1B	concordant	concordant	concordant	94.1176	88.2353	3724	3724	1	1B	1B	3724	1	1B	1B	0.95	1	1B	1B	20	17	17	1	2	1	15	0	0	0	1
bacitracin	1405-87-4	215-786-2	NC	NC	NC	concordant	concordant	concordant	na	na	NC	NC	NC	NC	NC	NC	NC	NC	NC	0	NC	NC	NC	1	1	1	1	0	0	0	0	0	0	0
cedrenyl acetate; cedr-8-en-15-yl acetate; [3R-(3alpha,3abeta,7beta,8aalpha)]-2,3,4,7,8,8a-hexahydro-3,8,8-trimethyl-1H-3a,7-methanoazulene-6-methyl acetate	1405-92-1	215-789-9	na	na	NC/1B	na	na	single value	na	na	na	na	na	na	na	na	na	na	na	0.5	na	na	NC/1B	1	0	0	0	1	0	0	0	0	0	0
diisobutyl adipate; adipic acid bis(2-methylpropyl) ester; adipic acid, diisobutyl ester; adipic acid di-iso-butyl ester; DIBA	141-04-8	205-450-3	na	na	NC/1B	na	na	single value	na	na	na	na	na	na	na	na	na	na	na	0.5	na	na	NC/1B	1	0	0	0	1	0	0	0	0	0	0
diethyl maleate; ethyl maleate	141-05-9	205-451-9	1	1B	1B	concordant	concordant	consensus	100	50	1126	1126	1	1B	1B	1126	1	1B	1B	1.44	1	1B	1	4	4	4	0	0	0	2	0	0	1	1
rhodinyl formate	141-09-3	205-456-6	na	na	NC/1B	na	na	single value	na	na	na	na	na	na	na	na	na	na	na	0.5	na	na	NC/1B	1	0	0	0	1	0	0	0	0	0	0
6,10-dimethyl-3,5,9-undecatriene-2-one; citrylideneacetone; 2,6-dimethylundeca-2,6,8-triene-1 0-one; pseudoionone; 6,10-dimethylundeca-3,5,9-trien-2-one	141-10-6	205-457-1	1	1B	1B	concordant	concordant	concordant	100	100	3375	3375	1	1B	1B	3375	1	1B	1B	1	1	1B	1B	4	4	4	0	0	0	4	0	0	0	0
rhodinyl acetate; 3,7-Dimethyloct-7-en-1-yl acetate; 7-Octen-1-ol, 3,7-dimethyl-, acetate	141-11-7	205-458-7	na	na	NC/1B	na	na	single value	na	na	na	na	na	na	na	na	na	na	na	0.5	na	na	NC/1B	2	0	0	0	2	0	0	0	0	0	0
neryl acetate; 2-cis-3,7-dimethyl-2,6-octadien-1-yl acetate	141-12-8	205-459-2	na	na	NC/1B	na	na	single value	na	na	na	na	na	na	na	na	na	na	na	0.5	na	na	NC/1B	1	0	0	0	1	0	0	0	0	0	0
2,6,10-trimethyl-9-undecenal; adoxal; farenal; trimethyl undecylenic aldehyde; 2,6,10-trimethylundec-9-enal	141-13-9	205-460-8	na	na	NC/1B	na	na	single value	na	na	na	na	na	na	na	na	na	na	na	0.5	na	na	NC/1B	1	0	0	0	1	0	0	0	0	0	0
citronellyl propionate; 3,7-dimethyl-6-octen-1-yl propionate	141-14-0	205-461-3	na	na	NC/1B	na	na	single value	na	na	na	na	na	na	na	na	na	na	na	0.5	na	na	NC/1B	1	0	0	0	1	0	0	0	0	0	0
rhodinyl butyrate	141-15-1	205-462-9	na	na	NC/1B	na	na	single value	na	na	na	na	na	na	na	na	na	na	na	0.5	na	na	NC/1B	1	0	0	0	1	0	0	0	0	0	0
citronellyl n-butyrate; 3,7-dimethyl-6-octen-1-yl n-butyrate; 2,6-dimethyl-2-octen-8-yl n-butyrate; citronellyl butyrate	141-16-2	205-463-4	na	na	NC/1B	na	na	single value	na	na	na	na	na	na	na	na	na	na	na	0.5	na	na	NC/1B	1	0	0	0	1	0	0	0	0	0	0
ethyl acetate; acetic ether	141-78-6	205-500-4	na	na	NC/1B	na	na	single value	na	na	na	na	na	na	na	na	na	na	na	0.5	na	na	NC/1B	1	0	0	0	1	0	0	0	0	0	0
hydroxycitronellal dimethylacetal; 1,1-dimethoxy-3,7-dimethyl-octan-7-ol; 8,8-dimethoxy-2,6-dimethyloctan-2-ol	141-92-4	205-510-9	na	na	NC/1B	na	na	single value	na	na	na	na	na	na	na	na	na	na	na	0.5	na	na	NC/1B	1	0	0	0	1	0	0	0	0	0	0
ethyl acetoacetate; acetoacetic ester; ethyl-3-oxobutanoate	141-97-9	205-516-1	na	na	NC/1B	na	na	single value	na	na	na	na	na	na	na	na	na	na	na	0.5	na	na	NC/1B	1	0	0	0	1	0	0	0	0	0	0
allyl heptylate; allyl heptanoate; allyl heptoate	142-19-8	205-527-1	na	na	NC/1B	na	na	single value	na	na	na	na	na	na	na	na	na	na	na	0.5	na	na	NC/1B	2	0	0	0	2	0	0	0	0	0	0
nerolidol; 3,7,11 -trimethyl- 1,6,10-dodecatrien-3-ol	142-50-7	205-540-2	na	na	NC/1B	na	na	single value	na	na	na	na	na	na	na	na	na	na	na	0.5	na	na	NC/1B	1	0	0	0	1	0	0	0	0	0	0
hexanoic acid; butylacetic acid; caproic acid; capronic acid; hexoic acid; pentanecarboxylic acid; pentylformic acid	142-62-1	205-550-7	na	na	NC/1B	na	na	single value	na	na	na	na	na	na	na	na	na	na	na	0.5	na	na	NC/1B	1	0	0	0	1	0	0	0	0	0	0
butyl oleate; n-butyl oleate	142-77-8	205-559-6	na	na	NC/1B	na	na	single value	na	na	na	na	na	na	na	na	na	na	na	0.5	na	na	NC/1B	1	0	0	0	1	0	0	0	0	0	0
trans,trans-2,4-hexadienal; 3-propyleneacrolein; sorbaldehyde; sorbic aldehyde; hexa-2,4-dienal	142-83-6	205-564-3	1	1B	1B	concordant	concordant	consensus	na	na	1114	1114	1	1B	1B	1114	1	1B	1B	0.75	na	na	NC/1B	2	1	1	0	1	0	1	0	0	0	0
isopropyl palmitate; isopropyl hexadecanoate; palmitic acid, isopropyl ester; hexadecanoic acid, isopropyl ester	142-91-6	205-571-1	na	na	NC/1B	na	na	single value	na	na	na	na	na	na	na	na	na	na	na	0.5	na	na	NC/1B	1	0	0	0	1	0	0	0	0	0	0
hexyl acetate; n-hexyl acetate; acetate C-6; acetic acid hexyl ester	142-92-7	205-572-7	na	na	NC/1B	na	na	single value	na	na	na	na	na	na	na	na	na	na	na	0.5	na	na	NC/1B	1	0	0	0	1	0	0	0	0	0	0
alcohol C-9; 1-nonanol; pelargonic alcohol; nonan-1-ol; nonanol	143-08-8	205-583-7; 249-048-6	na	na	NC/1B	na	na	single value	na	na	na	na	na	na	na	na	na	na	na	0.5	na	na	NC/1B	1	0	0	0	1	0	0	0	0	0	0
acetate C-9; 1-nonyl acetate; pelargonyl acetate; nonyl acetate	143-13-5	205-585-8	na	na	NC/1B	na	na	single value	na	na	na	na	na	na	na	na	na	na	na	0.5	na	na	NC/1B	1	0	0	0	1	0	0	0	0	0	0
4-isopropyl-1-methyl-2-propenylbenzene; verdoracine; 2-prop-1-enyl-p-cymene	14374-92-6	238-347-7	na	na	NC/1B	na	na	single value	na	na	na	na	na	na	na	na	na	na	na	0.5	na	na	NC/1B	1	0	0	0	1	0	0	0	0	0	0
linalyl propionate; 3,7-dimethyl-1,6-octadien-3-yl propanoate; 3,7-dimethyl-1,6-octadien-3-yl propionate; linalool propanoate; 3,7-dimethyl-1,6-octadien-3-ol propanoate	144-39-8	205-627-5	na	na	NC/1B	na	na	single value	na	na	na	na	na	na	na	na	na	na	na	0.5	na	na	NC/1B	1	0	0	0	1	0	0	0	0	0	0
sodium sulfathiazole; sulfathiazole sodium	144-74-1	205-638-5	1	1B	1B	concordant	concordant	consensus	75	75	17069	17069	1	1B	1B	17069	1	1B	1B	0.75	na	na	NC/1B	4	4	4	1	0	0	3	0	0	0	0
musk tibetene; musk tibetine; 5-tert-butyl-1,2,3-trimethyl-4,6-dinitrobenzene; 1-tert-butyl-3,4,5-trimethyl-2,6-dinitrobenzene	145-39-1	205-651-6	na	na	NC/1B	na	na	single value	na	na	na	na	na	na	na	na	na	na	na	0.5	na	na	NC/1B	1	0	0	0	1	0	0	0	0	0	0
2-Mercaptoethyl methyl sulfone; 2-(2-sulfanylethanesulfonyl)ethane-1-thiol	145626-87-5	690-816-9	1	1A	1A	concordant	concordant	concordant	na	na	163	163	1	1A	1A	163	1	1A	1A	2	1	1A	1A	1	1	1	0	0	0	0	0	0	0	1
4-cyclopentadecen-1-one, (Z); 4-cyclopentadecen-1-one, (4Z)-; 4-cyclopentadecen-1-one, (Z)-; cis-4-cyclopentadecenone; cis-4-cyclopentadecen-1-one; exaltenone; musk pentane; (4Z)-cyclopentadec-4-en-1-one	14595-54-1	630-473-4	na	na	NC/1B	na	na	single value	na	na	na	na	na	na	na	na	na	na	na	0.5	na	na	NC/1B	2	0	0	0	2	0	0	0	0	0	0
zirconium sulfate	14644-61-2	238-694-4	1	1B	1B	concordant	concordant	concordant	na	na	18621	18621	1	1B	1B	18621	1	1B	1B	1	1	1B	1B	1	1	1	0	0	0	1	0	0	0	0
benadryl; diphenhydramine hydrochloride	147-24-0	205-687-2	NC	NC	NC	concordant	concordant	concordant	na	na	NC	NC	NC	NC	NC	NC	NC	NC	NC	0	NC	NC	NC	1	1	1	1	0	0	0	0	0	0	0
citrathal; citral reaction product with ethyl alcohol; 2,6-Octadienal, 3,7-dimethyl-, reaction products with ethyl alcohol.	147060-73-9	630-486-5	na	na	NC/1B	na	na	single value	na	na	na	na	na	na	na	na	na	na	na	0.5	na	na	NC/1B	1	0	0	0	1	0	0	0	0	0	0
2-sec-butylcyclohexanone; o-sec-butylcyclohexanone; 2-(1-methylpropyl)cyclohexanone; freskomenthe; 2-sec-butylcyclohexan-1-one	14765-30-1	238-830-2	na	na	NC/1B	na	na	single value	na	na	na	na	na	na	na	na	na	na	na	0.5	na	na	NC/1B	1	0	0	0	1	0	0	0	0	0	0
thiabendazole	148-79-8	205-725-8	NC	NC	NC	concordant	concordant	concordant	na	na	NC	NC	NC	NC	NC	NC	NC	NC	NC	0	NC	NC	NC	1	1	1	1	0	0	0	0	0	0	0
butyn sulfate; butacaine sulphate	149-15-5	205-733-1	1	1B	1B	concordant	concordant	concordant	100	100	2328	2328	1	1B	1B	2328	1	1B	1B	0.8	1	1B	1B	5	3	3	0	2	0	3	0	0	0	0
mercaptobenzothiazole; 2-mercaptobenzothiazole; MBT; benzothiazole-2-thiol	149-30-4	205-736-8	1	1B	1B	concordant	concordant	concordant	100	100	2069	2069	1	1B	1B	1779.5	1	1B	1B	0.83	1	1B	1B	3	2	2	0	1	0	2	0	0	0	0
p-aminobenzoic acid; 4-aminobenzoic acid	150-13-0	205-753-0	NC	NC	NC	concordant	concordant	concordant	100	100	NC	NC	NC	NC	NC	NC	NC	NC	NC	0	NC	NC	NC	4	4	4	4	0	0	0	0	0	0	0
dimethylhydroquinone; hydroquinone dimethyl ether; p-dimethoxybenzene; 1,4-dimethoxybenzene	150-78-7	205-771-9	na	na	NC/1B	na	na	single value	na	na	na	na	na	na	na	na	na	na	na	0.5	na	na	NC/1B	1	0	0	0	1	0	0	0	0	0	0
citronellyl acetate; 2,6-dimethyl-(1 or 2)-octene-8-yl acetate; 3,7-dimethyl-6-octen-l-yl acetate	150-84-5	205-775-0	na	na	NC/1B	na	na	single value	na	na	na	na	na	na	na	na	na	na	na	0.5	na	na	NC/1B	1	0	0	0	1	0	0	0	0	0	0
phytol; 3,7,11,15-tetramethyl-2-hexadecen-1-ol; 2-hexadecen-1-ol, 3,7,11,15-tetramethyl-, [R-[R*,R*-(E)]]-; [R-[R*,R*-(E)]]-3,7,11,15-tetramethyl-2-hexadecen-1-ol; 3,7,11,15-tetramethylhexadec-2-en-1-ol	150-86-7	205-776-6	1	1B	1B	concordant	concordant	concordant	na	na	8438	8438	1	1B	1B	8438	1	1B	1B	1	1	1B	1B	1	1	1	0	0	0	1	0	0	0	0
methylcinnamic alcohol; alpha-methylcinnamyl alcohol; 3-phenyl-2-methyl-propen-2-ol-1; alpha-methylcinnamic alcohol; beta-methylcinnamic alcohol	1504-55-8	216-128-7	na	na	NC/1B	na	na	single value	na	na	na	na	na	na	na	na	na	na	na	0.5	na	na	NC/1B	1	0	0	0	1	0	0	0	0	0	0
o-methoxycinnamic aldehyde; beta-(o-methoxyphenyl)acrolein; 2-methoxycinnamaldehyde; 2'-methoxycinnamaldehyde	1504-74-1	216-131-3	na	na	NC/1B	na	na	single value	na	na	na	na	na	na	na	na	na	na	na	0.5	na	na	NC/1B	1	0	0	0	1	0	0	0	0	0	0
1,1-dimethyl-2-phenylethyl acetate; benzeneethanol, alpha,alpha-dimethyl-, acetate; benzyl dimethyl carbinyl acetate; 2-benzyl-2-propyl acetate; dimethylbenzyl carbinyl acetate; alpha,alpha-dimethylphenethyl acetate; DMBCA; 1-phenyl-2-methyl-2-propyl acetate	151-05-3	205-781-3	na	na	NC/1B	na	na	single value	na	na	na	na	na	na	na	na	na	na	na	0.5	na	na	NC/1B	4	0	0	0	4	0	0	0	0	0	0
m-dimethoxybenzene; 1,3-dimethoxybenzene; benzene, m-dimethoxy-; dimethyl resorcinol; 3-methoxyanisole; m-methoxyanisole; resorcinol dimethyl ether	151-10-0	205-783-4	na	na	NC/1B	na	na	single value	na	na	na	na	na	na	na	na	na	na	na	0.5	na	na	NC/1B	1	0	0	0	1	0	0	0	0	0	0
3,6-dimethyl-3-octanol; 3,6-dimethyloctan-3-ol	151-19-9	205-787-6	1	1B	1B	concordant	concordant	consensus	na	na	4050	4050	1	1B	1B	4050	1	1B	1B	0.75	na	na	NC/1B	2	1	1	0	1	0	1	0	0	0	0
sodium lauryl sulfate; sodium dodecyl sulphate; sodium dodecyl sulfate	151-21-3	205-788-1	NC	NC	NC	concordant	concordant	concordant	na	na	NC	NC	NC	NC	NC	NC	NC	NC	NC	NC	NC	NC	NC	1	1	1	1	0	0	0	0	0	0	0
2-(4-methylphenoxy)ethanol; ethanol, 2-(4-methylphenoxy)-; ethylene glycolmono-p-tolyl ether; 2-(p-tolyloxy)ethanol; methyl para phenoxy ethanol	15149-10-7	239-209-9	na	na	NC/1B	na	na	single value	na	na	na	na	na	na	na	na	na	na	na	0.5	na	na	NC/1B	2	0	0	0	2	0	0	0	0	0	0
5-acetyl-1,1,2,3,3,6-hexamethylindan	15323-35-0	239-360-0	na	na	NC/1B	na	na	single value	na	na	na	na	na	na	na	na	na	na	na	0.5	na	na	NC/1B	1	0	0	0	1	0	0	0	0	0	0
cyclohexyl butyrate; cyclohexyl butanoate	1551-44-6	216-290-9	na	na	NC/1B	na	na	single value	na	na	na	na	na	na	na	na	na	na	na	0.5	na	na	NC/1B	1	0	0	0	1	0	0	0	0	0	0
(Z)-2-penten-1-ol; 2-penten-1-ol, (Z)-; pent-2-en-1-ol; cis-pent-2-en-1-ol; cis-2-pentenol; cis-pent-2-ene-1-ol	1576-95-0	216-415-7	na	na	na	na	na	na	na	na	na	na	na	na	na	na	na	na	na	na	na	na	na	1	0	0	0	0	1	0	0	0	0	0
6-methyl-3,5-heptadien-2-one	1604-28-0	216-507-7	1	1B	1B	concordant	concordant	concordant	na	na	1102	1102	1	1B	1B	1102	1	1B	1B	1	1	1B	1B	1	1	1	0	0	0	1	0	0	0	0
1,3,5-undecatriene; undeca-1,3,5-triene	16356-11-9	240-416-1	na	na	NC/1B	na	na	single value	na	na	na	na	na	na	na	na	na	na	na	0.5	na	na	NC/1B	2	0	0	0	1	1	0	0	0	0	0
tetrahydro-4-methyl-2-(2-methylpropen-1-yl)pyran; rosenoxide; rose oxide; rosoxide; tetrahydro-4-methyl-2-(2-methylprop-1-enyl)pyran	16409-43-1	240-457-5	1	1B	1B	concordant	concordant	consensus	na	na	2372	2372	1	1B	1B	2372	1	1B	1B	0.67	na	na	NC/1B	3	1	1	0	2	0	1	0	0	0	0
menthyl acetate; menthyl acetate racemic; DL-menthyl acetate; (±)-menthyl acetate	16409-45-3	240-459-6	na	na	NC/1B	na	na	single value	na	na	na	na	na	na	na	na	na	na	na	0.5	na	na	NC/1B	1	0	0	0	1	0	0	0	0	0	0
menthyl isovalerate; menth-3-yl isovalerate; menthyl 3-methylbutyrate	16409-46-4	240-460-1	na	na	NC/1B	na	na	single value	na	na	na	na	na	na	na	na	na	na	na	0.5	na	na	NC/1B	1	0	0	0	1	0	0	0	0	0	0
2,4-hexadienyl isobutyrate; 2,4-hexadienyl 2-methylpropanoate; hexa-2,4-dienyl isobutyrate	16491-24-0	240-551-6	na	na	NC/1B	na	na	single value	na	na	na	na	na	na	na	na	na	na	na	0.5	na	na	NC/1B	1	0	0	0	1	0	0	0	0	0	0
cis-3-hexenyl butyrate; butyric acid , 3-hexenyl ester ,(Z)-; cis-3-hexenyl butanoat e; (Z)- hex -3-enyl butyrate; cis-3-hexen-1-yl butyrat e; (Z)-hex-3-enyl butyrate	16491-36-4	240-553-7	na	na	NC/1B	na	na	single value	na	na	na	na	na	na	na	na	na	na	na	0.5	na	na	NC/1B	1	0	0	0	1	0	0	0	0	0	0
4-tert-amylcyclohexanone; 4-(1,1-dimethylpropyl)cyclohexanone; 4-tert-pentylcyclohexanone	16587-71-6	240-642-0	na	na	NC/1B	na	na	single value	na	na	na	na	na	na	na	na	na	na	na	0.5	na	na	NC/1B	1	0	0	0	1	0	0	0	0	0	0
hexyl tiglate; n-hexyl tiglinate; n-hexyl trans-2-methyl-2-butenoate; hexyl crotonate; (2E)-2-methylbut-2-enoic acid hexyl ester; hexyl (2E)-2-methylbut-2-enoate	16930-96-4	240-997-1	na	na	NC/1B	na	na	single value	na	na	na	na	na	na	na	na	na	na	na	0.5	na	na	NC/1B	1	0	0	0	1	0	0	0	0	0	0
benzal glyceryl acetal; heptaldehyde, ethylene glycol acetal	1708-39-0	216-962-1	na	na	NC/1B	na	na	single value	na	na	na	na	na	na	na	na	na	na	na	0.5	na	na	NC/1B	1	0	0	0	1	0	0	0	0	0	0
10-oxahexadecanolide; 9-[(6-hydroxyhexyl)oxy]nonanoic acid omicron-lactone; oxalide; 1,8-Dioxacycloheptadecan-9-one	1725-01-5	217-033-3	na	na	NC/1B	na	na	single value	na	na	na	na	na	na	na	na	na	na	na	0.5	na	na	NC/1B	1	0	0	0	1	0	0	0	0	0	0
isopropyl tiglate; isopropyl alpha-methyl crotonate; isopropyl 2-methyl-2-butenoate; isopropyl 2-methylcrotonate	1733-25-1	217-067-9	na	na	NC/1B	na	na	single value	na	na	na	na	na	na	na	na	na	na	na	0.5	na	na	NC/1B	1	0	0	0	1	0	0	0	0	0	0
propylidene phthalide; 3-propylidenephthalide	17369-59-4	241-402-8	1	1B	1B	concordant	concordant	concordant	na	na	1125	1125	1	1B	1B	1125	1	1B	1B	1	1	1B	1B	1	1	1	0	0	0	1	0	0	0	0
2-hexylidenecyclopentanone; cyclopentanone, 2-hexylidene; alpha-hexylidenecyclopentanone; jasmalone	17373-89-6	241-411-7	1	1B	1	concordant	concordant	concordant	100	66.6667	506	506	1	1B	1	506	1	1B	na	1.42	1	1B	1	4	3	3	0	0	1	1	1	0	0	1
tricyclodecenyl propionate; cyclaprop	17511-60-3	241-514-7	na	na	NC/1B	na	na	single value	na	na	na	na	na	na	na	na	na	na	na	0.5	na	na	NC/1B	1	0	0	0	1	0	0	0	0	0	0
hexoxyacetaldehyde dimethylacetal; 2-hexoxyacetaldehyde dimethylacetal; beta-hexoxyacetaldehyde dimethylacetal; 1-(2,2-dimethoxyethoxy)hexane	17597-95-4	241-563-4	na	na	NC/1B	na	na	single value	na	na	na	na	na	na	na	na	na	na	na	0.5	na	na	NC/1B	1	0	0	0	1	0	0	0	0	0	0
3,5,7-nonatrien-2-one; hexadienylidene acetone; nona-3,5,7-trien-2-one	17609-32-4	na	na	na	NC/1B	na	na	single value	na	na	na	na	na	na	na	na	na	na	na	0.5	na	na	NC/1B	1	0	0	0	1	0	0	0	0	0	0
nerol oxide; 3,6-dihydro-4-methyl-2-(2-methylpropen- 1-yl)-2H-pyran	1786-08-9	217-241-4	1	1B	1B	concordant	concordant	consensus	na	na	16875	16875	1	1B	1B	16875	1	1B	1B	0.75	na	na	NC/1B	2	1	1	0	1	0	1	0	0	0	0
4,6-dimethyl-8-tert-butylcoumarin; 8-tert-butyl-4,6-dimethyl-2-benzopyrone	17874-34-9	241-827-9	1	1B	1B	concordant	concordant	concordant	na	na	6750	6750	1	1B	1B	6750	1	1B	1B	1	1	1B	1B	1	1	1	0	0	0	1	0	0	0	0
allyl phenylacetate; 2-propenyl phenylacetate (pure: allyl alcohol impurity removed); 2-propenyl phenylacetate, including 0.3% allyl alcohol as impurity	1797-74-6	217-281-2	1	1B	1B	concordant	concordant	consensus	100	50	844	844	1	1B	1B	POS	1	na	1	1.08	1	1B	1B	3	2	2	0	1	0	1	0	0	1	0
p-tert-butyldihydrocinnamaldehyde; bourgeonal	18127-01-0	242-016-2	na	na	NC/1B	na	na	single value	na	na	na	na	na	na	na	na	na	na	na	0.5	na	na	NC/1B	1	0	0	0	1	0	0	0	0	0	0
1-cyclohexene-1-acetic acid; cyclohex-1-enylacetic acid	18294-87-6	242-172-1	na	na	na	na	na	na	na	na	na	na	na	na	na	na	na	na	na	na	na	na	na	1	0	0	0	0	1	0	0	0	0	0
trans-2-hexenal dimethyl acetal; 1,1-dimethoxy-trans-2-hexene; (E)-1,1-dimethoxyhex-2-ene	18318-83-7	242-204-4	1	1B	1B	concordant	concordant	concordant	100	100	3780	3780	1	1B	1B	3780	1	1B	1B	1.13	1	1B	1B	2	2	2	0	0	0	1	1	0	0	0
tetrahydromyrcenol; 2,6-dimethyloctan-2-ol, 2,6-dimethyl-2-octanol, 2-octanol, 2,6-dimethyl	18479-57-7	242-361-9	na	na	NC/1B	na	na	single value	na	na	na	na	na	na	na	na	na	na	na	0.5	na	na	NC/1B	1	0	0	0	1	0	0	0	0	0	0
dihydromyrcenol; 2,6-dimethyl-7-octen-2-ol; 2,6-dimethyloct-7-en-2-ol	18479-58-8	242-362-4	na	na	NC/1B	na	na	single value	na	na	na	na	na	na	na	na	na	na	na	0.5	na	na	NC/1B	1	0	0	0	1	0	0	0	0	0	0
1-[(1R,2S)-1,2,3,4,5,6,7,8-octahydro-1,2,8,8-tetramethyl-2- naphthalenylethanone; (2R*,3S*)-2-acetyl-1,2,3,4,5,6,7,8-octahydro-2,3,8,8-tetramethylnaphthalene; reaction mass of: (1R*,2S*)-2-acetyl-1,2,3,4,5,6,7,8-octahydro-1,2,8,8-tetramethylnaphthalene	185429-83-8	425-570-1; 639-040-4	na	na	na	na	na	na	na	na	na	na	na	na	na	na	na	na	na	na	na	na	na	1	0	0	0	0	1	0	0	0	0	0
allyl cinnamate; allyl beta-phenylacrylate; allyl 3-phenyl-2-propenoate; 2-propenoic acid, 3-phenyl-, 2-propenyl ester; propenyl cinnamate; 2-propen-1-yl 3-phenyl-2-propenoate; vinyl carbinyl cinnamate	1866-31-5	217-477-8	na	na	NC/1B	na	na	single value	na	na	na	na	na	na	na	na	na	na	na	0.5	na	na	NC/1B	1	0	0	0	1	0	0	0	0	0	0
trans-2-heptenal; 3-Butylacrolein; beta-butylacrolein; (E)-2-hepten-1-al; 2-heptenal; (E)-hept-2-enal	18829-55-5	242-608-0	1	1B	1B	concordant	concordant	consensus	100	50	2185.5	2185.5	1	1B	1B	2185.5	1	1B	1B	1.38	1	1B	1	2	2	2	0	0	0	1	0	0	1	0
cinnamyl nitrile; cinnamonitrile	1885-38-7	217-552-5	1	1B	1B	concordant	concordant	concordant	100	100	2700	2700	1	1B	1B	2144.5	1	1B	1B	0.83	1	1B	1B	3	2	2	0	1	0	2	0	0	0	0
4-acetoxy-3-pentyltetrahydropyran; 3-amyl-4-acetoxytetrahydropyran; jasmal; jasmophyil; jasmopyrane; tetrahydro-3-pentyl-2H-pyran-4-ol acetate; tetrahydro-3-pentyl-2H-pyran-4-yl acetate	18871-14-2	242-640-5	na	na	NC/1B	na	na	single value	na	na	na	na	na	na	na	na	na	na	na	0.5	na	na	NC/1B	1	0	0	0	1	0	0	0	0	0	0
3-amino-4-mercaptobenzoic acid	18889-18-4	na	1	1A	1A	concordant	concordant	concordant	na	na	212	212	1	1A	1A	212	1	1A	1A	2	1	1A	1A	1	1	1	0	0	0	0	0	0	0	1
methyl octyl acetaldehyde; 2-methyldecanal; 2-methyldecan-1-al	19009-56-4	242-745-6	na	na	NC/1B	na	na	single value	na	na	na	na	na	na	na	na	na	na	na	0.5	na	na	NC/1B	1	0	0	0	1	0	0	0	0	0	0
hexyl crotonate; hexyl 2-butenoate	19089-92-0	242-808-8	na	na	NC/1B	na	na	single value	na	na	na	na	na	na	na	na	na	na	na	0.5	na	na	NC/1B	1	0	0	0	1	0	0	0	0	0	0
dihexyl fumarate; hexyl fumarate; dihexyl trans-butene dioate	19139-31-2	242-833-4	na	na	NC/1B	na	na	single value	na	na	na	na	na	na	na	na	na	na	na	0.5	na	na	NC/1B	1	0	0	0	1	0	0	0	0	0	0
decanenitrile; 1-cyanononane; decanonitrile	1975-78-6	217-830-6	na	na	NC/1B	na	na	single value	na	na	na	na	na	na	na	na	na	na	na	0.5	na	na	NC/1B	1	0	0	0	1	0	0	0	0	0	0
2-methoxyethyl mercaptoacetate; 2-methoxyethyl 2-sulfanylacetate; methoxyethyl thioglycolate; 2-methoxyethyl 2-mercaptoacetate; acetic acid, mercapto-, 2-methoxyethyl ester	19788-48-8	na	1	1A	1	concordant	concordant	concordant	na	na	398	398	1	1A	1	398	1	1A	1	1.75	1	1A	1	1	1	1	0	0	0	0	0	0	1	0
o-tolylethanol; benzeneethanol, 2-methyl-; blanc rose; 2-(2-methylphenyl)ethanol; peomosa; 2-o-tolylethanol	19819-98-8	243-349-6	na	na	NC/1B	na	na	single value	na	na	na	na	na	na	na	na	na	na	na	0.5	na	na	NC/1B	1	0	0	0	1	0	0	0	0	0	0
3,4-diethoxybenzaldehyde	2029-94-9	217-979-7	na	na	NC/1B	na	na	single value	na	na	na	na	na	na	na	na	na	na	na	0.5	na	na	NC/1B	1	0	0	0	1	0	0	0	0	0	0
isoamyl caprylate; isoamyl octanoate; isopentyl octanoate	2035-99-6	218-004-8	na	na	NC/1B	na	na	single value	na	na	na	na	na	na	na	na	na	na	na	0.5	na	na	NC/1B	1	0	0	0	1	0	0	0	0	0	0
pentyl salicylate; amyl salicylate; benzoic acid, 2-hydroxy-, pentyl ester; 2-hydroxybenzoic acid, pentyl ester; pentyl 2-hydroxybenzoate; salicylic acid, pentyl ester	2050-08-0	218-080-2	na	na	NC/1B	na	na	single value	na	na	na	na	na	na	na	na	na	na	na	0.5	na	na	NC/1B	3	0	0	0	3	0	0	0	0	0	0
allyl butyrate; allyl n-butyrate; vinyl carbinyl butyrate	2051-78-7	218-129-8	na	na	NC/1B	na	na	single value	na	na	na	na	na	na	na	na	na	na	na	0.5	na	na	NC/1B	1	0	0	0	1	0	0	0	0	0	0
2-amino-5-diethylaminotoluene hydrochloride; N5,N5-diethyltoluene-2,5-diamine dihydrochloride	2051-79-8	218-130-3	1	1B	1B	concordant	concordant	concordant	na	na	1021	1021	1	1B	1B	1021	1	1B	1B	1	1	1B	1B	1	1	1	0	0	0	1	0	0	0	0
butyl salicylate; benzoic acid, 2-hydroxy-, butyl ester; n-butyl o-hydroxybenzoate, butyl salicylate; n-butyl salicylate	2052-14-4	218-142-9	na	na	NC/1B	na	na	single value	na	na	na	na	na	na	na	na	na	na	na	0.5	na	na	NC/1B	1	0	0	0	1	0	0	0	0	0	0
butyl laevulinate; butyl 4-oxopentanoate; n-butyl laevulinate; butyl levulinate; N-butyl 4-oxopentanoate	2052-15-5	218-143-4	na	na	NC/1B	na	na	single value	na	na	na	na	na	na	na	na	na	na	na	0.5	na	na	NC/1B	1	0	0	0	1	0	0	0	0	0	0
dihydrocarvyl acetate; dihydrocarveol acetate; p-menth-8-en-2-yl acetate; 2-methyl-5-(1-methylethenyl)cyclohexyl acetate; (1α,2β,5α)-2-methyl-5-(1-methylvinyl)cyclohexyl acetate	20777-49-5	244-029-9	na	na	NC/1B	na	na	single value	na	na	na	na	na	na	na	na	na	na	na	0.5	na	na	NC/1B	1	0	0	0	1	0	0	0	0	0	0
3,7-dimethyloctanyl acetate; 1-octanol, 3,7-dimethyl-, acetate; tetrahydrogeranyl acetate; dihydrocitronellyl acetate; 3,7-dimethyl-1-octyl acetate	20780-49-8	244-034-6	na	na	NC/1B	na	na	single value	na	na	na	na	na	na	na	na	na	na	na	0.5	na	na	NC/1B	2	0	0	0	2	0	0	0	0	0	0
alpha,alpha,4-trimethylphenethyl alcohol; benzeneethanol; alpha,alpha,4-trimethyl-; methyl-p dimethyl benzyl carbinol; 2-methyl-1-(4-methylphenyl)propan-2-ol	20834-59-7	244-072-3	na	na	NC/1B	na	na	single value	na	na	na	na	na	na	na	na	na	na	na	0.5	na	na	NC/1B	1	0	0	0	1	0	0	0	0	0	0
3-phenyl-2-butenyl acetate	20883-16-3	244-098-5	na	na	NC/1B	na	na	single value	na	na	na	na	na	na	na	na	na	na	na	0.5	na	na	NC/1B	2	0	0	0	2	0	0	0	0	0	0
perilla aldehyde; p-mentha-1,8-dien-7-al; dihydrocuminyl aldehyde; 4-isopropenyl-1-cyclohexene-1-carboxaldehyde; perillaldehyde; 4-isopropenylcyclohex-1-enecarbaldehyde	2111-75-3	218-302-8	1	1B	1B	concordant	concordant	consensus	100	100	1541.5	1541.5	1	1B	1B	1541.5	1	1B	1B	0.75	na	na	NC/1B	4	2	2	0	2	0	2	0	0	0	0
1,4-dimethoxy-2-tert-butylbenzene; 2-tert-butyl-1 ,4-dimethoxybenzene; tert-butylhydroquinone, dimethyl ether; benzene, 2-tert-butyl1,4-dimethoxy-; mono-tert-butylhydroquinone dimethyl ether; compound 77B	21112-37-8	244-216-5	na	na	NC/1B	na	na	single value	na	na	na	na	na	na	na	na	na	na	na	0.5	na	na	NC/1B	2	0	0	0	1	1	0	0	0	0	0
N-(mercaptoacetyl)glycine; 2-[(2-sulfanylacetyl)amino]acetic acid	21115-85-5	na	1	1A	1A	concordant	concordant	concordant	na	na	364	364	1	1A	1A	364	1	1A	1A	2	1	1A	1A	1	1	1	0	0	0	0	0	0	0	1
(4aR,5R,7aS,9R)-octahydro-2,2,5,8,8,9ahexamethyl4H-4a,9-methanoazuleno[5,6-d]-1,3-dioxole; (1R,8R,10S,13R)-5,5,7,9,9,13-hexamethyl-4,6-dioxatetracyclo[6.5.1.0^{1,10}.0^{3,7}]tetradecane	211299-54-6	427-580-1; 620-551-6	na	na	na	na	na	na	na	na	na	na	na	na	na	na	na	na	na	na	na	na	na	1	0	0	0	0	1	0	0	0	0	0
ethyl phenyl carbinyl acetate; acetic acid, alpha-ethylbenzyl ester; 1-acetoxy-1-phenylpropane; benzenemethanol, alpha-ethyl-, acetate; benzyl alcohol, alpha-ethyl-, acetate; 1-phenyl-1-propanol acetate; 1-phenylpropyl acetate	2114-29-6	218-312-2	na	na	NC/1B	na	na	single value	na	na	na	na	na	na	na	na	na	na	na	0.5	na	na	NC/1B	1	0	0	0	1	0	0	0	0	0	0
methylbenzylcarbinyl acetate; alpha-methyl-beta-phenylethyl acetate; benzylmethylcarbinyl acetate; 2-acetoxy-1-phenylpropane; 1-phenyl-2-propanol acetate; alpha-methylphenethyl acetate	2114-33-2	218-314-3	na	na	NC/1B	na	na	single value	na	na	na	na	na	na	na	na	na	na	na	0.5	na	na	NC/1B	1	0	0	0	1	0	0	0	0	0	0
6-acetyl-1,1,2,4,4,7-hexamethyltetraline; 1-(5,6,7,8-tetrahydro-3,5,5,6,8,8-hexamethyl-2-naphthyl)ethan-1-one; AHTN	21145-77-7	244-240-6	na	na	na	na	na	na	na	na	na	na	na	na	na	na	na	na	na	na	na	na	na	1	0	0	0	0	1	0	0	0	0	0
phenoxyacetaldehyde; cortex aldehyde	2120-70-9	218-329-5	na	na	NC/1B	na	na	single value	na	na	na	na	na	na	na	na	na	na	na	0.5	na	na	NC/1B	1	0	0	0	1	0	0	0	0	0	0
lactoscatone; decahydro-4a-hydroxy-2,8,8-trimethyl-2-naphthoic acid, delta-lactone; decahydro-2,8,8-trimethylnaphthalene-2,4a-carbolactone	21280-29-5	244-310-6	na	na	NC/1B	na	na	single value	na	na	na	na	na	na	na	na	na	na	na	0.5	na	na	NC/1B	1	0	0	0	1	0	0	0	0	0	0
neryl formate; 2-cis-3,7-dimethyl-2,6-octadien-1-yl formate	2142-94-1	218-401-6	na	na	NC/1B	na	na	single value	na	na	na	na	na	na	na	na	na	na	na	0.5	na	na	NC/1B	1	0	0	0	1	0	0	0	0	0	0
terpinyl formate; 3-Cyclohexene-1-methanol, alpha,alpha,4-trimethyl-, formate; p-Menth-1-en-8-yl formate; 1-methyl-1-(4-methylcyclohex-3-en-1-yl)ethyl formate	2153-26-6	218-444-0	na	na	NC/1B	na	na	single value	na	na	na	na	na	na	na	na	na	na	na	0.5	na	na	NC/1B	1	0	0	0	1	0	0	0	0	0	0
cis-4-decen-1-al; (Z)-4-decenal; (4Z)-4-decenal	21662-09-9	244-514-5	na	na	NC/1B	na	na	single value	na	na	na	na	na	na	na	na	na	na	na	0.5	na	na	NC/1B	1	0	0	0	1	0	0	0	0	0	0
cyclohexylethyl acetate; cyclohexane ethyl acetate; ethylcyclohexyl acetate; hexahydrophenyl ethyl acetate; 2-cyclohexylethyl acetate	21722-83-8	244-543-3	na	na	NC/1B	na	na	single value	na	na	na	na	na	na	na	na	na	na	na	0.5	na	na	NC/1B	1	0	0	0	1	0	0	0	0	0	0
beta-naphthyl isobutyl ether; fragarol; 2-isobutoxynaphthalene; isobutyl beta-naphthyl ether; beta-naphthol isobutyl ether; nerolin fragarol; isobutyl 2-naphthyl ether	2173-57-1	218-529-2	na	na	NC/1B	na	na	single value	na	na	na	na	na	na	na	na	na	na	na	0.5	na	na	NC/1B	1	0	0	0	1	0	0	0	0	0	0
diallyl disulphide; allyl disulphide; 2-propenyl disulphide; 4,5-dithia-1,7-octadiene	2179-57-9	218-548-6	na	na	NC/1B	na	na	single value	na	na	na	na	na	na	na	na	na	na	na	0.5	na	na	NC/1B	1	0	0	0	1	0	0	0	0	0	0
3-ethyl-2-hydroxy-2-cyclopenten-1-one; 2-cyclopenten-1-one, 3-ethyl-2-hydroxy-; 3-ethyl-2-hydroxycyclopent-2-en-1-one; ethyl cyclotene	21835-01-8	244-606-5	na	na	na	na	na	na	na	na	na	na	na	na	na	na	na	na	na	na	na	na	na	1	0	0	0	0	1	0	0	0	0	0
isoamyl caproate; isoamyl hexanoate; isopentyl n-hexanoate; isopentyl hexanoate	2198-61-0	218-600-8	na	na	NC/1B	na	na	single value	na	na	na	na	na	na	na	na	na	na	na	0.5	na	na	NC/1B	1	0	0	0	1	0	0	0	0	0	0
beta-ionol; 4-(2,6,6-Trimethyl- l-cyclohexen- 1-yl)-3-buten-2-ol; 4-(2,6,6-trimethyl-1-cyclohexen-1-yl)-3-buten-2-ol	22029-76-1	244-735-7	na	na	NC/1B	na	na	single value	na	na	na	na	na	na	na	na	na	na	na	0.5	na	na	NC/1B	1	0	0	0	1	0	0	0	0	0	0
4-methylbenzyl acetate, p-acetoxymethyltoluene, benzenemethanol, 4-methyl-, acetate; p-methylbenzyl acetate; p-xylyl acetate	2216-45-7	218-689-3	na	na	NC/1B	na	na	single value	na	na	na	na	na	na	na	na	na	na	na	0.5	na	na	NC/1B	1	0	0	0	1	0	0	0	0	0	0
L-menthol; 3-p-menthanol; p-menthan-3-ol; 4-isopropyl-1-methylcyclohexan-3-ol	2216-51-5	218-690-9	na	na	NC/1B	na	na	single value	na	na	na	na	na	na	na	na	na	na	na	0.5	na	na	NC/1B	1	0	0	0	1	0	0	0	0	0	0
1-spiro[4.5]dec-7-en-7-yl-4-pent-1-one; spirogalbanone pure: 1-spiro(4,5)-7-decen-7-yl-4-penten-1-one	224031-70-3	438-060-9; 620-555-8	na	na	na	na	na	na	na	na	na	na	na	na	na	na	na	na	na	na	na	na	na	1	0	0	0	0	1	0	0	0	0	0
D-carvone; D-p-mentha-6,8(9)-dien-2-one; D-1-methyl-4-isopropenyl-6-cyclohexen-2-one; (S)-2-methyl-5-(1-methylvinyl)cyclohex-2-en-1-one	2244-16-8	218-827-2	na	na	NC/1B	na	na	single value	na	na	na	na	na	na	na	na	na	na	na	0.5	na	na	NC/1B	1	0	0	0	1	0	0	0	0	0	0
trans-3,7-dimethyl-1,6-octadien-3-ol; allo-ocimenol; (E)-7-methyl-3-methyleneocta-4,6-dien-2-ol; muguol	22451-63-4	245-008-7	na	na	NC/1B	na	na	single value	na	na	na	na	na	na	na	na	na	na	na	0.5	na	na	NC/1B	1	0	0	0	1	0	0	0	0	0	0
5-methyl-3-heptanone oxime; ethyl 2-methylbutyl ketoxime; stemone; 5-methylheptan-3-one oxime	22457-23-4	245-010-8	na	na	NC/1B	na	na	single value	na	na	na	na	na	na	na	na	na	na	na	0.5	na	na	NC/1B	1	0	0	0	1	0	0	0	0	0	0
1-(3,3-dimethylcyclohex-1-en-1-yl)ethanone	22463-19-0	na	na	na	NC/1B	na	na	single value	na	na	na	na	na	na	na	na	na	na	na	0.5	na	na	NC/1B	1	0	0	0	1	0	0	0	0	0	0
cis-6-nonenal; cis-6-nonen-1-al; (Z)-non-6-enal	2277-19-2	218-900-9	na	na	NC/1B	na	na	single value	na	na	na	na	na	na	na	na	na	na	na	0.5	na	na	NC/1B	1	0	0	0	1	0	0	0	0	0	0
gamma-dodecalactone; dodecanolide-1,4; gamma-n-octyl-gamma-n-butyrolactone; dodecan-4-olide; dihydro-5-octylfuran-2(3H)-one	2305-05-7	218-971-6	na	na	NC/1B	na	na	single value	na	na	na	na	na	na	na	na	na	na	na	0.5	na	na	NC/1B	1	0	0	0	1	0	0	0	0	0	0
1-(2,5,5-trimethylcycloheptyl)ethan-1-one; ethanone, 1-(2,5,5-trimethylcycloheptyl)-; 1(2,5,5-trimethylcycloheptyl)ethanone; trimethyl acetyl cycloheptane	23361-88-8	245-611-5	na	na	NC/1B	na	na	single value	na	na	na	na	na	na	na	na	na	na	na	0.5	na	na	NC/1B	1	0	0	0	1	0	0	0	0	0	0
neryl isobutyrate; cis-3,7-dimethyl-2,6-octadien-1-yl isobutyrate	2345-24-6	219-061-1	na	na	NC/1B	na	na	single value	na	na	na	na	na	na	na	na	na	na	na	0.5	na	na	NC/1B	1	0	0	0	1	0	0	0	0	0	0
geranyl isobutyrate; trans-3,7-dimethyl-2,6-octadienyl isobutyrate	2345-26-8	219-062-7	na	na	NC/1B	na	na	single value	na	na	na	na	na	na	na	na	na	na	na	0.5	na	na	NC/1B	1	0	0	0	1	0	0	0	0	0	0
hexyl isobutyrate; n-hexyl isobutanoate	2349-07-7	219-075-8	na	na	NC/1B	na	na	single value	na	na	na	na	na	na	na	na	na	na	na	0.5	na	na	NC/1B	1	0	0	0	1	0	0	0	0	0	0
phenoxyethyl propionate; ethyleneglycol monophenyl ether propionate; 2-phenoxyethyl propionate	23495-12-7	245-692-7	na	na	NC/1B	na	na	single value	na	na	na	na	na	na	na	na	na	na	na	0.5	na	na	NC/1B	1	0	0	0	1	0	0	0	0	0	0
2,4-decadienal; deca-2,4-dienal; heptenyl acrolein	2363-88-4	219-114-9	na	na	NC/1B	na	na	single value	na	na	na	na	na	na	na	na	na	na	na	0.5	na	na	NC/1B	1	0	0	0	1	0	0	0	0	0	0
damascenone; 2-buten-1-one, 1-(2,6,6-trimethyl-1,3-cyclohexadien-1-yl); 1-(2,6,6-trimethylcyclohexa-1,3-dienyl)-2-buten-1-one; floriffone	23696-85-7	245-833-2	1	na	1	concordant	na	concordant	100	na	POS	na	1	na	na	POS	1	na	1	1.5	1	na	1	3	2	0	0	0	1	0	0	2	0	0
[truncated: 877 more rows]

## Sheet: LLNA_VS_DSA
SYNONYMS	CASRN	ECNO	LLNABIN	LLNASUB	DSA1+BIN	DSA1+SUB	DSA05BIN	DSA05SUB	COMPBIN	COMPSUB	LLNA1A	DSA	CLLNA	PMSPEALL	PMSPESUB	LLNA vs. DSA	WOEBIN	WOESUB	WOEBORDER
butyl glycidyl ether; butyl 2,3-epoxypropyl ether; butylglycidyl ether	2426-08-6	219-376-4	1	1B	1	1A	1	1A	1	WoE	n	n	na	1	1	1B	1	1B	1
[truncated: 55 more rows]
